# Supplementary material for: Single-cell brain organoid screening identifies developmental defects in autism
Source: Nature. 2023 Sep 13;621(7978):46. doi: 10.1038/s41586-023-06473-y (PMC10499611; doi:10.1038/s41586-023-06473-y)
Supplement: Supplementary file 3 — scRNAseq library cell numbers for each perturbation. [file 41586_2023_6473_MOESM3_ESM.xlsx]

## Sheet: Sheet1
Number of cells recoverd from each 10X scRNAseq library.
Each library was prepared from an independent pool of organoids (3-7 organoids per pool). 14 librareis were prepared from 3 independent batches of organoids. Batch 1 (137116-137123); Batch 2 (213661-213663); Batch 3 (206283-206286).
Gene	137116	137117	137118	137119	137120	137121	137122	137123	213661	213662	213663	206283_library	206285_library	206286_library	Sum
ADNP	18	58	6	16	21	6	5	9	0	3	10	13	5	1	171
ARID1B	66	20	42	62	89	92	172	86	13	76	118	21	53	83	993
ASH1L	103	46	44	161	88	59	33	29	227	33	27	69	37	36	992
ASXL3	94	45	236	48	42	104	14	25	40	12	12	12	161	8	853
BAZ2B	119	164	105	51	51	113	321	56	85	46	47	39	156	33	1386
BCL11A	111	73	113	104	90	48	79	116	22	21	14	62	34	13	900
CHD2	55	16	22	30	33	108	136	46	55	3	32	9	7	20	572
CHD8	21	26	26	5	31	72	108	2	2	52	15	6	3	14	383
CIC	78	65	93	128	174	187	81	19	96	796	17	8	7	106	1855
Control	109	263	65	232	60	143	30	89	93	125	142				1351
DDX3X	11	45	3	2	3	4	3	18	0	7	2	0	3	0	101
DEAF1	38	24	9	37	13	22	5	26	19	7	5	2	10	1	218
FOXP1	51	7	12	69	18	9	11	21	4	14	6	12	4	4	242
ILF2	51	133	45	94	35	46	28	16	19	6	12	12	28	67	592
IRF2BPL	52	30	226	29	30	54	19	30	14	78	11	9	31	10	623
KAT2B	92	36	36	35	26	71	14	72	24	16	8	2	5	9	446
KDM5B	131	26	119	54	36	34	116	24	27	69	32	3	55	5	731
KDM6A	10	7	11	24	17	31	117	24	3	1	4	4	3	5	261
KDM6B	55	6	25	124	30	71	30	20	0	31	19	13	14	28	466
KMT2A	11	18	10	14	16	15	35	28	14	9	67	8	240	24	509
KMT2C	640	663	601	582	1486	1569	1084	1034	145	137	194	221	148	451	8955
KMT5B	55	14	39	31	102	23	58	21	2	27	27	7	36	18	460
LEO1	180	260	665	376	501	657	861	887	39	54	1298	103	30	271	6182
MECP2	81	67	123	69	81	65	41	60	56	65	27	25	20	45	825
MED13	53	148	154	70	147	162	44	107	267	175	74	16	82	88	1587
MED13L	52	53	78	37	110	94	24	8	22	23	24	12	13	33	583
MYT1L	47	74	135	16	88	78	47	53	5	29	23	14	54	31	694
PHF3	91	109	169	218	115	213	297	310	76	35	59	36	60	44	1832
POGZ	16	9	18	13	9	6	5	18	15	13	54	13	12	0	201
SETD5	38	10	40	29	45	35	87	40	45	23	26	5	0	16	439
SMARCC2	51	34	112	61	28	33	8	33	33	15	15	27	6	6	462
SRCAP	136	34	76	27	39	75	14	44	34	62	27	10	17	19	614
SRSF11	22	45	3	4	4	3	3	17	1	2	0	2	1	2	109
TBL1XR1	33	101	37	44	68	128	17	149	42	19	451	20	41	13	1163
TBR1	57	32	45	33	64	167	23	37	107	7	11	7	1	20	611
TCF20	65	18	13	16	32	79	10	38	65	17	16	4	15	15	403
WAC	9	6	8	9	15	19	11	4	18	5	4	0	4	7	119
