# Supplementary material for: Single-cell brain organoid screening identifies developmental defects in autism
Source: Nature. 2023 Sep 13;621(7978):46. doi: 10.1038/s41586-023-06473-y (PMC10499611; doi:10.1038/s41586-023-06473-y)
Supplement: Supplementary file 4 — CHOOSE differential gene expression in dorsal and ventral lineages. [file 41586_2023_6473_MOESM4_ESM.txt]

feature	p_val	avg_log2FC	pct.1	pct.2	p_val_adj	lineage	gRNA
LINC01830	5.287953432881593e-60	2.264208324369047	0.478	0.184	1.789972237030419e-55	excitatory	LEO1
WNT2B	4.785345832737267e-41	0.6956802318305266	0.472	0.2	1.619839564381565e-36	excitatory	LEO1
ZBTB20	3.298550467010948e-33	-0.5403290906057538	0.902	0.934	1.116559333083206e-28	excitatory	LEO1
SNTG1	2.941743220839941e-30	-0.8860106717865048	0.601	0.79	9.957800802543201e-26	excitatory	LEO1
AC092683.1	5.394572597988059e-27	0.5902822394356688	0.658	0.432	1.8260628244189578e-22	excitatory	LEO1
AL022068.1	7.781704786272073e-26	0.7500854841994045	0.444	0.367	2.6341070701530967e-21	excitatory	LEO1
HMGA2	5.882754842537385e-25	0.6862380411649709	0.2	0.058	1.9913125141989048e-20	excitatory	LEO1
EPHA7	2.8688908214522383e-24	0.7915389240505764	0.649	0.481	9.711195430615827e-20	excitatory	LEO1
CLMP	1.341154845309572e-23	1.1028257002244555	0.492	0.316	4.539809151372901e-19	excitatory	LEO1
CDH12	1.6029172381024612e-23	1.1165597336849777	0.544	0.312	5.425874850976831e-19	excitatory	LEO1
DPYD	2.9648015278924846e-23	1.1043368835592355	0.616	0.464	1.003585317191606e-18	excitatory	LEO1
KCNIP4	1.0537603880332511e-22	-2.3105018663355135	0.271	0.56	3.5669789134925546e-18	excitatory	LEO1
AC092691.1	1.676472600462779e-22	0.5095989684971265	0.779	0.662	5.674859752566506e-18	excitatory	LEO1
ST6GALNAC3	6.736068194623225e-22	0.6110459538859891	0.627	0.468	2.2801590838799618e-17	excitatory	LEO1
CAMKMT	1.5098541237473194e-21	0.46516788042285673	0.527	0.339	5.110856208884676e-17	excitatory	LEO1
KIF26B	1.4702090713003925e-20	-0.12070316625012634	0.595	0.748	4.976657706351828e-16	excitatory	LEO1
MND1	1.6847413985275865e-20	0.4117472603980453	0.331	0.11	5.70284963401588e-16	excitatory	LEO1
FAM19A1	5.993239402060384e-20	-2.2662649862590496	0.078	0.539	2.02871153759744e-15	excitatory	LEO1
SORBS2	1.5194831312915087e-19	0.7483006887463932	0.611	0.432	5.143450399421757e-15	excitatory	LEO1
BTBD9	3.190807859044701e-19	0.4518981195267946	0.84	0.732	1.0800884602866312e-14	excitatory	LEO1
SOX5	3.2252008438475367e-19	0.6579980663463187	0.981	0.96	1.0917304856423912e-14	excitatory	LEO1
PMP2	5.108843694149637e-19	-0.5421188026294816	0.214	0.344	1.7293435904696522e-14	excitatory	LEO1
GABRB1	5.863364428999426e-19	-0.29829116464749605	0.16	0.293	1.9847488592163058e-14	excitatory	LEO1
GRIA1	1.033107337217294e-18	0.6712178506804034	0.811	0.67	3.49706833648054e-14	excitatory	LEO1
DGKI	1.1515631465268595e-18	0.4052889223321654	0.654	0.463	3.8980412509934195e-14	excitatory	LEO1
LRRTM4	1.4064659734416487e-18	-0.8046356219120483	0.327	0.409	4.760887320099981e-14	excitatory	LEO1
BTG1	2.0309077901394236e-18	-1.0821093506678254	0.826	0.926	6.874622869621949e-14	excitatory	LEO1
ROBO2	2.223581699344742e-18	-0.323728850887155	0.784	0.9	7.526824052281951e-14	excitatory	LEO1
SMYD3	3.768120052286943e-18	0.45167246677728956	0.925	0.842	1.2755086376991302e-13	excitatory	LEO1
STMN2	4.984395497138576e-18	-0.5030002861628304	0.788	0.772	1.6872178757814078e-13	excitatory	LEO1
NEAT1	5.38610755924117e-18	0.43697550885359315	0.768	0.495	1.823197408803136e-13	excitatory	LEO1
NEUROD6	5.713728338830813e-18	0.4465241674191538	0.709	0.612	1.9340970426942302e-13	excitatory	LEO1
LINC00632	1.544504275077872e-17	0.5262705223557596	0.775	0.619	5.228146971138597e-13	excitatory	LEO1
ZNF667-AS1	1.8968409881217013e-17	-0.18525170332069707	0.179	0.297	6.420806744791959e-13	excitatory	LEO1
SH3RF1	1.9914462605996168e-17	0.5418269972401972	0.792	0.64	6.741045592129703e-13	excitatory	LEO1
NRG3	3.945493253387331e-17	-0.4146961739385331	0.745	0.807	1.3355494662716116e-12	excitatory	LEO1
ZNF536	4.063724175992304e-17	0.461707161526149	0.443	0.34	1.3755706335733948e-12	excitatory	LEO1
SPC25	4.885045699323794e-17	0.4714153796278104	0.197	0.086	1.6535879692211043e-12	excitatory	LEO1
EMX1	1.6496833913074024e-16	0.29453883664742064	0.234	0.141	5.584178279575557e-12	excitatory	LEO1
S100B	1.828084857259424e-16	-0.5780294469176672	0.122	0.291	6.18806724182315e-12	excitatory	LEO1
LINGO2	1.979988217349462e-16	-0.6427227990154172	0.268	0.336	6.702260115727929e-12	excitatory	LEO1
FSTL5	2.5052561087544786e-16	0.9650404378259736	0.667	0.465	8.48029192813391e-12	excitatory	LEO1
GAPDH	4.098848649094044e-16	0.360873237526782	0.984	0.972	1.3874602677183338e-11	excitatory	LEO1
MOXD1	5.549999348339666e-16	-0.38220802005661103	0.376	0.47	1.878674779412977e-11	excitatory	LEO1
NDST4	9.295536723350342e-16	0.47741805996423414	0.216	0.079	3.146539180854091e-11	excitatory	LEO1
PGLS	1.1255426027956632e-15	-0.5083958182641936	0.395	0.639	3.80996171046332e-11	excitatory	LEO1
CCDC144NL-AS1	1.2701817698951761e-15	-0.4331912126635995	0.873	0.92	4.299565291095171e-11	excitatory	LEO1
AC096570.1	2.092615089122608e-15	0.21550027434385174	0.098	0.015	7.083502076680028e-11	excitatory	LEO1
SOX9	2.353676139162323e-15	-0.5553098851287153	0.332	0.473	7.967193731064464e-11	excitatory	LEO1
EMX2	3.2752416486649496e-15	-0.31692047973048754	0.413	0.536	1.1086692980730855e-10	excitatory	LEO1
HIBCH	5.4614159930637396e-15	0.29451356947450447	0.771	0.654	1.848689313652076e-10	excitatory	LEO1
GALNT14	7.175357311475068e-15	0.3674856686355128	0.404	0.336	2.42885844993431e-10	excitatory	LEO1
CDH20	7.513471216986535e-15	0.28900395955314195	0.433	0.355	2.543310006949942e-10	excitatory	LEO1
DCX	1.8589039621965017e-14	-0.1527206443030793	0.972	0.986	6.292389912035158e-10	excitatory	LEO1
DPP6	2.3162471944916174e-14	0.4600755123224649	0.587	0.437	7.840496753354125e-10	excitatory	LEO1
GPM6A	2.5680011366114365e-14	-0.07737858065424597	0.996	0.996	8.692683847429713e-10	excitatory	LEO1
FABP5	3.5956624162872616e-14	-0.9862875232169128	0.703	0.842	1.2171317279132381e-9	excitatory	LEO1
PDE3A	5.044736585703772e-14	-0.40628682762892354	0.474	0.584	1.7076433342607267e-9	excitatory	LEO1
HECW1	5.2723576229261396e-14	0.735201260365256	0.843	0.784	1.7846930553604982e-9	excitatory	LEO1
HAPLN1	6.023406301525119e-14	-0.1775922658930439	0.155	0.238	2.0389230330662525e-9	excitatory	LEO1
AC018742.1	6.807756155283773e-14	0.15864662469003102	0.102	0.028	2.304425458563557e-9	excitatory	LEO1
PEAK1	7.22078565475528e-14	0.3877068177501809	0.578	0.41	2.4442359441346622e-9	excitatory	LEO1
STMN1	7.233050370527257e-14	0.11831716745666121	0.995	0.992	2.4483875504234765e-9	excitatory	LEO1
ATP8A2	1.1883769515962232e-13	0.7034552279044823	0.557	0.328	4.022655981153216e-9	excitatory	LEO1
DAAM2	1.4115927369690216e-13	-0.23331176852808333	0.045	0.128	4.778241414640138e-9	excitatory	LEO1
MAML3	1.6912885252424496e-13	0.6626600257839357	0.717	0.529	5.725011657945692e-9	excitatory	LEO1
RETREG1	1.945003816069079e-13	-0.24046246950873273	0.348	0.471	6.583837917393832e-9	excitatory	LEO1
PCSK2	2.1953019235711455e-13	0.4831546130005408	0.166	0.052	7.431097011288327e-9	excitatory	LEO1
FRMD5	2.254714708786649e-13	0.4816572821767382	0.861	0.76	7.632209289242806e-9	excitatory	LEO1
MIR7515HG	2.5944121376062795e-13	0.1415025554421156	0.102	0.017	8.782085085797255e-9	excitatory	LEO1
TNC	2.7048163889942936e-13	-0.42259331317177906	0.113	0.153	9.155803476745684e-9	excitatory	LEO1
SLCO5A1	3.149557900669866e-13	-0.19745873883188647	0.723	0.707	1.0661253493767497e-8	excitatory	LEO1
PTPN13	3.408133439156343e-13	-0.23868183717281932	0.305	0.418	1.1536531691544221e-8	excitatory	LEO1
ETFB	3.714746136689544e-13	-0.25250437970162565	0.393	0.52	1.2574415672694107e-8	excitatory	LEO1
LINC01088	4.415741949098682e-13	0.36098572359688885	0.144	0.066	1.4947286497699037e-8	excitatory	LEO1
TSPAN13	6.220879554072758e-13	0.2406169013105816	0.353	0.22	2.1057677290536287e-8	excitatory	LEO1
ENO3	6.401767237261289e-13	0.2013455869899148	0.164	0.029	2.166998209812946e-8	excitatory	LEO1
LGALS1	1.0545404166707065e-12	-0.25555029649448	0.312	0.382	3.5696193104303415e-8	excitatory	LEO1
MIR99AHG	1.08609535202077e-12	-0.12652661438498258	0.799	0.863	3.6764327665903064e-8	excitatory	LEO1
FSIP2	1.1876023793601446e-12	-0.31716331693352795	0.407	0.535	4.020034054134089e-8	excitatory	LEO1
ARL4C	1.7940790608412345e-12	-0.34565754217742406	0.367	0.515	6.072957620947579e-8	excitatory	LEO1
TUBA1B	1.892972410840821e-12	0.26769573471653807	0.942	0.927	6.40771161069618e-8	excitatory	LEO1
AL078639.1	1.897627010608778e-12	-0.5005714198910134	0.528	0.707	6.423467430910714e-8	excitatory	LEO1
MACROD2	1.9041184053232054e-12	-0.37040137697279985	0.679	0.722	6.44544080201905e-8	excitatory	LEO1
TRIM36	2.035955331166636e-12	-0.307593114616492	0.233	0.424	6.891708795999063e-8	excitatory	LEO1
ARHGAP15	2.092395581772886e-12	0.3226228963096479	0.153	0.058	7.082759044301219e-8	excitatory	LEO1
LINC00698	2.3093216810724018e-12	0.5754148337649407	0.108	0.029	7.81705389043008e-8	excitatory	LEO1
MYO1D	2.682327133411127e-12	0.431376674017085	0.568	0.395	9.079677346596665e-8	excitatory	LEO1
GNG11	3.0794958427659347e-12	-0.32460956626386095	0.175	0.274	1.0424093427762689e-7	excitatory	LEO1
AFF3	3.157235184305201e-12	0.4703009989321374	0.9	0.771	1.0687241098873106e-7	excitatory	LEO1
CST3	3.2064721109137824e-12	-0.3741657842301478	0.284	0.439	1.0853908095443154e-7	excitatory	LEO1
TENM2	4.330362892349691e-12	-1.025722503304785	0.088	0.179	1.4658278390603704e-7	excitatory	LEO1
CFL1	5.268567312440268e-12	0.1556621700992764	0.987	0.986	1.7834100352610308e-7	excitatory	LEO1
IGSF1	1.0013770461975932e-11	-0.3328076884176808	0.251	0.401	3.389661301378853e-7	excitatory	LEO1
SCRG1	1.0254069249467847e-11	-0.44087233776782686	0.209	0.338	3.471002440944866e-7	excitatory	LEO1
LINC01317	1.0758105485111702e-11	0.4889154373760397	0.16	0.037	3.6416187067103115e-7	excitatory	LEO1
CLU	1.260665210217582e-11	-0.2597131390758851	0.513	0.563	4.267351736586515e-7	excitatory	LEO1
FRMD4B	1.6097502746087348e-11	0.6220429809291463	0.78	0.659	5.449004679550567e-7	excitatory	LEO1
DLEU2	1.774745363814364e-11	-0.39221745671729114	0.864	0.894	6.007513056511623e-7	excitatory	LEO1
SLC44A5	2.7008990455251553e-11	0.4680951951104779	0.71	0.555	9.14254326910265e-7	excitatory	LEO1
AC091078.1	2.706245498178863e-11	0.2685108811267695	0.284	0.22	9.160641011335451e-7	excitatory	LEO1
DNAH14	2.904517608800105e-11	0.6194913621300226	0.54	0.365	9.831792105788356e-7	excitatory	LEO1
ITPRID1	2.9605644534098974e-11	0.447034276421826	0.202	0.016	1.0021510674792504e-6	excitatory	LEO1
CLASP2	3.7575183109477185e-11	-0.0533833532636816	0.961	0.962	1.2719199482558027e-6	excitatory	LEO1
AC010894.3	3.964568262210648e-11	-0.13052654538573139	0.984	0.991	1.3420063567583043e-6	excitatory	LEO1
CORIN	4.3944142981128856e-11	0.11239513768628832	0.097	0.028	1.4875092399112117e-6	excitatory	LEO1
F3	4.490137624782933e-11	-0.44719617727384786	0.077	0.166	1.5199115859890228e-6	excitatory	LEO1
CDKAL1	4.876648709108185e-11	0.6070279300623658	0.846	0.753	1.6507455880331206e-6	excitatory	LEO1
CU633967.1	5.002415603182805e-11	0.3243169902344838	0.437	0.27	1.6933176816773795e-6	excitatory	LEO1
LINC02197	5.745529475360282e-11	0.6949899393881338	0.321	0.165	1.9448617274094553e-6	excitatory	LEO1
TMEM132B	6.539065569213454e-11	-0.5080919802069666	0.72	0.824	2.213473695178754e-6	excitatory	LEO1
MORF4L2	6.885590450090706e-11	0.15292063697213898	0.961	0.944	2.330772367355704e-6	excitatory	LEO1
PTPRO	7.00264931405256e-11	0.3395107484789759	0.682	0.555	2.3703967928067917e-6	excitatory	LEO1
SNHG8	7.156131829164793e-11	-0.0927189067137918	0.316	0.387	2.4223506241722826e-6	excitatory	LEO1
AC090673.1	8.213390710351118e-11	0.12334936185039397	0.081	0.017	2.7802327554538534e-6	excitatory	LEO1
CHMP2A	9.044741859525264e-11	-0.24605636849801904	0.419	0.566	3.0616451194493018e-6	excitatory	LEO1
NEBL	1.18658481930763e-10	-0.48710369702075673	0.115	0.248	4.016589613356327e-6	excitatory	LEO1
NSF	1.2277736986598897e-10	0.24039037291911391	0.596	0.48	4.156013969963727e-6	excitatory	LEO1
FTX	1.248304867165852e-10	-0.06216508254793762	0.991	0.989	4.225511975356409e-6	excitatory	LEO1
SV2C	1.342323476029651e-10	0.2923476571573901	0.163	0.074	4.543764966360368e-6	excitatory	LEO1
ACTG1	1.4423673770326783e-10	0.0698819563635551	0.997	0.994	4.882413571255616e-6	excitatory	LEO1
GRID2	1.905037257661857e-10	-0.41021468469155087	0.225	0.31	6.448551117185386e-6	excitatory	LEO1
PTPRZ1	1.90652455153616e-10	-0.3426526848941438	0.971	0.983	6.453585606949902e-6	excitatory	LEO1
AC009495.1	2.0464601189886937e-10	0.07329729259979759	0.054	0.006	6.927267502776728e-6	excitatory	LEO1
GALNT17	2.1006151359637847e-10	0.5253875172279966	0.364	0.172	7.110582235237411e-6	excitatory	LEO1
ZC3H6	2.249040194467966e-10	-0.29208231782260824	0.322	0.475	7.613001058274065e-6	excitatory	LEO1
CEP126	3.6010487518644106e-10	-0.17043094472771358	0.29	0.391	1.218955002506103e-5	excitatory	LEO1
ZFHX2	3.6937063514049277e-10	0.31552989268968645	0.515	0.37	1.250319599950568e-5	excitatory	LEO1
BICD1	3.827261052684222e-10	-0.11354008401551452	0.929	0.946	1.2955278663336091e-5	excitatory	LEO1
RHOC	4.907348376004611e-10	-0.3357697598194995	0.294	0.459	1.6611374252775608e-5	excitatory	LEO1
FABP7	5.152800188683335e-10	-0.5118609040668596	0.922	0.98	1.744222863869309e-5	excitatory	LEO1
SYT1	5.291084403016448e-10	0.307657261164461	0.953	0.931	1.7910320704210675e-5	excitatory	LEO1
NOSTRIN	5.470125767162896e-10	0.1566751468976886	0.134	0.045	1.8516375721846403e-5	excitatory	LEO1
CASC9	5.802478187302826e-10	-0.3225634505473093	0.224	0.361	1.9641388664020066e-5	excitatory	LEO1
PPP1R12C	6.063698985788429e-10	0.3555347454191865	0.533	0.345	2.0525621066893834e-5	excitatory	LEO1
ZMAT1	6.197398349671853e-10	-0.22366917422767568	0.177	0.307	2.0978193413639222e-5	excitatory	LEO1
HRK	6.599424864838659e-10	-0.28054363251192643	0.085	0.187	2.233905316747886e-5	excitatory	LEO1
ANK2	6.828284115051095e-10	-0.20632629495302668	0.919	0.953	2.3113741729447956e-5	excitatory	LEO1
IMPG2	7.440809527064615e-10	0.15806476964520516	0.143	0.046	2.5187140249113722e-5	excitatory	LEO1
NHLH1	9.067012624828356e-10	-0.14571240696184073	0.387	0.394	3.069183773504398e-5	excitatory	LEO1
AC007100.1	9.215210188610418e-10	0.32619259004219486	0.17	0.044	3.1193486488446266e-5	excitatory	LEO1
NRG4	1.030611798224819e-9	0.0810204151526824	0.11	0.066	3.4886209369910126e-5	excitatory	LEO1
ARL15	1.3294792191625515e-9	0.34171683433417344	0.766	0.657	4.500287156865237e-5	excitatory	LEO1
NFIA-AS2	1.4001934480437782e-9	0.2083046740539365	0.221	0.135	4.739654821628189e-5	excitatory	LEO1
C1orf87	1.4461292886480196e-9	0.20779430369104873	0.065	0.006	4.895147642073546e-5	excitatory	LEO1
TOMM7	1.8320566155985145e-9	-0.2145518988483499	0.785	0.833	6.201511643800971e-5	excitatory	LEO1
NAV3	1.9411079325125733e-9	0.058571838854669434	0.818	0.886	6.570650351555061e-5	excitatory	LEO1
ABRACL	1.941448053069521e-9	0.1547520792766024	0.745	0.734	6.57180165964033e-5	excitatory	LEO1
TG	2.066134481732596e-9	0.38738378617574054	0.384	0.202	6.993865220664837e-5	excitatory	LEO1
EZR	2.4597186681542374e-9	-0.18333851420717928	0.653	0.723	8.326147691702093e-5	excitatory	LEO1
WSB1	2.7306582586569166e-9	-0.30839847595128544	0.883	0.938	9.243278205553662e-5	excitatory	LEO1
CAMK4	2.855754770423481e-9	0.2651381419735772	0.601	0.492	9.666729897883483e-5	excitatory	LEO1
OSBPL6	2.9514097861782774e-9	-0.22849604709282634	0.717	0.794	9.990522126213469e-5	excitatory	LEO1
PRKN	2.962517218681319e-9	-0.10256951624092103	0.609	0.667	1.0028120785236264e-4	excitatory	LEO1
NSG2	3.1097768304715204e-9	0.45042960407049515	0.61	0.484	1.0526594571146097e-4	excitatory	LEO1
PID1	3.183788658281535e-9	0.050738631452593275	0.833	0.851	1.0777124608282996e-4	excitatory	LEO1
DLG2	3.319556112724345e-9	-0.27394031008903186	0.82	0.802	1.1236697441571908e-4	excitatory	LEO1
CCSER1	3.453907146425199e-9	0.5481343130577052	0.894	0.818	1.1691475690649298e-4	excitatory	LEO1
NR6A1	3.547123417832814e-9	0.39899221856365086	0.647	0.501	1.2007012769364076e-4	excitatory	LEO1
AKAP6	3.901668923343047e-9	0.4743643399351014	0.903	0.812	1.3207149305516214e-4	excitatory	LEO1
CALD1	3.91654059371708e-9	-0.3961099757239832	0.791	0.858	1.3257489909732314e-4	excitatory	LEO1
LINC02256	4.048118971632289e-9	-0.10621903851182113	0.346	0.448	1.3702882718975298e-4	excitatory	LEO1
CADM2	4.4394598203533764e-9	0.5473259197985564	0.38	0.251	1.502757149189618e-4	excitatory	LEO1
SKA2	4.459509560397168e-9	-0.21387019980897493	0.642	0.751	1.5095439861944414e-4	excitatory	LEO1
PRKG1	4.5296546742954375e-9	-0.2335851504826567	0.417	0.503	1.5332881072490056e-4	excitatory	LEO1
COA1	4.694256644164107e-9	0.11947018050935543	0.757	0.694	1.5890058740495504e-4	excitatory	LEO1
LAGE3	4.8007811573083475e-9	0.05559802658408386	0.446	0.417	1.6250644217488756e-4	excitatory	LEO1
P2RX3	4.909094351345663e-9	0.19805778865269352	0.17	0.065	1.661728437930507e-4	excitatory	LEO1
HMCN1	5.088159814075571e-9	0.3835754507716485	0.145	0.074	1.722342097064581e-4	excitatory	LEO1
KCNQ1OT1	5.216574230119276e-9	0.3429701856309847	0.457	0.341	1.765810376895375e-4	excitatory	LEO1
APOE	5.24645111593946e-9	-0.25714574401858453	0.033	0.132	1.7759237027455073e-4	excitatory	LEO1
SHISA2	5.511208152725987e-9	0.1255666355510071	0.137	0.059	1.8655439596977465e-4	excitatory	LEO1
RTN1	5.773880411528468e-9	-0.4198190541811999	0.898	0.946	1.9544585193023866e-4	excitatory	LEO1
TXNRD3.1	6.763010355495341e-9	0.17109240204403622	0.081	0.009	2.289279005335173e-4	excitatory	LEO1
C2orf88	6.957850189940549e-9	0.13943216038919193	0.536	0.488	2.3552322892948758e-4	excitatory	LEO1
HEPH	7.1766538187040864e-09	-0.17670524359204431	0.066	0.173	2.4292973176313331e-4	excitatory	LEO1
ZFP36	7.886131045032357e-9	-0.8921687796351	0.082	0.206	2.6694553587434526e-4	excitatory	LEO1
FAR2	8.921018964007256e-9	-0.20335968696578266	0.318	0.416	3.019764919316456e-4	excitatory	LEO1
FBLN1	9.222331094443784e-9	-0.3174933716461362	0.251	0.412	3.121759075469221e-4	excitatory	LEO1
C9orf24	9.377707607098509e-9	0.2918220936680457	0.32	0.161	3.1743540250028454e-4	excitatory	LEO1
EIF4EBP2	9.636473815475692e-9	-0.1797378967138724	0.437	0.535	3.2619463865385216e-4	excitatory	LEO1
SPARC	9.671502168355649e-9	-0.22169213770148172	0.143	0.242	3.273803483988387e-4	excitatory	LEO1
SNX29	9.95987356378918e-9	0.21544154077158006	0.563	0.467	3.3714172013426375e-4	excitatory	LEO1
KLHL35	1.005474582750359e-8	-0.25139691918199375	0.103	0.228	3.4035314626099653e-4	excitatory	LEO1
AQP4	1.0607605019532551e-8	-0.2968455529795956	0.046	0.093	3.590674299111769e-4	excitatory	LEO1
POU3F2	1.066935948905849e-8	-0.06832747469904188	0.681	0.744	3.611578187046299e-4	excitatory	LEO1
CSRP2	1.1567102253293584e-8	0.6864713981041088	0.842	0.826	3.9154641127398784e-4	excitatory	LEO1
PDE4D	1.2074225907070155e-8	0.11444603403304932	0.956	0.984	4.0871254695432475e-4	excitatory	LEO1
NAV2	1.4922764397831197e-8	-0.24491890727048293	0.367	0.51	5.051355748665861e-4	excitatory	LEO1
EXOC6B	1.6451056575580203e-8	0.21759042647846272	0.934	0.897	5.568682650833899e-4	excitatory	LEO1
PPP1R1B	1.9252492738314826e-8	0.10757356072906625	0.122	0.06	6.516968791919569e-4	excitatory	LEO1
NPY	2.070075280819317e-8	-0.34311697563969856	0.326	0.43	7.007204825573388e-4	excitatory	LEO1
ADAM32	2.0877611718484268e-8	0.13593189771003095	0.204	0.129	7.067071566706925e-4	excitatory	LEO1
NR2F2	2.1130136120337245e-8	-0.06000621808238679	0.093	0.168	7.152551076734157e-4	excitatory	LEO1
SETBP1	2.395397018592292e-8	0.2785588024595582	0.945	0.924	8.108418907934908e-4	excitatory	LEO1
NFIA	2.53312591870064e-8	0.5855601921796367	0.965	0.956	8.574631234801666e-4	excitatory	LEO1
VASH1	2.6434013789642344e-8	-0.12514807772915076	0.242	0.315	8.947913667793933e-4	excitatory	LEO1
LINC01405	2.7211255677073262e-8	0.25731057365306576	0.269	0.209	9.211010046689299e-4	excitatory	LEO1
TRPC1	2.8323747011673326e-8	-0.20871041480563113	0.415	0.519	9.587588363451421e-4	excitatory	LEO1
DIO2	3.1425420743278154e-8	-0.2016590285111264	0.069	0.13	0.0010637504921599656	excitatory	LEO1
CSGALNACT1	3.213417324279153e-8	-0.18151561075490874	0.135	0.218	0.0010877417642684935	excitatory	LEO1
RORA	3.4193362135391503e-8	0.4951350715423857	0.761	0.713	0.0011574453082830024	excitatory	LEO1
SPIDR	3.723453930688335e-8	0.31027075078306954	0.797	0.706	0.0012603891555380013	excitatory	LEO1
TSPAN5	3.731834286955945e-8	0.3092719904713386	0.926	0.895	0.0012632259061345875	excitatory	LEO1
PLPPR4	3.8918663067605803e-8	-0.48948215949971824	0.242	0.396	0.0013173967448384565	excitatory	LEO1
RAP1GDS1	4.0912716426639444e-8	0.20652139371726763	0.692	0.582	0.001384895451041745	excitatory	LEO1
WDPCP	4.1138518686881034e-8	0.17643771907078687	0.653	0.583	0.001392538857550923	excitatory	LEO1
BCL11A	4.2275346422544256e-8	0.5140427051089609	0.929	0.872	0.001431020476403123	excitatory	LEO1
MAP2K5	4.38385993332424e-8	-0.10711404746642894	0.485	0.539	0.0014839365874302554	excitatory	LEO1
PDE1A	4.7100260529597154e-08	0.620535862522944	0.417	0.281	0.0015943438189268636	excitatory	LEO1
GFAP	4.768830363578943e-8	-0.5370074608857556	0.116	0.225	0.0016142490780714724	excitatory	LEO1
ATP10B	5.239474026997183e-8	-0.2373761619746709	0.075	0.148	0.0017735619581385465	excitatory	LEO1
FILIP1	5.256580059468522e-8	-0.3704606112212006	0.245	0.404	0.0017793523501300947	excitatory	LEO1
SMIM14	5.3195528484166306e-8	-0.22582341875924516	0.42	0.552	0.0018006686391890295	excitatory	LEO1
RAB6B	5.419481699547134e-8	-0.08805164207020916	0.281	0.336	0.0018344945552967048	excitatory	LEO1
COMMD6	5.4437303410929035e-8	-0.4405040300876477	0.785	0.89	0.0018427027204599479	excitatory	LEO1
SLCO1C1	5.504488543538967e-8	-0.42437905258528313	0.167	0.265	0.0018632693719879403	excitatory	LEO1
LINC01182	5.7644931654130384e-8	0.20685542817103492	0.211	0.151	0.0019512809364923135	excitatory	LEO1
THUMPD3-AS1	6.142221881159206e-8	0.1142269677842831	0.733	0.656	0.0020791421067723912	excitatory	LEO1
DOPEY2	6.296923727129678e-8	-0.299682579441672	0.209	0.504	0.002131508681633396	excitatory	LEO1
FOXG1-AS1	6.392622513967423e-8	0.24550169394890542	0.367	0.236	0.0021639027209779727	excitatory	LEO1
MN1	6.507461570037438e-8	0.45108045322273194	0.501	0.358	0.0022027757414576727	excitatory	LEO1
IDO1	6.917555372849982e-8	-0.23237209678101295	0.067	0.161	0.002341592493709719	excitatory	LEO1
C6orf226	6.986987183511176e-8	-0.24399176340723477	0.168	0.314	0.002365095161618533	excitatory	LEO1
PDE4B	7.08003917777398e-8	0.2990524214905319	0.946	0.898	0.0023965932616764924	excitatory	LEO1
SOX6	7.167309692129238e-8	-0.3666769074604377	0.424	0.523	0.002426134330785747	excitatory	LEO1
MIPOL1	7.340590693974968e-8	0.2339699478552859	0.613	0.507	0.002484789949910527	excitatory	LEO1
DYNLRB1	7.533179757151499e-8	-0.4836014793070007	0.833	0.913	0.0025499813477957824	excitatory	LEO1
BTG2	7.783396623898405e-8	-0.8054406905814491	0.289	0.422	0.00263467975718961	excitatory	LEO1
MDGA2	7.888338621887324e-8	-0.3552282103969569	0.102	0.166	0.002670202623508859	excitatory	LEO1
NELL2	7.91801830984203e-8	0.08228344822039002	0.653	0.51	0.002680249197881527	excitatory	LEO1
IFI16	8.040619931983954e-8	-0.8774536788790248	0.289	0.507	0.0027217498469765686	excitatory	LEO1
BCL2	8.063337160836303e-8	0.21442265030099888	0.282	0.21	0.0027294396289430888	excitatory	LEO1
LINC02144	8.389281971739712e-8	0.10453098527320406	0.098	0.032	0.0028397719474338927	excitatory	LEO1
TIMMDC1	8.628227488642827e-8	-0.18483594196810998	0.29	0.419	0.002920655004905597	excitatory	LEO1
CEBPD	9.06352837774764e-8	-0.7569027063463013	0.033	0.163	0.0030680043558675763	excitatory	LEO1
TAPT1-AS1	9.230912565852583e-8	-0.1609732825591471	0.187	0.281	0.0031246639035410993	excitatory	LEO1
MSH2	1.0102399192950476e-7	0.2816585290731456	0.61	0.491	0.003419662126813736	excitatory	LEO1
BMP7	1.0506283015964762e-7	-0.19663271235145313	0.171	0.255	0.0035563768009040718	excitatory	LEO1
PTMA	1.0534807192888479e-7	0.18377279657238477	0.989	0.984	0.00356603223479275	excitatory	LEO1
IL12RB2	1.1109680933582657e-7	0.08315498358934972	0.085	0.026	0.0037606269960177292	excitatory	LEO1
KHDRBS2	1.133169650776038e-7	0.43738770827864815	0.729	0.597	0.0038357792678768883	excitatory	LEO1
HMGB3	1.1562192906270181e-7	0.1519185997726551	0.462	0.405	0.0039138022987724565	excitatory	LEO1
MDK	1.1860507342299286e-7	-0.3911334902650334	0.346	0.51	0.004014781735368308	excitatory	LEO1
GNG12	1.2186593085120996e-7	-0.24751162892395978	0.265	0.365	0.004125161759313457	excitatory	LEO1
LRP10	1.369498752523013e-7	-0.07370794984562759	0.087	0.139	0.004635753277290399	excitatory	LEO1
WAC-AS1	1.3794060640810855e-7	-0.3304057695386392	0.415	0.568	0.004669289526914475	excitatory	LEO1
PARM1	1.4150724539688484e-7	0.14745664624610155	0.088	0.027	0.004790020256684552	excitatory	LEO1
TASP1	1.4439732884725624e-7	0.17232396767987523	0.603	0.513	0.004887849581479624	excitatory	LEO1
ATL1	1.4663872246819613e-7	0.24568173405090832	0.588	0.459	0.004963720755548439	excitatory	LEO1
ST18	1.488450491238408e-7	0.44493163005718195	0.495	0.389	0.005038404912842011	excitatory	LEO1
SLC24A2	1.5141760927067173e-7	0.6473442452992864	0.248	0.126	0.005125486073812238	excitatory	LEO1
DSEL	1.5584582302081628e-7	-0.17074041157911635	0.377	0.455	0.005275381109254631	excitatory	LEO1
BZW2	1.5972847009173944e-7	0.2578721297315907	0.562	0.445	0.00540680871260538	excitatory	LEO1
RAB13	1.636376052860581e-7	-0.2578097993241045	0.227	0.369	0.005539132938933067	excitatory	LEO1
CDK6	1.6888576393819088e-7	-0.27733477198518675	0.228	0.31	0.005716783109307761	excitatory	LEO1
CCDC88A	1.8660996527907383e-7	-0.07003574120631928	0.791	0.816	0.006316747324696649	excitatory	LEO1
SMIM27	2.051919051011668e-7	-0.11072420030913714	0.093	0.17	0.006945745987674497	excitatory	LEO1
ZNF429	2.0929947417529109e-7	-0.15657788291886998	0.36	0.448	0.007084787200833604	excitatory	LEO1
CCNH	2.2896697662105637e-7	0.44262880706568053	0.886	0.826	0.007750532158622758	excitatory	LEO1
AP000842.2	2.2957062001034056e-7	0.1553408687447212	0.133	0.05	0.007770965487350028	excitatory	LEO1
UBE2E3	2.3965497653885717e-07	-0.15130326098428015	0.594	0.658	0.008112320955840316	excitatory	LEO1
PLXNA2	2.4515106348225655e-7	0.4734012943134127	0.75	0.686	0.008298363498874384	excitatory	LEO1
USP11	2.463042308322966e-7	-0.062432715478875744	0.636	0.663	0.00833739821367324	excitatory	LEO1
AC090825.1	2.5269559296015375e-7	-0.21053232241058983	0.343	0.453	0.008553745821701205	excitatory	LEO1
RPS20	2.624317044410155e-7	0.1569354896412869	0.949	0.944	0.008883313195328374	excitatory	LEO1
KANSL1L	2.7134342653759956e-7	0.2110005468277949	0.742	0.671	0.009184974988297746	excitatory	LEO1
PHF20L1	2.8709007514592807e-7	0.20982126926163214	0.779	0.758	0.009717999043689664	excitatory	LEO1
BLVRB	2.9839905551473825e-7	-0.3144925450901381	0.208	0.385	0.01010080802917389	excitatory	LEO1
TSPAN7	3.1300715627563275e-7	-0.10085574937330122	0.239	0.291	0.010595292239930169	excitatory	LEO1
PLA2G16	3.180915154054796e-7	-0.17378117557207834	0.008	0.095	0.010767397796475484	excitatory	LEO1
XPR1	3.2084607284170406e-7	0.3294467457254062	0.841	0.797	0.010860639565691683	excitatory	LEO1
LRRC7	3.242819838661098e-7	-0.09810104991193214	0.777	0.746	0.010976945153867816	excitatory	LEO1
MSRA	3.268358941747413e-7	-0.07118448259630328	0.602	0.596	0.011063395017814994	excitatory	LEO1
TPM4	3.3257593959131155e-7	-0.24377511383653527	0.454	0.56	0.011257695555165896	excitatory	LEO1
FOXG1	3.337913232189057e-7	-0.43056533234214056	0.827	0.874	0.011298836290959959	excitatory	LEO1
MPP6	3.3473278837515405e-7	-0.3118077102410002	0.524	0.599	0.011330704886498965	excitatory	LEO1
VOPP1	3.3627363539398333e-7	0.17892263627268434	0.653	0.599	0.011382862558086336	excitatory	LEO1
C1orf61	3.374344056009597e-7	-0.4507308533279941	0.854	0.928	0.011422154629592484	excitatory	LEO1
HSD17B11	3.539361823935888e-7	-0.12159703071452332	0.143	0.233	0.011980739774022982	excitatory	LEO1
EGR1	3.6303251256310506e-7	-0.7630977280802766	0.769	0.829	0.012288650550261106	excitatory	LEO1
PPP1R17	3.9043854204974545e-7	0.6117297695561392	0.385	0.294	0.013216344648383883	excitatory	LEO1
KCNQ3	3.910564515197407e-7	0.3235328906750774	0.937	0.88	0.013237260883943221	excitatory	LEO1
PRSS23	4.206005190502405e-7	-0.09166126115731488	0.133	0.181	0.014237327569850642	excitatory	LEO1
HS6ST2	4.283769845854759e-7	0.3635039262308084	0.427	0.326	0.014500560928218359	excitatory	LEO1
NEK10	4.302601280483133e-7	0.20474473804493182	0.223	0.125	0.014564305334435406	excitatory	LEO1
H1F0	4.450733659606563e-7	-0.4778692100337072	0.236	0.523	0.015065733437768215	excitatory	LEO1
ZNF704	4.635068103443593e-7	-0.29718126669257083	0.847	0.889	0.015689705530156563	excitatory	LEO1
TMEM132D	5.243454430510335e-7	-0.19618697905861704	0.191	0.232	0.017749093247277484	excitatory	LEO1
MEF2C-AS2	5.27108278635455e-7	0.16411729865221625	0.394	0.312	0.01784261523181015	excitatory	LEO1
MT-CO1	5.341581998640386e-7	-0.2318818919263288	0.997	0.998	0.018081255065397706	excitatory	LEO1
CDH2	5.344973548550589e-7	0.2876819233542136	0.904	0.86	0.018092735461843742	excitatory	LEO1
ZMAT4	5.376103675969717e-7	0.2906045986497897	0.324	0.198	0.018198110943157493	excitatory	LEO1
ATRX	5.426972286239222e-7	-0.14758381477656446	0.957	0.972	0.018370301188919764	excitatory	LEO1
CAPN5	5.700237498945148e-7	-0.2413913615711418	0.105	0.219	0.019295303933929326	excitatory	LEO1
AGL	5.942852921817898e-7	-0.11008450465406378	0.201	0.271	0.020116557140353583	excitatory	LEO1
LURAP1L	6.054387504784234e-7	-0.19325947427376544	0.073	0.148	0.02049410170369463	excitatory	LEO1
LNPK	6.221505025655125e-7	-0.21414542408770554	0.54	0.629	0.0210597945118426	excitatory	LEO1
SYNDIG1	6.665019289099912e-7	0.21615944950320712	0.093	0.03	0.022561090293603203	excitatory	LEO1
TFAP2C	6.666313009892964e-7	-0.20065317511547487	0.17	0.251	0.022565469538487683	excitatory	LEO1
RFTN2	6.674874564463321e-7	-0.12059027619194629	0.226	0.29	0.022594450400708344	excitatory	LEO1
AC244131.2	6.815406212044345e-7	-0.13870089052190768	0.115	0.186	0.023070150027770107	excitatory	LEO1
GMDS	7.133374584700436e-7	0.21412209028211415	0.626	0.537	0.024146472969210978	excitatory	LEO1
FDFT1	7.334218525321884e-7	0.33811029395385583	0.572	0.432	0.024826329708214575	excitatory	LEO1
CUTA	7.337254516696588e-7	-0.26424224846261146	0.622	0.73	0.02483660653901795	excitatory	LEO1
RARRES3	7.356377093233633e-7	-0.11686387242190067	0.005	0.07	0.024901336460595846	excitatory	LEO1
ADNP	7.666506998631493e-7	-0.06783336867475875	0.769	0.789	0.025951126190367605	excitatory	LEO1
FUOM	7.82122567138139e-7	-0.08053209197711596	0.033	0.083	0.026474848897626007	excitatory	LEO1
LRFN5	7.8256303460629e-7	-0.163152690918968	0.294	0.328	0.026489758721422917	excitatory	LEO1
HECW2	7.903362261444629e-7	0.378113159541988	0.576	0.46	0.02675288125499007	excitatory	LEO1
LINC01876	7.978201297177735e-7	-0.22211266248006445	0.421	0.498	0.02700621139094663	excitatory	LEO1
CATSPER2	8.316404197694007e-7	0.2661338672424761	0.307	0.144	0.028151028209194212	excitatory	LEO1
EHBP1	8.604185662021983e-7	0.2912181441253232	0.859	0.773	0.02912516846594441	excitatory	LEO1
SELENOM	8.970860401211579e-7	-0.358573452156358	0.318	0.511	0.030366362458101197	excitatory	LEO1
ARHGAP25	8.973836185788192e-7	-0.08042493520292515	0.062	0.108	0.03037643548889303	excitatory	LEO1
CLCN5	9.063176815456652e-7	0.12277164107272154	0.231	0.176	0.030678853520320765	excitatory	LEO1
CNTNAP2	9.09389923633731e-7	0.06754438743129221	0.893	0.792	0.030782848915001795	excitatory	LEO1
RBL1	9.125724358352794e-7	0.21020715298168602	0.42	0.311	0.030890576953024208	excitatory	LEO1
ERC2	9.196900318862744e-7	0.4157224986569912	0.689	0.558	0.03113150757935039	excitatory	LEO1
STK17B	9.72737018340736e-7	0.16691488589973422	0.171	0.109	0.03292714807083391	excitatory	LEO1
CRIM1	1.001695670416719e-6	0.27253095600750843	0.529	0.418	0.03390739844360594	excitatory	LEO1
TAF8	1.0211304437697535e-6	-0.06477777688965031	0.095	0.137	0.03456526552160616	excitatory	LEO1
C16orf95	1.0342887978548086e-6	0.0680811905063371	0.158	0.122	0.035010675807385275	excitatory	LEO1
FAM66C	1.1241861553232058e-6	-0.08209619504103832	0.203	0.253	0.03805370135769052	excitatory	LEO1
ATP11A	1.1535498402137435e-6	0.21564928015408502	0.545	0.477	0.03904766209123522	excitatory	LEO1
TNIK	1.1731169891695423e-6	-0.11076783312460248	0.684	0.757	0.03971001008338901	excitatory	LEO1
SSBP3	1.1918359509938576e-6	0.2607837251714342	0.477	0.354	0.04034364694114208	excitatory	LEO1
NFIB	1.1939125643446653e-6	0.3359143474338042	0.998	0.996	0.04041394030306692	excitatory	LEO1
GREM1	1.2788207344223427e-6	0.11344677657608665	0.095	0.068	0.0432880818601963	excitatory	LEO1
KALRN	1.292434146997396e-6	-0.08273240951708205	0.941	0.941	0.04374889587586186	excitatory	LEO1
LUZP2	1.4135193314925116e-6	-0.29292307722511424	0.115	0.15	0.047847629371021515	excitatory	LEO1
CD99	1.428846236401794e-6	-0.34502797397884977	0.238	0.381	0.04836644510220073	excitatory	LEO1
AAMDC	1.43127211345229e-6	0.16233737015643634	0.568	0.51	0.04844856104036002	excitatory	LEO1
ODC1	1.4397427395933062e-6	-0.05405753204506858	0.418	0.537	0.048735291735233416	excitatory	LEO1
CTSS	1.448089416620964e-6	0.07435937616571026	0.065	0.02	0.049017826752619634	excitatory	LEO1
LINC01923	1.5239580289890007e-6	0.06150346099435101	0.056	0.032	0.05158597928127767	excitatory	LEO1
AC073050.1	1.553508330878072e-6	-0.4341656250542365	0.749	0.866	0.052586257000222736	excitatory	LEO1
CCDC152	1.5550877661007612e-6	-0.06380825060480812	0.023	0.059	0.05263972088251077	excitatory	LEO1
KCNH8	1.5619270012281314e-6	0.36679357469614055	0.344	0.197	0.05287122899157225	excitatory	LEO1
AC097103.2	1.5990197877452636e-6	-0.15008026304162958	0.364	0.436	0.054126819815177175	excitatory	LEO1
NORAD	1.6025883328428583e-6	-0.4428181324211561	0.527	0.675	0.05424761506673075	excitatory	LEO1
GRIA2	1.6116579168883815e-6	-0.06639073009410623	0.63	0.66	0.054554620486671715	excitatory	LEO1
TRIM69	1.637315835425508e-6	-0.17327670627033848	0.187	0.301	0.055423141029153446	excitatory	LEO1
ELMO1	1.6756848882274895e-6	0.1873982192394843	0.315	0.272	0.05672193346650052	excitatory	LEO1
ZDBF2	1.6824264693684498e-6	-0.23578766269127094	0.55	0.65	0.05695013598812203	excitatory	LEO1
CHSY3	1.8551048634311622e-6	-0.42559238764629204	0.183	0.317	0.06279529962714483	excitatory	LEO1
TCF7L1	1.8905219278113256e-6	0.18195571139967992	0.285	0.256	0.06399416725641337	excitatory	LEO1
AMBN	1.943307290728685e-6	0.10396581944738267	0.083	0.035	0.065780951791166	excitatory	LEO1
FAM78B	2.009058104434086e-6	0.25520702349511537	0.186	0.086	0.06800661683509382	excitatory	LEO1
LINC00681	2.031704730744857e-6	-0.20309989610112006	0.033	0.127	0.06877320513571342	excitatory	LEO1
RAP1GAP2	2.066937383295183e-6	0.2191045069519996	0.251	0.139	0.06996583042454195	excitatory	LEO1
CUBN	2.12706238231275e-6	0.12448123965491541	0.144	0.07	0.07200106164128658	excitatory	LEO1
OPRM1	2.1721864764492877e-6	-0.2686767972125854	0.054	0.116	0.07352851222780839	excitatory	LEO1
MT-ND3	2.2842032472520475e-6	-0.06069734719653219	0.979	0.989	0.0773202799194818	excitatory	LEO1
LCLAT1	2.339886960325662e-6	0.066774409370434	0.506	0.454	0.07920517360702366	excitatory	LEO1
AC108062.1	2.3913604269486544e-6	0.11997451714547525	0.214	0.156	0.08094755045221196	excitatory	LEO1
COMMD10	2.498195884509812e-6	0.21005538155585213	0.585	0.509	0.08456393069065714	excitatory	LEO1
LINC01350	2.508134527936877e-6	0.07641413336979047	0.05	0.013	0.0849003537706633	excitatory	LEO1
ADK	2.64981891291407e-6	0.18789609796694084	0.747	0.677	0.08969637020214127	excitatory	LEO1
TMEM179	2.6883276577439287e-6	-0.1163660984413219	0.069	0.135	0.09099989121463199	excitatory	LEO1
AP003049.2	2.7113742854116824e-6	0.30935455546531043	0.115	0.077	0.09178001956118545	excitatory	LEO1
NMNAT3	2.7822377499797412e-06	-0.17940929311935083	0.288	0.413	0.09417874783681424	excitatory	LEO1
LINC00511	2.7947524991541673e-6	0.16422927890600447	0.673	0.648	0.09460237209636856	excitatory	LEO1
KRCC1	3.055838338429077e-6	-0.15498434009097578	0.194	0.303	0.10344012775582424	excitatory	LEO1
CXCL14	3.218732767753835e-6	-0.1906484996215064	0.055	0.099	0.10895410418846731	excitatory	LEO1
PPP2R2B	3.2187694821163735e-6	0.09286915562195697	0.815	0.869	0.10895534696963924	excitatory	LEO1
ABCA1	3.2247083185516646e-6	-0.2914647371406355	0.287	0.397	0.10915637658297385	excitatory	LEO1
FTO	3.2955449698660785e-6	0.18054746468493033	0.74	0.662	0.11155419722996676	excitatory	LEO1
PSMG2	3.336766070562955e-6	0.3251617332416663	0.732	0.65	0.11294953148855602	excitatory	LEO1
BRINP3	3.337756317591136e-6	0.15884233400632874	0.294	0.432	0.11298305135045995	excitatory	LEO1
CEMIP	3.38393435244242e-6	0.24720484654393884	0.158	0.089	0.11454617783017593	excitatory	LEO1
NYAP2	3.5504345057062692e-6	0.26673875579326833	0.286	0.226	0.12018220801815721	excitatory	LEO1
SLC1A3	3.578800977938521e-6	-0.391683182684174	0.773	0.786	0.12114241310321894	excitatory	LEO1
AP001825.1	3.667690281116291e-6	-0.13464242507838195	0.115	0.193	0.12415131601578645	excitatory	LEO1
NCKAP5	3.7145206218663575e-6	0.1195720199050414	0.743	0.689	0.1257365230501762	excitatory	LEO1
SERPINB6	3.82397939432027e-6	-0.14831932661541708	0.071	0.161	0.12944170249774112	excitatory	LEO1
ASCC3	3.828738567868494e-6	0.21174638490921827	0.661	0.59	0.12960280052234854	excitatory	LEO1
NNT-AS1	3.841865527945904e-6	-0.16809113780625518	0.34	0.426	0.13004714812096885	excitatory	LEO1
AL035401.1	3.846252047750663e-6	0.22313640333158988	0.115	0.044	0.13019563181635993	excitatory	LEO1
CD80	3.887122955822799e-6	0.05577575701299481	0.187	0.159	0.13157911205460177	excitatory	LEO1
TLL1	4.087268967983943e-6	0.2182867105980547	0.067	0.015	0.13835405456625646	excitatory	LEO1
ATG7	4.144220687044901e-6	0.2405393035189317	0.581	0.48	0.14028187025646988	excitatory	LEO1
RAP2C-AS1	4.217474605969688e-6	-0.2747331413026075	0.308	0.437	0.14276151541207396	excitatory	LEO1
AL158058.1	4.236249226621455e-6	0.18462911371425725	0.213	0.139	0.14339703632113626	excitatory	LEO1
ADGRV1	4.4132096222312645e-6	-0.39919771576214425	0.702	0.73	0.1493871457125283	excitatory	LEO1
LINC01748	4.445323312216734e-6	-0.2903758552437725	0.384	0.438	0.15047419411853644	excitatory	LEO1
FOXP1	4.4896384899415825e-6	0.28930012849848685	0.564	0.51	0.15197426288452257	excitatory	LEO1
NRXN3	4.524026696499428e-6	-0.15661075441690686	0.804	0.785	0.15313830367650563	excitatory	LEO1
PROX1	4.56856031639782e-6	-0.12208787798858795	0.102	0.155	0.15464576671006622	excitatory	LEO1
CDK2AP1	4.742078288217101e-6	-0.11348068411419346	0.04	0.117	0.16051935005614887	excitatory	LEO1
UQCR10	4.804020355624159e-6	-0.43335170299938786	0.829	0.895	0.16261608903787778	excitatory	LEO1
FAM210B	4.819180500116124e-6	-0.2520970354533103	0.375	0.48	0.16312925992893082	excitatory	LEO1
ID3	4.912329445473254e-6	-0.7682885574428832	0.03	0.132	0.16628235172926964	excitatory	LEO1
AC006030.1	5.149235156748299e-6	0.17667119221960975	0.346	0.243	0.17430161005592992	excitatory	LEO1
MARCKS	5.311871916164131e-6	-0.34140763168222943	0.937	0.966	0.17980686436215584	excitatory	LEO1
SCN1A	5.33481656615562e-6	-0.2260146737126869	0.223	0.326	0.18058354076436772	excitatory	LEO1
UCHL1	5.693130226712844e-6	0.08403812839256375	0.959	0.94	0.19271245817422977	excitatory	LEO1
ID2	5.98869606296681e-6	-0.15204034774552433	0.639	0.736	0.20271736173142652	excitatory	LEO1
ID4	6.096698993061715e-6	-0.22335071329657152	0.33	0.395	0.20637326091513905	excitatory	LEO1
PELI2	6.131852949805016e-6	0.12101708281950296	0.812	0.751	0.2075632223508998	excitatory	LEO1
SMARCA1	6.19168362756186e-6	-0.27027081891578475	0.582	0.657	0.20958849079296896	excitatory	LEO1
AL354771.1	6.3602342858962255e-6	0.12560223029388323	0.123	0.126	0.21529393057758722	excitatory	LEO1
B3GAT3	6.3850956271071865e-6	-0.10944032512824522	0.14	0.211	0.21613548697757826	excitatory	LEO1
MYCBP2	6.461452337098495e-6	-0.07139989376653255	0.832	0.858	0.21872016161078406	excitatory	LEO1
NDUFC1	6.487177167457978e-6	0.10349192206830676	0.374	0.315	0.21959094711845256	excitatory	LEO1
AK3	6.684029335731416e-6	-0.060676479111044124	0.588	0.617	0.22625439301450842	excitatory	LEO1
ANTXR2	6.887711758023647e-6	0.2938763499024476	0.332	0.225	0.23314904300910047	excitatory	LEO1
AP002518.2	7.076442938401671e-6	0.09587905595999631	0.093	0.049	0.23953759346489656	excitatory	LEO1
SGCG	7.408414393600913e-6	-0.14044712746300447	0.092	0.157	0.2507748272233909	excitatory	LEO1
HNMT	7.4875910617354065e-6	-0.14484859711660222	0.129	0.214	0.2534549574397435	excitatory	LEO1
CCNI	7.52273678393309e-6	-0.2402641282610345	0.971	0.971	0.2546446401361351	excitatory	LEO1
GABPB1-AS1	7.647865272797651e-6	-0.15857349164925227	0.478	0.537	0.25888023948420047	excitatory	LEO1
GALK2	7.82329984634368e-6	0.08729970516796093	0.47	0.406	0.26481869979873357	excitatory	LEO1
AL162231.1	7.844065904777409e-6	-0.0711599883727981	0.056	0.1	0.26552163087671526	excitatory	LEO1
DPYSL2	8.014075079802198e-6	-0.20326027229090338	0.942	0.96	0.2712764414513044	excitatory	LEO1
MGAT4C	8.27426292607434e-6	-0.4912587965952835	0.285	0.336	0.28008380004761646	excitatory	LEO1
METTL7A	8.349522430999932e-6	-0.0523493150805224	0.094	0.124	0.2826313342893477	excitatory	LEO1
AL357052.1	8.750734872924483e-6	0.11300891703360932	0.172	0.151	0.29621237544849377	excitatory	LEO1
VRK1	8.775306673809589e-6	0.2603807842699565	0.365	0.252	0.29704413090845455	excitatory	LEO1
LGALS3	8.778993225637186e-6	-0.43102555675704196	0.108	0.225	0.29716892068781875	excitatory	LEO1
FTL	9.193871498454841e-6	-0.07551073441506562	0.987	0.985	0.3112125502226964	excitatory	LEO1
PKNOX2	9.317475178859742e-6	0.07360567541779006	0.277	0.236	0.3153965348044023	excitatory	LEO1
KMT2C	9.361011794926205e-6	-0.10011682265893107	0.959	0.966	0.316870249258252	excitatory	LEO1
PTN	9.548897017148205e-6	-0.2255761856780647	0.738	0.813	0.3232301640304667	excitatory	LEO1
LINC02133	9.574254457231443e-6	0.11871996025476621	0.088	0.022	0.32408851337728434	excitatory	LEO1
AC110023.1	9.84974806163851e-6	0.2538216893112947	0.26	0.218	0.33341397188646354	excitatory	LEO1
XKR4	1.0185409294738808e-5	-0.20468855854777257	0.18	0.252	0.3447761046269086	excitatory	LEO1
EPHA4	1.0238362150913712e-5	0.10304067181028698	0.488	0.436	0.34656855880842913	excitatory	LEO1
AC011900.1	1.0272135055044943e-5	0.25714561709971095	0.281	0.225	0.3477117716132713	excitatory	LEO1
TSPO	1.0511639187037e-5	-0.41379047807334146	0.712	0.829	0.35581898648120247	excitatory	LEO1
SLC7A2	1.0543993206971652e-5	-0.10729905523562244	0.025	0.079	0.3569141700559904	excitatory	LEO1
POU3F3	1.056419077676729e-5	-0.23945333876505415	0.606	0.7	0.3575978577935728	excitatory	LEO1
IGF2BP2	1.0676473258999487e-5	0.32474569751078675	0.706	0.617	0.3613986198171326	excitatory	LEO1
ANKRD28	1.069378632963617e-5	0.14115115693921831	0.834	0.791	0.3619846672581844	excitatory	LEO1
LINC01550	1.1117869216012291e-5	0.15957599675101566	0.205	0.117	0.37633987296201604	excitatory	LEO1
CFTR	1.1129129375477162e-5	0.18036195146918493	0.225	0.14	0.3767210293599019	excitatory	LEO1
LMO3	1.1155356901189044e-5	0.20301892231824747	0.378	0.302	0.3776088311052491	excitatory	LEO1
TMEM263	1.1197468905037726e-5	-0.2707759447750127	0.293	0.41	0.37903432243552704	excitatory	LEO1
STARD4	1.1415499895472676e-5	0.093740563036911	0.1	0.044	0.38641467146175007	excitatory	LEO1
NTNG1	1.1498234007219639e-5	0.21236637918867848	0.087	0.037	0.3892152211443848	excitatory	LEO1
BOC	1.1968717370589955e-5	-0.10974331466866571	0.26	0.326	0.40514108299446994	excitatory	LEO1
FTH1	1.2172469380497267e-5	-0.13183709166941515	0.993	0.997	0.4120380885298325	excitatory	LEO1
RASAL2	1.2349285745677316e-5	0.2103335868062839	0.723	0.638	0.41802332249117713	excitatory	LEO1
FNDC3B	1.2429026909715969e-5	0.3316532811882722	0.695	0.589	0.42072256089388554	excitatory	LEO1
ACBD6	1.2844579983514141e-5	0.19369855986342066	0.807	0.745	0.43478903244195366	excitatory	LEO1
MGAM	1.3013725941124366e-5	0.08068975724445025	0.074	0.039	0.4405146231070598	excitatory	LEO1
AC113414.1	1.3100510875630082e-5	0.20179157380390866	0.193	0.121	0.4434522931400783	excitatory	LEO1
FAM228B	1.3435889152752703e-5	-0.22591489880048043	0.374	0.459	0.454804847820679	excitatory	LEO1
TUBA1C	1.3523866626917482e-5	0.2884170089167572	0.398	0.256	0.45778288532115674	excitatory	LEO1
CASP3	1.3590225339897174e-5	-0.2959033542840239	0.406	0.525	0.46002912775551935	excitatory	LEO1
LHX4	1.4000667096756636e-5	0.07437696651935426	0.08	0.028	0.47392258122521214	excitatory	LEO1
CFAP70	1.4461973904857409e-5	0.08107451691809064	0.101	0.056	0.4895378166794233	excitatory	LEO1
L3MBTL4	1.4464944717627556e-5	-0.2361420188857426	0.445	0.55	0.4896383786916928	excitatory	LEO1
PPP1R14A	1.4985825102152133e-5	-0.1818405133359186	0.148	0.231	0.5072701797078497	excitatory	LEO1
RPL39L	1.5131725130119935e-5	-0.1581355588416867	0.162	0.266	0.5122088956545598	excitatory	LEO1
PDZRN3	1.541664873486555e-5	-0.1971810852720588	0.227	0.263	0.5218535596751989	excitatory	LEO1
TMX4	1.5770690294643806e-5	-0.11779172591652892	0.261	0.331	0.5338378664736928	excitatory	LEO1
HGSNAT	1.5974998932003098e-5	-0.1419707377360761	0.303	0.401	0.5407537138483048	excitatory	LEO1
IDH1	1.606844322750899e-5	0.18654986966057918	0.671	0.565	0.5439168032511793	excitatory	LEO1
TXNDC17	1.6146055302049233e-5	0.0807434701184565	0.406	0.35	0.5465439719743665	excitatory	LEO1
CCDC167	1.6234584433065715e-5	-0.4022273487774508	0.462	0.639	0.5495406830592744	excitatory	LEO1
C1orf122	1.633913864197492e-5	-0.3863413392444198	0.559	0.732	0.553079843030851	excitatory	LEO1
CLVS1	1.6453080221555944e-5	0.2831709186798743	0.648	0.569	0.5569367654996686	excitatory	LEO1
ARHGAP20	1.6964407883426743e-5	-0.09606234175465522	0.031	0.066	0.5742452068539953	excitatory	LEO1
DPYD-AS1	1.7331121263423518e-5	0.22180106719486106	0.202	0.113	0.586658454766886	excitatory	LEO1
AC048341.1	1.7351630601097463e-5	0.11093114957838862	0.264	0.204	0.5873526958471491	excitatory	LEO1
SNRPB	1.7760246715466293e-5	0.10141709838021051	0.557	0.517	0.601184351318534	excitatory	LEO1
TTR	1.8551962426004688e-5	-1.9977571559667504	0.074	0.165	0.6279839281202587	excitatory	LEO1
CD47	1.8861432059989905e-5	-0.1853815680964529	0.403	0.488	0.6384594752306583	excitatory	LEO1
PALMD	1.9225320279226168e-5	0.3067325353176369	0.272	0.162	0.6507770914518057	excitatory	LEO1
AC078923.1	1.943733919559681e-5	0.21784270830371769	0.189	0.117	0.657953931770952	excitatory	LEO1
NCMAP	1.954830095303166e-5	-0.0748462331377466	0.019	0.054	0.6617099872601218	excitatory	LEO1
DNAJB14	2.007169604486339e-5	-0.1857184473460558	0.439	0.523	0.6794269111186257	excitatory	LEO1
C9orf153	2.0774465233036965e-5	0.10057192554631104	0.135	0.081	0.7032156481383013	excitatory	LEO1
PEA15	2.1286568239920086e-5	-0.23699061886773165	0.474	0.544	0.7205503349212949	excitatory	LEO1
RASGEF1B	2.215482223107211e-5	0.31443895308862646	0.492	0.406	0.7499407325217909	excitatory	LEO1
PPFIA2	2.2187747228938616e-5	0.17995765337279268	0.865	0.775	0.7510552436995721	excitatory	LEO1
TBCA	2.222010291752616e-5	-0.20471372600059823	0.938	0.967	0.7521504837582605	excitatory	LEO1
HGF	2.2294940119419535e-5	-0.17925283732557304	0.109	0.188	0.7546837230423512	excitatory	LEO1
NEB	2.2589827410300553e-5	0.07730900926204559	0.085	0.041	0.7646656578386737	excitatory	LEO1
IGF2BP1	2.2940264364233152e-5	0.07922333108971161	0.243	0.186	0.7765279487292922	excitatory	LEO1
CNN3	2.295171294779047e-5	-0.3124560831713752	0.689	0.745	0.7769154832827074	excitatory	LEO1
NREP	2.3128892647431395e-5	0.3049998454596412	0.888	0.838	0.7829130161155528	excitatory	LEO1
C9orf16	2.3335291202912894e-5	-0.45322805489943696	0.425	0.64	0.7898996072186014	excitatory	LEO1
ARID5A	2.3651557970362172e-5	-0.2306229239715879	0.226	0.313	0.8006052372967596	excitatory	LEO1
TTN-AS1	2.4347330663861776e-5	-0.11362151178260582	0.552	0.598	0.8241571429717212	excitatory	LEO1
LDB2	2.4475759524509376e-5	-0.20181302232967935	0.38	0.467	0.8285044599046424	excitatory	LEO1
DYNC1I1	2.500616129290868e-5	-0.11371348404527504	0.342	0.393	0.8464585597649589	excitatory	LEO1
PTMS	2.5715366441367688e-5	-0.1538289415922396	0.448	0.52	0.8704651540402962	excitatory	LEO1
ACVR1	2.581033769608178e-5	-0.10153520249275672	0.345	0.391	0.8736799310123683	excitatory	LEO1
ILF2	2.683814307079476e-5	0.12697047626340519	0.708	0.648	0.9084711429464026	excitatory	LEO1
AC027644.3	2.697086116754049e-5	-0.19543306897204066	0.112	0.245	0.9129636505212456	excitatory	LEO1
MAML2	2.74809576295347e-5	-0.059678090100381276	0.495	0.559	0.9302304157597495	excitatory	LEO1
UBE3D	2.7685856261193094e-5	0.22033695484884774	0.498	0.375	0.9371662344413862	excitatory	LEO1
SOCS3	2.8317743269547764e-5	-0.2949797779728564	0.054	0.161	0.9585556096741918	excitatory	LEO1
NBPF1	2.8465899055710006e-5	0.08631304163161901	0.448	0.388	0.9635706830357837	excitatory	LEO1
SLC6A15	2.9130195908315883e-5	0.17573277253539135	0.189	0.144	0.9860571314964927	excitatory	LEO1
AGO2	2.9550813408398867e-5	-0.09497601057348337	0.501	0.536	1	excitatory	LEO1
ZNF423	2.9900513413793045e-5	0.14969791069042226	0.299	0.219	1	excitatory	LEO1
PRKACB	3.0329900966377754e-5	-0.1965950661161744	0.7	0.727	1	excitatory	LEO1
MRPS33	3.172882286370781e-5	-0.2476784013511179	0.307	0.455	1	excitatory	LEO1
CCDC7	3.1868680592262595e-5	0.1999073214821966	0.505	0.423	1	excitatory	LEO1
PTRHD1	3.201728070160992e-5	-0.21103929236741398	0.195	0.318	1	excitatory	LEO1
SRRM4	3.2607886949770304e-5	0.32568890873859657	0.535	0.407	1	excitatory	LEO1
UMAD1	3.3083114643539204e-5	0.2117425255527985	0.551	0.446	1	excitatory	LEO1
AC098829.1	3.3332948729146797e-5	-0.3063479115874814	0.311	0.44	1	excitatory	LEO1
EXOC4	3.3404766416297824e-5	0.5025753396191721	0.936	0.9	1	excitatory	LEO1
PPIB	3.3461704491128035e-5	-0.4028186208267084	0.625	0.782	1	excitatory	LEO1
STXBP4	3.455497489472627e-5	0.21428719865497636	0.521	0.419	1	excitatory	LEO1
PSAP	3.462296836675703e-5	-0.0819734582309335	0.605	0.644	1	excitatory	LEO1
ATF7IP2	3.577912636262745e-5	-0.17030126358752223	0.161	0.263	1	excitatory	LEO1
CHCHD2	3.58224987562953e-5	-0.051322231232130644	0.793	0.731	1	excitatory	LEO1
PEX10	3.5835337876821375e-5	-0.08789880371313923	0.083	0.148	1	excitatory	LEO1
AC005726.1	3.600444739501296e-5	0.11764418024394355	0.151	0.066	1	excitatory	LEO1
PTK2	3.626455901891652e-5	0.31334110541119786	0.903	0.857	1	excitatory	LEO1
MARC2	3.631772651545787e-5	-0.12930418368494023	0.013	0.116	1	excitatory	LEO1
AC012404.1	3.683575226785798e-5	0.13782196418747678	0.217	0.143	1	excitatory	LEO1
SEZ6L	3.722976741020527e-5	-0.24465057918103206	0.815	0.848	1	excitatory	LEO1
MGLL	3.773091047003089e-5	-0.08183666598630909	0.074	0.129	1	excitatory	LEO1
NBAS	3.782237110633461e-5	0.18243212850228674	0.69	0.604	1	excitatory	LEO1
ELMOD1	3.8046499672829196e-05	-0.11875531691643151	0.109	0.187	1	excitatory	LEO1
DHFR	3.825505510476845e-5	0.45878931609008533	0.825	0.821	1	excitatory	LEO1
ROR2	3.896956699162597e-5	0.16482430586561536	0.149	0.094	1	excitatory	LEO1
ENOX1	3.913484296784924e-5	0.3537973595954269	0.745	0.664	1	excitatory	LEO1
CIRBP	4.071072098039418e-5	-0.37578479869391157	0.859	0.915	1	excitatory	LEO1
RPL36	4.085673072484508e-5	0.53889996498552	0.893	0.804	1	excitatory	LEO1
PARP9	4.089214413037797e-5	-0.13369206916867343	0.065	0.145	1	excitatory	LEO1
ERC1	4.242561694677695e-5	0.3431515818703579	0.917	0.857	1	excitatory	LEO1
SPRY4	4.272914415714796e-5	-0.08230973083880602	0.055	0.108	1	excitatory	LEO1
PCDH19	4.3238195939983234e-5	0.1469653374265738	0.276	0.194	1	excitatory	LEO1
MGST1	4.3398656432625515e-5	0.19818443341573377	0.204	0.137	1	excitatory	LEO1
ELAVL2	4.4654029762859206e-5	-0.19958157297587253	0.656	0.69	1	excitatory	LEO1
ZEB1	4.468356961381366e-5	-0.5255390244223843	0.742	0.773	1	excitatory	LEO1
SUGCT	4.562906409989758e-5	0.1748730910630084	0.345	0.268	1	excitatory	LEO1
AL121761.1	4.60511492788317e-5	0.14104773075543364	0.247	0.173	1	excitatory	LEO1
FAM149A	4.67330063540228e-5	-0.07240887149481501	0.359	0.389	1	excitatory	LEO1
ERMP1	4.705447002165375e-5	0.051490062133169534	0.144	0.107	1	excitatory	LEO1
SH3D19	4.752747714804059e-5	-0.14431466707662977	0.223	0.288	1	excitatory	LEO1
UBA6-AS1	4.759351125129659e-5	-0.18329634762370084	0.55	0.594	1	excitatory	LEO1
PPP1R13B	4.807359372965341e-5	0.1430329696698619	0.398	0.335	1	excitatory	LEO1
STK17A	4.911105990076593e-5	0.21791269426509818	0.466	0.392	1	excitatory	LEO1
ID1	4.937478620128889e-5	-0.9495356951651717	0.07	0.221	1	excitatory	LEO1
ADD3	4.937592390866406e-5	0.26521577330136614	0.375	0.291	1	excitatory	LEO1
SLIT1	4.995101796956611e-5	0.20783108226551558	0.211	0.131	1	excitatory	LEO1
SCG5	5.1253932853386394e-5	-0.21668493867833147	0.088	0.191	1	excitatory	LEO1
ACOT12	5.127785691582101e-5	0.11091231256130817	0.081	0.023	1	excitatory	LEO1
AC011477.4	5.134654111820325e-5	0.13516580588393456	0.2	0.12	1	excitatory	LEO1
IL1RAPL1	5.138034647302727e-5	0.14415845071590994	0.963	0.974	1	excitatory	LEO1
RTF1	5.2054004639226984e-5	0.09836009334588613	0.868	0.852	1	excitatory	LEO1
AC063944.1	5.23500220133984e-5	-0.07959909558935421	0.077	0.117	1	excitatory	LEO1
WDR70	5.238123732645359e-5	0.2495299914976885	0.79	0.691	1	excitatory	LEO1
IFI44L	5.2511124671851557e-5	-0.07090687365813678	0.033	0.073	1	excitatory	LEO1
COMTD1	5.3205000859582624e-5	-0.0705246061495245	0.064	0.108	1	excitatory	LEO1
ZFAND3	5.332300853081242e-5	0.25248383101715044	0.938	0.895	1	excitatory	LEO1
AC009271.1	5.386966935559467e-5	-0.12990375684656094	0.086	0.136	1	excitatory	LEO1
DTNB	5.428101846548815e-5	0.34496050880396245	0.716	0.597	1	excitatory	LEO1
NRG1	5.45392064872535e-5	0.05623819505308281	0.403	0.435	1	excitatory	LEO1
ACKR3	5.4741191555218e-5	0.06787802826003009	0.059	0.025	1	excitatory	LEO1
B3GALT2	5.5390402112988025e-5	-0.07052250700813384	0.205	0.253	1	excitatory	LEO1
AC090204.1	5.58080456329763e-5	-0.0915729335803974	0.049	0.11	1	excitatory	LEO1
GLMN	5.698075386326857e-5	0.18319195371502023	0.417	0.327	1	excitatory	LEO1
PLPPR1	5.739201172260258e-5	0.1578297122083634	0.839	0.817	1	excitatory	LEO1
GPHN	5.753464745987179e-5	0.09454143311667451	0.924	0.887	1	excitatory	LEO1
MDN1	5.838480586446584e-5	0.0983397035992788	0.382	0.313	1	excitatory	LEO1
GTDC1	5.851235703018422e-5	0.3050480553838848	0.655	0.547	1	excitatory	LEO1
LIMCH1	5.8928726293755697e-5	0.33819062364787655	0.519	0.408	1	excitatory	LEO1
PPP1R3B	5.9257684601563256e-5	-0.07091951390932608	0.035	0.074	1	excitatory	LEO1
ROR1	6.104576673440228e-5	0.12332875320496711	0.208	0.166	1	excitatory	LEO1
RPLP1	6.12249280369603e-5	0.5347554942548434	0.973	0.952	1	excitatory	LEO1
CRABP2	6.202464161883608e-5	0.051152547157033566	0.078	0.046	1	excitatory	LEO1
NR2F2-AS1	6.315217158730431e-5	0.08765373745412197	0.084	0.118	1	excitatory	LEO1
NCOA2	6.328338244335063e-5	0.2503518015190134	0.837	0.783	1	excitatory	LEO1
IGSF11	6.35282873410631e-5	0.10132177518887153	0.458	0.407	1	excitatory	LEO1
UFL1-AS1	6.381357625443792e-5	0.1172202923761757	0.168	0.12	1	excitatory	LEO1
SOWAHC	6.410483553365787e-5	-0.1319485259464939	0.149	0.233	1	excitatory	LEO1
SOGA1	6.464431374676351e-5	-0.058326598262830376	0.519	0.545	1	excitatory	LEO1
TBC1D8	6.48833081053725e-5	0.10010870855976406	0.326	0.269	1	excitatory	LEO1
THADA	6.590126080056012e-5	0.12503815156726594	0.494	0.422	1	excitatory	LEO1
KNTC1	6.643940992368279e-5	0.08930290239390457	0.138	0.096	1	excitatory	LEO1
FUS	6.665792763817353e-5	0.22045007271274608	0.798	0.721	1	excitatory	LEO1
MBOAT2	6.680998424070501e-5	0.1876561456222099	0.708	0.635	1	excitatory	LEO1
TEAD1	6.831927717788069e-5	-0.06203789952265559	0.638	0.659	1	excitatory	LEO1
ZC3HAV1	6.97130107013653e-5	-0.11353308503178552	0.138	0.214	1	excitatory	LEO1
GPC3	6.972409405525695e-5	0.1038775175905797	0.095	0.07	1	excitatory	LEO1
HERC3	7.028239436984279e-5	0.2065087240472412	0.296	0.2	1	excitatory	LEO1
EXT1	7.0302067370148e-5	0.24112431960622716	0.823	0.74	1	excitatory	LEO1
TMEM158	7.24944491587667e-5	-0.6876197088226492	0.221	0.427	1	excitatory	LEO1
RAB27A	7.586448236857068e-5	-0.12524561653771757	0.111	0.169	1	excitatory	LEO1
PSMB8	7.610669804736287e-5	-0.20523225968978842	0.104	0.221	1	excitatory	LEO1
AC090709.1	7.610742780005521e-5	0.10641663365547394	0.329	0.274	1	excitatory	LEO1
TRMT9B	7.785428994713183e-5	-0.1180230433687719	0.309	0.371	1	excitatory	LEO1
SYT4	7.803804749372713e-5	-0.43314523256735504	0.272	0.321	1	excitatory	LEO1
NRCAM	7.86833883971503e-5	-0.21490884967974555	0.748	0.807	1	excitatory	LEO1
S100A10	7.906554007681089e-5	0.16961765835309736	0.105	0.056	1	excitatory	LEO1
LRFN2	7.91091348212675e-5	-0.08424133078404786	0.036	0.078	1	excitatory	LEO1
LINC00943	7.956952106613965e-5	-0.11508126809422177	0.039	0.104	1	excitatory	LEO1
ZNF775	7.958858963525854e-5	-0.18989484166069331	0.08	0.201	1	excitatory	LEO1
TMEM150C	8.142864580048167e-5	-0.08129772971443744	0.193	0.234	1	excitatory	LEO1
CCSAP	8.187754599696958e-5	-0.524457056132938	0.445	0.611	1	excitatory	LEO1
LINC01515	8.198390989660682e-5	-0.09557190311985457	0.031	0.066	1	excitatory	LEO1
IRF2BP2	8.336174575333104e-5	-0.15427370753729264	0.408	0.485	1	excitatory	LEO1
LGALS3BP	8.349168382989598e-5	-0.0873484127838054	0.236	0.287	1	excitatory	LEO1
FILIP1L	8.489743047991041e-5	0.08624009622610762	0.389	0.342	1	excitatory	LEO1
GRIK2	8.539170932358222e-5	0.6283435281204643	0.492	0.372	1	excitatory	LEO1
PHLDA1	8.581799044206985e-5	-0.09635389756149326	0.618	0.622	1	excitatory	LEO1
AL359232.1	8.617474072298686e-5	0.18062857685282965	0.192	0.121	1	excitatory	LEO1
TNPO3	8.626180659015222e-5	-0.08262094731822855	0.51	0.523	1	excitatory	LEO1
PRICKLE2	8.632869721074377e-5	-0.17183157916880615	0.148	0.238	1	excitatory	LEO1
KLF7	8.708352213222272e-5	-0.16271677744025892	0.802	0.802	1	excitatory	LEO1
DPP10	8.771881258098013e-5	0.07479644780101724	0.531	0.491	1	excitatory	LEO1
SRGAP1	8.881068835787984e-5	0.18426364908984105	0.814	0.742	1	excitatory	LEO1
FAU	8.990675201342721e-5	-0.0531979584349922	0.956	0.963	1	excitatory	LEO1
TUSC3	9.029756438858516e-5	0.05488109338016267	0.666	0.638	1	excitatory	LEO1
KLHL14	9.033469228387597e-5	0.1468409219784209	0.223	0.164	1	excitatory	LEO1
PILRA	9.099708417889878e-5	0.12589796240822734	0.219	0.131	1	excitatory	LEO1
ST6GALNAC5	9.120379998797864e-5	0.26112778893522104	0.438	0.405	1	excitatory	LEO1
AL391807.1	9.263995132049587e-5	-0.17709076152615855	0.203	0.29	1	excitatory	LEO1
PLSCR1	9.304969053829652e-5	-0.08023037462578987	0.018	0.06	1	excitatory	LEO1
USP25	9.375492240982548e-5	-0.13696745923158782	0.336	0.411	1	excitatory	LEO1
AC006369.1	9.438524771054404e-5	0.11709704496168702	0.219	0.161	1	excitatory	LEO1
RNF146	9.624865479908155e-5	-0.15840045694883703	0.299	0.399	1	excitatory	LEO1
MAP7	9.844034564444163e-5	-0.1391204001766087	0.195	0.257	1	excitatory	LEO1
DCAF7	9.93735794432254e-5	-0.051892723602852575	0.658	0.659	1	excitatory	LEO1
CEP76	9.981536819795946e-5	0.1574735981409986	0.34	0.255	1	excitatory	LEO1
RNF19A	9.996554185128607e-5	-0.4151383295505222	0.661	0.711	1	excitatory	LEO1
HMOX2	1.0040623872008065e-4	0.09772640610965744	0.33	0.28	1	excitatory	LEO1
PDPN	1.0115702312291352e-4	-0.09517588564524873	0.074	0.123	1	excitatory	LEO1
AC068599.1	1.0148466715911873e-4	0.20632445599789437	0.085	0.023	1	excitatory	LEO1
RYR3	1.028227661324122e-4	0.2908564257707319	0.125	0.069	1	excitatory	LEO1
MRPS6	1.0364888221259453e-4	-0.4633830336144307	0.592	0.74	1	excitatory	LEO1
LRRN1	1.0402399194001853e-4	0.2314283029141737	0.459	0.359	1	excitatory	LEO1
LINC02389	1.045284905563756e-4	0.16705406738303352	0.146	0.067	1	excitatory	LEO1
CHMP5	1.0596323385116531e-4	-0.27376502960592586	0.552	0.678	1	excitatory	LEO1
GALNT7	1.0697083268681527e-4	0.09818368132456218	0.212	0.163	1	excitatory	LEO1
ZKSCAN1	1.072186122478974e-4	-0.07993073143536633	0.739	0.761	1	excitatory	LEO1
HSD17B12	1.0790783011987244e-4	-0.09946836311281126	0.521	0.574	1	excitatory	LEO1
ARRDC4	1.1113028215334725e-4	-0.0913910304502483	0.086	0.148	1	excitatory	LEO1
FBXL4	1.1176567844788881e-4	-0.09559623022730768	0.303	0.362	1	excitatory	LEO1
AL442647.1	1.1290623162014557e-4	0.12141788849902031	0.081	0.039	1	excitatory	LEO1
LMTK3	1.1306284252935672e-4	0.13254837545377776	0.219	0.139	1	excitatory	LEO1
LINC01551	1.1310292639949922e-4	0.10498220451193863	0.722	0.689	1	excitatory	LEO1
KCTD8	1.1318991187541784e-4	0.41039975556765496	0.163	0.05	1	excitatory	LEO1
NR2F1	1.1327791059660027e-4	-0.491003540028103	0.742	0.835	1	excitatory	LEO1
MFHAS1	1.1343647219996754e-4	0.17163434498131214	0.426	0.343	1	excitatory	LEO1
AQP5	1.1456181518889385e-4	0.0814041624192422	0.081	0.043	1	excitatory	LEO1
AC005537.1	1.14664291737176e-4	-0.14053172152791288	0.077	0.128	1	excitatory	LEO1
SLA	1.1546124499244924e-4	0.4674073313182152	0.603	0.525	1	excitatory	LEO1
B2M	1.1924779114195232e-4	-0.8240234679085576	0.821	0.902	1	excitatory	LEO1
COPB2	1.210724605859618e-4	-0.08768228824731483	0.526	0.557	1	excitatory	LEO1
NDUFAF2	1.2254090819892384e-4	0.12996684487926613	0.64	0.565	1	excitatory	LEO1
UPF2	1.230172833635723e-4	0.131218064444644	0.608	0.549	1	excitatory	LEO1
PCBP3	1.2366512221000813e-4	0.0957804964772343	0.249	0.215	1	excitatory	LEO1
GINS2	1.2670391042734732e-4	0.08259904569875515	0.24	0.197	1	excitatory	LEO1
BAALC	1.280633989265793e-4	-0.17236572207831907	0.187	0.279	1	excitatory	LEO1
DIRAS2	1.3023509651503091e-4	0.07580864285987103	0.089	0.058	1	excitatory	LEO1
BTN3A1	1.323083566286623e-4	-0.05921221035054901	0.087	0.135	1	excitatory	LEO1
SSTR2	1.328765730630143e-4	-0.08443857160670043	0.575	0.555	1	excitatory	LEO1
AC096741.1	1.3317467344461782e-4	0.11396706854976377	0.133	0.056	1	excitatory	LEO1
SNRPF	1.3325999228509935e-4	0.15072988404602872	0.598	0.527	1	excitatory	LEO1
NCALD	1.3363152745752074e-4	-0.2093125460258516	0.496	0.592	1	excitatory	LEO1
DLGAP1	1.3664257046744753e-4	0.39865374013401755	0.993	0.984	1	excitatory	LEO1
DNM3	1.3974099219644996e-4	0.14253526381752923	0.75	0.675	1	excitatory	LEO1
CYB5D2	1.459301247179702e-4	-0.07508495890970751	0.229	0.287	1	excitatory	LEO1
SOX11	1.4673307842447063e-4	-0.1715964459896009	0.979	0.975	1	excitatory	LEO1
CD163L1	1.4726111604908336e-4	0.22718219921303814	0.257	0.139	1	excitatory	LEO1
RHOJ	1.4745739584033887e-4	-0.20700661853813215	0.123	0.188	1	excitatory	LEO1
AL020994.2	1.5193770019372916e-4	0.07108888332278014	0.058	0.019	1	excitatory	LEO1
AC026471.4	1.5280140288685234e-4	-0.05506001733779001	0.098	0.133	1	excitatory	LEO1
ITGA6	1.5421691573679514e-4	-0.1935922107297989	0.134	0.194	1	excitatory	LEO1
PRKCB	1.5471876482977406e-4	0.20823897329692542	0.138	0.118	1	excitatory	LEO1
PPIA	1.5608222298480829e-4	-0.11546874759716719	0.958	0.975	1	excitatory	LEO1
ERGIC2	1.5612794844050242e-4	-0.099802334832506	0.423	0.478	1	excitatory	LEO1
CHST15	1.593265189862456e-4	-0.08661392945963127	0.05	0.104	1	excitatory	LEO1
HIST1H2BD	1.5995991079916722e-4	-0.07262425486412322	0.122	0.208	1	excitatory	LEO1
ORAI1	1.620260582241816e-4	-0.1745762753932668	0.062	0.154	1	excitatory	LEO1
LINC02428	1.6274964964369494e-4	-0.29035264760661056	0.098	0.196	1	excitatory	LEO1
HK2	1.6286783867291857e-4	0.1605986121462889	0.128	0.055	1	excitatory	LEO1
SLC40A1	1.6546918353252792e-4	-0.054151232978749006	0.064	0.109	1	excitatory	LEO1
SDR39U1	1.6566687778369786e-4	-0.12393866531002024	0.214	0.294	1	excitatory	LEO1
DCLK1	1.680776688074439e-4	0.1726261062402572	0.91	0.856	1	excitatory	LEO1
RMDN2	1.71351428223602e-4	0.09568001500460888	0.166	0.118	1	excitatory	LEO1
CMC1	1.739797937362822e-4	0.1445671668793258	0.485	0.475	1	excitatory	LEO1
FTCDNL1	0.00017453116225777589	0.13786160082643656	0.136	0.065	1	excitatory	LEO1
DENND1A	1.748788561108445e-4	0.25870280540569723	0.778	0.708	1	excitatory	LEO1
MLLT10	1.755315473369773e-4	0.21609003132673998	0.767	0.679	1	excitatory	LEO1
GRIP1	1.7639677426755138e-4	0.3300716685678	0.906	0.831	1	excitatory	LEO1
AC005833.2	1.7694713629632064e-4	0.17037371685759872	0.288	0.186	1	excitatory	LEO1
CNR1	1.776300526130742e-4	-0.37441582191022404	0.637	0.676	1	excitatory	LEO1
SH3PXD2A	1.7792707582122203e-4	-0.08935049383164162	0.405	0.446	1	excitatory	LEO1
PBX1	1.7881212682208306e-4	0.09305083056441399	0.968	0.97	1	excitatory	LEO1
RGS7	1.8244363748841925e-4	0.33268418055235327	0.421	0.331	1	excitatory	LEO1
RAB32	1.8399284851869444e-4	-0.10474792064433758	0.048	0.114	1	excitatory	LEO1
LINC01470	1.8481128135679808e-4	0.30893405340453073	0.157	0.081	1	excitatory	LEO1
TMEM47	1.8521373711507033e-4	-0.25220767185338	0.364	0.476	1	excitatory	LEO1
AL359710.1	1.8746595481034133e-4	0.12072524420969555	0.248	0.231	1	excitatory	LEO1
ATP10D	1.8919965274119283e-4	-0.09267488223400161	0.205	0.265	1	excitatory	LEO1
MCPH1	1.9069241014747695e-4	0.27194521612242906	0.626	0.508	1	excitatory	LEO1
SPIN3	1.9219535025739428e-4	0.07951149994956	0.216	0.174	1	excitatory	LEO1
SETD5	1.9480383184340645e-4	0.11066232236917606	0.797	0.767	1	excitatory	LEO1
H2AFZ	1.9879063298987827e-4	-0.7758305927930229	0.338	0.828	1	excitatory	LEO1
LMO2	2.0050547254225282e-4	-0.29134575108098415	0.11	0.24	1	excitatory	LEO1
AC007681.1	2.0618588734097062e-4	0.07350861990970746	0.079	0.037	1	excitatory	LEO1
NSMCE2	2.090447149473304e-4	0.2513744211796678	0.723	0.633	1	excitatory	LEO1
RRAS2	2.124947210343635e-4	0.17958457477193435	0.353	0.269	1	excitatory	LEO1
ZNF439	2.1250090950700626e-4	0.1330240891688176	0.146	0.048	1	excitatory	LEO1
UST	2.1286108259391636e-4	-0.09891761899132057	0.146	0.188	1	excitatory	LEO1
GSN	2.1294511225336093e-4	-0.10499009623161831	0.193	0.254	1	excitatory	LEO1
SYNC	2.166050280395617e-4	0.10514783775929248	0.446	0.372	1	excitatory	LEO1
RSU1	2.1878394291673307e-4	0.23141338024751912	0.574	0.478	1	excitatory	LEO1
GNS	2.192213889731774e-4	-0.10643949368143951	0.285	0.334	1	excitatory	LEO1
RGS7BP	2.1975455446117544e-4	-0.15547204498157186	0.258	0.338	1	excitatory	LEO1
KCNN3	2.203620475952703e-4	0.2069085557675181	0.59	0.512	1	excitatory	LEO1
MYH14	2.2127444746019299e-4	0.09079959263399476	0.147	0.079	1	excitatory	LEO1
GPR158	2.2259177322766322e-4	0.2421919080479077	0.318	0.245	1	excitatory	LEO1
SLC13A3	2.233479360826852e-4	-0.05654940732046765	0.362	0.397	1	excitatory	LEO1
EIF4G3	2.2655359850715632e-4	0.27115038172618977	0.918	0.864	1	excitatory	LEO1
LRP1B	2.266435028426929e-4	-0.6308076548298385	0.234	0.382	1	excitatory	LEO1
DHCR24	2.2784668296877423e-4	0.14846305218655967	0.192	0.104	1	excitatory	LEO1
KCNK2	2.2841050008091872e-4	0.22930998492469595	0.28	0.222	1	excitatory	LEO1
ZDHHC13	2.2887229370462665e-4	0.06545405215169087	0.388	0.343	1	excitatory	LEO1
AMBRA1	2.3226121558782926e-4	-0.1396731650269878	0.993	0.992	1	excitatory	LEO1
SLC7A11	2.3383146165836693e-4	-0.06931254685586054	0.05	0.074	1	excitatory	LEO1
AL589740.1	2.3393494573307666e-4	-0.235037819879639	0.863	0.89	1	excitatory	LEO1
GUF1	2.365046047906407e-4	-0.060908097620813006	0.214	0.253	1	excitatory	LEO1
ADD1	2.4043388261612875e-4	-0.05340126537786638	0.677	0.702	1	excitatory	LEO1
CNTNAP4	2.4047214978023087e-4	0.08692750069988328	0.067	0.036	1	excitatory	LEO1
JAKMIP2-AS1	2.426363681821839e-4	0.050151693132116704	0.26	0.237	1	excitatory	LEO1
DMGDH	2.4330079958149444e-4	0.1831353861244407	0.215	0.121	1	excitatory	LEO1
PDGFRL	2.4449472365606356e-4	-0.08501158238776449	0.023	0.068	1	excitatory	LEO1
USP31	2.506624328806101e-4	-0.10095801133570864	0.336	0.382	1	excitatory	LEO1
KAZN	2.53360210191884e-4	0.37682871745663804	0.624	0.505	1	excitatory	LEO1
CTTNBP2	2.5451435592600694e-4	0.44693500606138303	0.622	0.514	1	excitatory	LEO1
PIK3CA	2.585360583521528e-4	-0.12071933016682423	0.526	0.573	1	excitatory	LEO1
LAG3	2.5905424184342863e-4	0.06251845523167751	0.066	0.022	1	excitatory	LEO1
FAAH2	2.5958107302476635e-4	0.1983821136028845	0.407	0.333	1	excitatory	LEO1
NOXRED1	2.6040288700606427e-4	0.07261125797682569	0.084	0.039	1	excitatory	LEO1
DNPH1	2.605781920270114e-4	-0.15062461406738215	0.156	0.244	1	excitatory	LEO1
LINC00685	2.611963839671343e-4	0.34017301398860156	0.444	0.281	1	excitatory	LEO1
DPH6-DT	2.6224963062711535e-4	0.2173091793401218	0.176	0.113	1	excitatory	LEO1
ZEB1-AS1	2.623373871181848e-4	-0.2512006219478079	0.133	0.22	1	excitatory	LEO1
TFPI	2.624468767279337e-4	-0.058128577836628906	0.02	0.053	1	excitatory	LEO1
TBC1D22A	2.660265474970364e-4	0.1485418720336954	0.589	0.53	1	excitatory	LEO1
RAB1B	2.7742178352389943e-4	-0.07046175092202381	0.143	0.192	1	excitatory	LEO1
ITM2B	2.7839696076128805e-4	-0.39195936257658515	0.739	0.82	1	excitatory	LEO1
RAB29	2.787208800286271e-4	-0.12177425633361488	0.163	0.256	1	excitatory	LEO1
PPM1L	2.8461220821262347e-4	0.17261021215378092	0.741	0.69	1	excitatory	LEO1
LPL	2.8662904421489704e-4	-0.12107575926692993	0.107	0.159	1	excitatory	LEO1
AC019330.1	2.866709433756697e-4	0.19250266501181257	0.093	0.064	1	excitatory	LEO1
FAM66D	2.8734095688273773e-4	-0.06304205084464476	0.168	0.215	1	excitatory	LEO1
AUTS2	2.9000799970164693e-4	0.38496104584229496	0.993	0.991	1	excitatory	LEO1
KIT	2.9013841726881266e-4	-0.19096174116663528	0.216	0.278	1	excitatory	LEO1
CRYAB	2.916712350976881e-4	-0.6688420990197685	0.014	0.058	1	excitatory	LEO1
ZSWIM6	2.918266617597114e-4	0.18645490520419505	0.897	0.87	1	excitatory	LEO1
KIAA1468	2.9478631481972466e-4	-0.5006839816170946	0.193	0.517	1	excitatory	LEO1
TSPAN18	2.98299988471566e-4	-0.1600019568554083	0.354	0.443	1	excitatory	LEO1
TYW1B	2.991670808915672e-4	0.1434421315211607	0.423	0.349	1	excitatory	LEO1
AUH	3.0038208490370394e-4	0.15452892762356263	0.54	0.473	1	excitatory	LEO1
ANAPC10	3.060353794776092e-4	0.1309421213879879	0.567	0.501	1	excitatory	LEO1
MPP4	3.1067555384415007e-4	0.06801158976015256	0.055	0.01	1	excitatory	LEO1
AC107032.2	3.135538730197256e-4	0.09048437655885233	0.15	0.099	1	excitatory	LEO1
C11orf49	3.1415060859789584e-4	0.22637505105984834	0.753	0.661	1	excitatory	LEO1
PGRMC1	3.147681127373306e-4	-0.08890578754337919	0.652	0.68	1	excitatory	LEO1
WASHC3	3.1767389879732946e-4	-0.1709583483642101	0.35	0.445	1	excitatory	LEO1
PPP1R10	3.192681871265507e-4	-0.20512398258636244	0.379	0.506	1	excitatory	LEO1
DAAM1	3.2028924702928973e-4	0.32586384167898896	0.812	0.732	1	excitatory	LEO1
FAF1	3.2168364225768396e-4	0.23165136686026222	0.894	0.841	1	excitatory	LEO1
NAMPT	3.222987702055973e-4	-0.4933290853220338	0.351	0.421	1	excitatory	LEO1
NDUFB4	3.223017439509355e-4	-0.12145760025574348	0.56	0.621	1	excitatory	LEO1
MRPS16	3.240874980667503e-4	-0.08122114911281475	0.361	0.401	1	excitatory	LEO1
ZNF862	3.268681385384532e-4	-0.17009135488289923	0.235	0.351	1	excitatory	LEO1
IFI44	3.3290552930704436e-4	-0.16789349191547825	0.238	0.333	1	excitatory	LEO1
ZNF569	3.343586986669597e-4	0.06662754127236226	0.344	0.308	1	excitatory	LEO1
DHRS4L2	3.359405660227529e-4	0.1597961111120602	0.352	0.308	1	excitatory	LEO1
CHEK1	3.3774224355175627e-4	0.09912964518539705	0.177	0.136	1	excitatory	LEO1
TUBB4B	3.3880157216228805e-4	0.08059261193840295	0.524	0.483	1	excitatory	LEO1
BST2	3.3995234895090374e-4	-0.2952760080336746	0.121	0.217	1	excitatory	LEO1
MAPK9	3.410191665536028e-4	0.08355597377043145	0.347	0.307	1	excitatory	LEO1
NETO1	3.4210315683284604e-4	0.16734172267934883	0.146	0.087	1	excitatory	LEO1
CASC15	3.4286986687590546e-4	0.4540313953625428	0.956	0.929	1	excitatory	LEO1
ZNF197	3.444482370424002e-4	-0.10125889927195031	0.502	0.536	1	excitatory	LEO1
LINC02487	3.467943141669082e-4	0.19415135761468078	0.206	0.128	1	excitatory	LEO1
AC079385.1	3.469528012528599e-4	0.08690741120884898	0.212	0.188	1	excitatory	LEO1
PAG1	3.530284562241386e-4	-0.24655102660810213	0.583	0.69	1	excitatory	LEO1
MSMO1	3.531296258729437e-4	0.21678831015262134	0.503	0.386	1	excitatory	LEO1
ADI1	3.553047571266078e-4	0.06928668491201834	0.239	0.197	1	excitatory	LEO1
After-flox.Flag.NLS.Cas9.dTom.WPRE.HAL.SV40	3.553436483347341e-4	0.5192549572683334	0.609	0.413	1	excitatory	LEO1
PURB	3.577087317934128e-4	-0.12268719894421681	0.2	0.28	1	excitatory	LEO1
SLC22A15	3.583603850232344e-4	0.06140821166248869	0.055	0.028	1	excitatory	LEO1
C1QL1	3.5977403499395634e-4	-0.15091955892628664	0.042	0.133	1	excitatory	LEO1
IAH1	3.600455507022267e-4	-0.1658088138484718	0.257	0.369	1	excitatory	LEO1
ERI3	3.6668380923080576e-4	-0.07489360692295843	0.431	0.475	1	excitatory	LEO1
LINC02340	3.67011306979445e-4	0.1313658060150869	0.291	0.224	1	excitatory	LEO1
AVIL	3.67148369397812e-4	0.19929674493655816	0.258	0.138	1	excitatory	LEO1
LINC01508	3.678456995846605e-4	0.08968403343813124	0.051	0.032	1	excitatory	LEO1
LINC01122	3.688673658414219e-4	0.4023639129119332	0.745	0.653	1	excitatory	LEO1
SYNM	3.6920242207429403e-4	-0.09026831889615558	0.039	0.098	1	excitatory	LEO1
ZBTB20-AS5	3.7231174273034577e-4	-0.15368245579650913	0.205	0.273	1	excitatory	LEO1
TPI1	3.7443858230844544e-4	0.17520263181708362	0.851	0.84	1	excitatory	LEO1
FBXL5	3.766586929539648e-4	-0.13043866828676276	0.591	0.64	1	excitatory	LEO1
RPS18	3.8415789671643986e-4	0.810232617326365	0.821	0.668	1	excitatory	LEO1
MAGEF1	3.8505017810581656e-4	-0.23522116524072312	0.375	0.504	1	excitatory	LEO1
CCDC146	3.8807482221007474e-4	0.17984597510785372	0.419	0.339	1	excitatory	LEO1
LMO7	3.9845297364302e-4	0.13777158491075886	0.261	0.183	1	excitatory	LEO1
DUT	4.012380435492555e-4	-0.1701649793428689	0.266	0.36	1	excitatory	LEO1
RAB7B	4.025563561655637e-4	-0.07026552092664523	0.023	0.057	1	excitatory	LEO1
KCNQ1	4.0524029975978233e-4	0.10179459506216271	0.157	0.097	1	excitatory	LEO1
FAM19A2	4.0656154119435365e-4	-0.5790861469782755	0.108	0.306	1	excitatory	LEO1
AFF2	4.150724025339922e-4	0.317976230899238	0.591	0.443	1	excitatory	LEO1
AKAIN1	4.2140450657590623e-4	0.0941664155001869	0.074	0.013	1	excitatory	LEO1
CD101	4.231634418879192e-4	0.12120942897089014	0.16	0.083	1	excitatory	LEO1
MLIP	4.263960187403673e-4	0.1411403885882837	0.109	0.059	1	excitatory	LEO1
CCDC129	4.2893605491203617e-4	0.07626104907381537	0.104	0.116	1	excitatory	LEO1
ATF4	4.3009729436529565e-4	-0.15415420623609688	0.515	0.581	1	excitatory	LEO1
AC007376.2	4.320492953422485e-4	-0.11618135987840589	0.134	0.199	1	excitatory	LEO1
PHF6	4.327318702041468e-4	0.1418686591462035	0.525	0.457	1	excitatory	LEO1
LURAP1L-AS1	4.3588837159210523e-4	-0.2067805851259185	0.084	0.146	1	excitatory	LEO1
MYO5B	4.377223847313097e-4	-0.23291156435139165	0.247	0.346	1	excitatory	LEO1
ANKS1A	4.4305232527193134e-4	0.19876469943502895	0.611	0.507	1	excitatory	LEO1
LYRM2	4.504643458341051e-4	-0.22509017739598214	0.452	0.557	1	excitatory	LEO1
ZNF680	4.513524733423496e-4	-0.09080629638961879	0.266	0.316	1	excitatory	LEO1
PKM	4.5228814304700357e-4	0.17411821777859326	0.529	0.448	1	excitatory	LEO1
CDH7	4.593368164824062e-4	0.19110062708723405	0.058	0.023	1	excitatory	LEO1
ZBTB37	4.599147181135998e-4	-0.061346914369717065	0.207	0.254	1	excitatory	LEO1
ADARB2	4.6079219857396393e-4	0.3049295686391339	0.197	0.106	1	excitatory	LEO1
IER2	4.6133638465562334e-4	-0.7428461173110272	0.746	0.845	1	excitatory	LEO1
TIMM10	4.707906702010477e-4	-0.1810503919746801	0.294	0.396	1	excitatory	LEO1
EIF3J-DT	4.8161649891341116e-4	-0.06682963294995425	0.202	0.244	1	excitatory	LEO1
DGKB	4.914208510060183e-4	-0.32524839176353637	0.256	0.356	1	excitatory	LEO1
RPS6	4.928845501609411e-4	0.2277063697439461	0.955	0.932	1	excitatory	LEO1
LINC02232	4.960591433553512e-4	-0.21051354046497828	0.336	0.435	1	excitatory	LEO1
RNF122	4.994593790445995e-4	-0.07568900838214426	0.221	0.243	1	excitatory	LEO1
LMF1	5.049003922594728e-4	-0.08938937807470876	0.27	0.337	1	excitatory	LEO1
WARS2	5.121924044146088e-4	-0.2054635612971646	0.311	0.415	1	excitatory	LEO1
C1QTNF3-AMACR	5.158877130581028e-4	0.20005701069178095	0.572	0.496	1	excitatory	LEO1
ZFR	5.250470747992349e-4	0.06151477878214506	0.779	0.758	1	excitatory	LEO1
COMMD1	5.374869973102105e-4	0.17627582267768704	0.693	0.627	1	excitatory	LEO1
OSBPL8	5.424367583877702e-4	0.15266404639824604	0.861	0.812	1	excitatory	LEO1
WASF3	5.469636402087521e-4	0.13308670816784307	0.492	0.439	1	excitatory	LEO1
DDR2	5.476830505980912e-4	-0.08588040013746723	0.089	0.138	1	excitatory	LEO1
ZDHHC4	5.506675234704367e-4	-0.05801624219018375	0.207	0.246	1	excitatory	LEO1
CLSTN1	5.521748726776099e-4	-0.054753361566463155	0.397	0.428	1	excitatory	LEO1
SOBP	5.536415999551914e-4	-0.07228828901620643	0.412	0.449	1	excitatory	LEO1
SIGIRR	5.598246578490058e-4	-0.1400603541799743	0.067	0.163	1	excitatory	LEO1
AC027288.3	5.607429270554207e-4	0.13763386031651792	0.357	0.3	1	excitatory	LEO1
TRIM24	5.626650526510256e-4	0.21715939944317442	0.831	0.786	1	excitatory	LEO1
GATAD1	5.630329334454693e-4	-0.09359510198381402	0.138	0.203	1	excitatory	LEO1
AC233296.1	5.650350587149516e-4	0.1722090934089494	0.313	0.241	1	excitatory	LEO1
STMN4	5.662731305312417e-4	-0.25393235038535433	0.741	0.801	1	excitatory	LEO1
COL16A1	5.697353893899446e-4	0.0900146586730699	0.078	0.033	1	excitatory	LEO1
IL17RD	5.727270017452255e-4	-0.09308335641945231	0.296	0.343	1	excitatory	LEO1
UNC5B	5.798937976910169e-4	-0.1279454677438622	0.065	0.114	1	excitatory	LEO1
ENC1	5.863348074887823e-4	0.18531789533618914	0.723	0.676	1	excitatory	LEO1
PNMA2	5.871558860502766e-4	-0.11440719404480204	0.294	0.374	1	excitatory	LEO1
RAPGEF4	5.879470620999152e-4	-0.19818389717230378	0.409	0.473	1	excitatory	LEO1
DOCK1	6.042333863531289e-4	-0.09044024702119552	0.218	0.272	1	excitatory	LEO1
TLE3	6.044071326474918e-4	-0.0537287189419578	0.211	0.239	1	excitatory	LEO1
MB21D2	6.067664254414387e-4	0.30677139352711413	0.179	0.107	1	excitatory	LEO1
KCNT2	6.111275606927357e-4	-0.26840548000403786	0.581	0.662	1	excitatory	LEO1
C19orf18	6.113324647726793e-4	0.0892082493826423	0.131	0.066	1	excitatory	LEO1
H2AFY	6.159190514695174e-4	-0.5415564417434375	0.277	0.665	1	excitatory	LEO1
ZBTB10	6.188799598609917e-4	-0.10842376873872833	0.273	0.324	1	excitatory	LEO1
GRIN2B	6.193830553987873e-4	0.13133313441842898	0.799	0.754	1	excitatory	LEO1
RNF182	6.207445111984075e-4	-0.09410944328343185	0.363	0.362	1	excitatory	LEO1
RGS17	6.228995480696694e-4	0.16010820072972853	0.5	0.436	1	excitatory	LEO1
SLC25A18	6.243797381261602e-4	0.09344612132901148	0.217	0.143	1	excitatory	LEO1
GPRC5B	6.267052450520025e-4	-0.1102341607506877	0.294	0.35	1	excitatory	LEO1
LRRC66	6.278194614704512e-4	0.08824442158851184	0.101	0.034	1	excitatory	LEO1
LINC01322	6.373159328346542e-4	0.14420380977689737	0.147	0.123	1	excitatory	LEO1
AP002989.1	6.408629338967908e-4	0.2697225778508802	0.117	0.079	1	excitatory	LEO1
CASTOR3	6.417035429344143e-4	-0.07089748267143114	0.539	0.567	1	excitatory	LEO1
SOX2	6.424044814126322e-4	-0.25208664164655226	0.243	0.281	1	excitatory	LEO1
LINC00240	6.483900293362858e-4	0.10382320699912312	0.143	0.088	1	excitatory	LEO1
VMA21	6.5224236026836e-4	-0.10713009838178345	0.437	0.48	1	excitatory	LEO1
GNA12	6.555187662163416e-4	-0.09937557972855815	0.364	0.424	1	excitatory	LEO1
MZT2B	6.594265806268325e-4	-0.2578517057781393	0.754	0.812	1	excitatory	LEO1
LMO1	6.594381814007016e-4	-0.29322860983054844	0.123	0.238	1	excitatory	LEO1
LINC00623	6.604299263079452e-4	-0.08818371890727414	0.086	0.142	1	excitatory	LEO1
SEC61G	6.715108741540488e-4	0.32553588740019657	0.674	0.564	1	excitatory	LEO1
PRCC	6.724889878258281e-4	-0.08324797804197259	0.292	0.35	1	excitatory	LEO1
MPP7	6.729454717656142e-4	0.09761515981168287	0.165	0.111	1	excitatory	LEO1
ATXN7L1	6.737726073536495e-4	0.24827354520365152	0.528	0.419	1	excitatory	LEO1
MAPK4	6.80340035380562e-4	-0.4701687478894703	0.507	0.586	1	excitatory	LEO1
MICU2	6.825689528743896e-4	-0.20129399944462656	0.674	0.754	1	excitatory	LEO1
MT1E	6.870906368061802e-4	-0.08304329820116826	0.066	0.103	1	excitatory	LEO1
DBI	6.945715842738956e-4	-0.5618692419323059	0.722	0.774	1	excitatory	LEO1
CAP2	6.989048311856817e-4	0.427458141130443	0.575	0.488	1	excitatory	LEO1
CRY1	7.032127760468085e-4	-0.6408325548274305	0.304	0.421	1	excitatory	LEO1
PCDH17	7.048286443119286e-4	0.08516318760025066	0.151	0.121	1	excitatory	LEO1
ZNF608	7.122332524064308e-4	-0.16038522254290521	0.829	0.852	1	excitatory	LEO1
DYNLL2	7.123917394056527e-4	0.07310626659245084	0.32	0.266	1	excitatory	LEO1
WDR45	7.133379234926865e-4	0.08882755466874279	0.192	0.131	1	excitatory	LEO1
RTN4	7.13687246726646e-4	-0.05634920850780256	0.979	0.979	1	excitatory	LEO1
SGK1	7.293794028283914e-4	0.11826554256396005	0.27	0.241	1	excitatory	LEO1
AP1M1	7.303474937415458e-4	0.14869033636905932	0.349	0.257	1	excitatory	LEO1
TTC28	7.489472289339977e-4	0.35897918531673945	0.972	0.957	1	excitatory	LEO1
SUMF1	7.567901603633553e-4	-0.13008616624308034	0.581	0.61	1	excitatory	LEO1
TPTE2	7.597591794489135e-4	-0.06702102593425577	0.097	0.127	1	excitatory	LEO1
NUDT3	7.637978663391791e-4	-0.07494384757896233	0.558	0.58	1	excitatory	LEO1
LIMA1	7.647753617641809e-4	-0.23912461133163743	0.552	0.62	1	excitatory	LEO1
AC016723.1	7.681501047064641e-4	-0.20467517708065963	0.227	0.367	1	excitatory	LEO1
MKL2	7.712638793816898e-4	-0.3714733849302404	0.231	0.507	1	excitatory	LEO1
INSM1	7.717682413248399e-4	-0.23065472972429657	0.332	0.428	1	excitatory	LEO1
PRKRA	7.768915235721839e-4	0.07420251819781598	0.517	0.471	1	excitatory	LEO1
TMEM14C	7.791416772958668e-4	-0.21134844332550007	0.399	0.501	1	excitatory	LEO1
EML6	7.851323011875493e-4	-0.09736918175574139	0.389	0.42	1	excitatory	LEO1
AP3S1	7.853083097060592e-4	0.17381927762919602	0.552	0.473	1	excitatory	LEO1
SMG6	7.92059282006167e-4	0.21031705834726722	0.648	0.572	1	excitatory	LEO1
MT-CO3	7.992077763428882e-4	0.1543303148755779	0.991	0.995	1	excitatory	LEO1
TRNP1	8.004824308098486e-4	-0.10356656126932211	0.052	0.131	1	excitatory	LEO1
ADCYAP1	8.16693653650189e-4	-0.2172333788910572	0.06	0.169	1	excitatory	LEO1
B3GALT1	8.276197470197605e-4	-0.09448186292235887	0.07	0.133	1	excitatory	LEO1
C6orf62	8.303052132666271e-4	-0.08434425665973733	0.56	0.588	1	excitatory	LEO1
TLE1	8.309310070254303e-4	0.1668166832385023	0.574	0.48	1	excitatory	LEO1
SNCAIP	8.332734905296937e-4	0.2811975427384803	0.67	0.597	1	excitatory	LEO1
CNKSR2	8.396919001298436e-4	0.3693059067556408	0.754	0.635	1	excitatory	LEO1
PHACTR1	8.436532467649642e-4	0.22971777627190226	0.812	0.723	1	excitatory	LEO1
SCN3A	8.459107195637589e-4	-0.10347051141693331	0.427	0.494	1	excitatory	LEO1
TMEM38A	8.506135481596691e-4	0.11649907254519337	0.217	0.151	1	excitatory	LEO1
DUSP16	8.59383482362539e-4	-0.09632358648094752	0.543	0.609	1	excitatory	LEO1
FGD6	8.680845153445007e-4	0.15548194347247674	0.361	0.285	1	excitatory	LEO1
UNC80	8.695766203826259e-4	0.1960592115416428	0.324	0.269	1	excitatory	LEO1
AC091826.2	8.718006966587122e-4	-0.09036317980488223	0.147	0.21	1	excitatory	LEO1
NCAM2	8.718949053421919e-4	0.13673714015768135	0.631	0.58	1	excitatory	LEO1
SCARB2	8.725479089957092e-4	-0.15031300205910858	0.648	0.693	1	excitatory	LEO1
TMEM164	8.85204725284131e-4	0.09045212622593546	0.37	0.314	1	excitatory	LEO1
LPAR4	8.915058113276123e-4	-0.07098393884579893	0.094	0.126	1	excitatory	LEO1
ARL10	8.942245015993739e-4	-0.06190054436342246	0.292	0.325	1	excitatory	LEO1
DCAF15	8.950845282050686e-4	-0.06544953518130035	0.081	0.128	1	excitatory	LEO1
POU2F2	8.96680608099384e-4	0.18215336170758786	0.212	0.107	1	excitatory	LEO1
ACSS3	8.996470799409669e-4	-0.1596715691449043	0.1	0.153	1	excitatory	LEO1
PLP1	9.053194905535667e-4	0.07440874601207936	0.192	0.157	1	excitatory	LEO1
TXNIP	9.064328909171839e-4	0.07937647537301595	0.567	0.535	1	excitatory	LEO1
NUDT4	9.146898349920628e-4	0.09486029550263597	0.546	0.517	1	excitatory	LEO1
CORO1C	9.295969169335099e-4	-0.1339130627066174	0.727	0.745	1	excitatory	LEO1
KCNMB3	9.297341453538016e-4	-0.12369747413859447	0.118	0.206	1	excitatory	LEO1
RAB26	9.309570461375568e-4	0.07381212143033877	0.2	0.16	1	excitatory	LEO1
RNASEH1-AS1	9.343154829885732e-4	-0.0880226034825693	0.123	0.185	1	excitatory	LEO1
MICU1	9.34899056666002e-4	0.3489914718569316	0.794	0.702	1	excitatory	LEO1
RPL41	9.417263344174765e-4	-0.8136710783621188	0.972	0.993	1	excitatory	LEO1
GPC2	9.46283815120634e-4	-0.16542336548271097	0.331	0.408	1	excitatory	LEO1
IPO11	9.491257808549662e-4	0.09198474597752199	0.23	0.183	1	excitatory	LEO1
ATP6AP1L	9.515718591088496e-4	-0.06307634165386133	0.186	0.231	1	excitatory	LEO1
TNRC6B	9.559924234018091e-4	0.09152714691357966	0.917	0.894	1	excitatory	LEO1
PURG	9.636709588641874e-4	-0.15844232930355912	0.313	0.402	1	excitatory	LEO1
PLIN2	9.669935759415649e-4	-0.08940270911891995	0.246	0.3	1	excitatory	LEO1
MT-ND1	9.830987075555686e-4	-0.16780148600513334	0.951	0.966	1	excitatory	LEO1
AC005833.1	9.835267943470879e-4	0.056835166685647344	0.07	0.032	1	excitatory	LEO1
BAIAP2L1	9.865752550371944e-4	-0.23988666700073535	0.979	0.981	1	excitatory	LEO1
HIPK2	9.914740727261448e-4	-0.061917581689526435	0.576	0.6	1	excitatory	LEO1
LIFR-AS1	0.00099986848152050045	0.06530559696812374	0.137	0.09	1	excitatory	LEO1
AC068722.1	0.0010009941807905666	0.14125055835320466	0.101	0.024	1	excitatory	LEO1
TACR1	0.0010116802488029913	0.06305182786559542	0.08	0.04	1	excitatory	LEO1
SERINC2	0.0010140133212744962	-0.05476573060497322	0.163	0.194	1	excitatory	LEO1
POLA1	0.0010177990845817966	0.25932503408098984	0.54	0.44	1	excitatory	LEO1
ABCB1	0.0010449305379786559	-0.3198052599692667	0.103	0.249	1	excitatory	LEO1
DLGAP4-AS1	0.0010470523103059482	0.12013259449926503	0.194	0.107	1	excitatory	LEO1
PIGF	0.0010524468436615669	-0.17780257144605716	0.325	0.428	1	excitatory	LEO1
RYBP	0.0010639951535625464	0.053719738499720115	0.632	0.612	1	excitatory	LEO1
NOMO1	0.001087118144023761	0.05909695339680002	0.162	0.115	1	excitatory	LEO1
CCT3	0.0010905005467625347	0.0816616629615432	0.756	0.713	1	excitatory	LEO1
ANXA4	0.0010929925127329421	-0.10598389875253253	0.113	0.182	1	excitatory	LEO1
AC007952.4	0.0011115759380324402	0.06283281922643141	0.065	0.019	1	excitatory	LEO1
EPS15	0.001118513215927079	-0.07066340442227581	0.433	0.493	1	excitatory	LEO1
XYLT1	0.0011424501953164771	0.19862321777764802	0.455	0.356	1	excitatory	LEO1
FAM168A	0.00114541457120794	0.2733050276505573	0.83	0.756	1	excitatory	LEO1
MAGI2	0.00115347226885663	-0.22177498623035552	0.93	0.929	1	excitatory	LEO1
OXR1	0.001157000242134817	-0.17697889255272725	0.417	0.477	1	excitatory	LEO1
PBXIP1	0.0011635600584799359	-0.1025476094728171	0.111	0.175	1	excitatory	LEO1
SLC22A1	0.0011729673053837823	0.061034580129001446	0.064	0.031	1	excitatory	LEO1
OPCML	0.0011760104816196373	0.3739020457049209	0.428	0.36	1	excitatory	LEO1
RNF187	0.001178613934545824	-0.31266884865273104	0.411	0.562	1	excitatory	LEO1
ATP5MC2	0.001183045265610892	-0.4481168918801006	0.864	0.928	1	excitatory	LEO1
JARID2	0.001183628146940595	0.2721180091745288	0.61	0.508	1	excitatory	LEO1
EIF2B3	0.0011858793133780084	0.2549350946581205	0.538	0.405	1	excitatory	LEO1
SRGAP2	0.0011864390883532016	-0.08808330236893269	0.586	0.61	1	excitatory	LEO1
PHYHIPL	0.001199724430913875	-0.0938494653222326	0.493	0.548	1	excitatory	LEO1
ENO1	0.001200924300076103	0.2210403632430864	0.791	0.766	1	excitatory	LEO1
SDK2	0.0012067765116022555	0.1281873655213754	0.17	0.109	1	excitatory	LEO1
NFIC	0.001213697810478829	0.0687196509320821	0.365	0.331	1	excitatory	LEO1
CHL1	0.001224267945176919	-0.3569946887140485	0.369	0.494	1	excitatory	LEO1
RAB8B	0.0012347517890968426	0.1659394876746868	0.601	0.518	1	excitatory	LEO1
NUAK1	0.001241021823086964	0.09764182576627589	0.305	0.246	1	excitatory	LEO1
PTAR1	0.0012458357921248733	-0.1572953337845746	0.499	0.55	1	excitatory	LEO1
NME7	0.0012490091979563387	0.10764366784934265	0.642	0.546	1	excitatory	LEO1
C7orf33	0.001258963994594102	-0.10040020381413278	0.166	0.17	1	excitatory	LEO1
C3orf20	0.001261665356571502	0.05483361420551204	0.062	0.025	1	excitatory	LEO1
RCAN3	0.0012637404821229457	-0.11385817120609049	0.176	0.234	1	excitatory	LEO1
PKIA	0.0012647146852528492	-0.28157376228819553	0.901	0.934	1	excitatory	LEO1
BACE1	0.0012862186796504256	-0.09600939054929669	0.291	0.353	1	excitatory	LEO1
H2BC5	0.0012891874471863004	0.22225132503834738	0.161	0.037	1	excitatory	LEO1
EEF1AKMT1	0.0012933845215248622	0.0581486890310029	0.225	0.192	1	excitatory	LEO1
MXRA7	0.0012954220120042124	-0.2113472388041359	0.17	0.295	1	excitatory	LEO1
TRIM2	0.0012959234587620163	0.2687648975687811	0.933	0.894	1	excitatory	LEO1
NUTM2B-AS1	0.0012975317057817475	0.07771728946655121	0.733	0.688	1	excitatory	LEO1
TGOLN2	0.0013063406058897455	-0.09937902372481922	0.359	0.406	1	excitatory	LEO1
HNRNPAB	0.0013178556885333102	-0.3078389400091004	0.613	0.732	1	excitatory	LEO1
ITFG1	0.0013257736910746842	0.15279603474521553	0.866	0.819	1	excitatory	LEO1
AC104596.1	0.001326117641713969	-0.09085839133540502	0.115	0.167	1	excitatory	LEO1
MARCH3	0.0013311171012513933	-0.1657795350841607	0.103	0.18	1	excitatory	LEO1
SIPA1	0.0013324867045342067	-0.09944801300966698	0.05	0.117	1	excitatory	LEO1
SYT11	0.0013338925327300072	-0.09990094112129144	0.842	0.88	1	excitatory	LEO1
MCM10	0.0013363981622042571	0.0641178414378138	0.079	0.054	1	excitatory	LEO1
PELI1	0.0013491141078125937	-0.06383233132014088	0.438	0.47	1	excitatory	LEO1
CTSH	0.0013531273970868573	-0.06712527675957246	0.064	0.11	1	excitatory	LEO1
MLH3	0.0013590542944019678	-0.07750114258665575	0.303	0.358	1	excitatory	LEO1
DCTN4	0.0013806266690411504	-0.21084121175565285	0.616	0.704	1	excitatory	LEO1
LNPEP	0.0013908781884051198	-0.08858702416852682	0.303	0.343	1	excitatory	LEO1
LINC00639	0.0013923911999100783	0.07731618468198087	0.052	0.027	1	excitatory	LEO1
ZNF254	0.0013933064371032817	0.10289888582759432	0.747	0.717	1	excitatory	LEO1
GAK	0.0014039833103148356	0.06765732692726426	0.23	0.194	1	excitatory	LEO1
RPS6KC1	0.0014081887599174756	0.1432975524621365	0.711	0.662	1	excitatory	LEO1
CACNA1E	0.0014103117635556575	0.37645199721693456	0.336	0.217	1	excitatory	LEO1
AC010099.4	0.0014121088963636626	-0.28926690561939805	0.112	0.172	1	excitatory	LEO1
RBX1	0.0014143534533741435	-0.0764614683403868	0.672	0.715	1	excitatory	LEO1
SLC25A46	0.0014200217002242985	-0.15888593601793954	0.353	0.436	1	excitatory	LEO1
STYXL1	0.0014252997260002917	-0.05064144225095127	0.136	0.177	1	excitatory	LEO1
LAMB4	0.0014310983284864084	0.05703742623138008	0.054	0.015	1	excitatory	LEO1
JAKMIP2	0.0014339165159856608	0.20686650540353724	0.813	0.749	1	excitatory	LEO1
PPP1R12B	0.0014423186398245978	0.1906005734574172	0.656	0.577	1	excitatory	LEO1
NDUFB2	0.0014551824787949997	0.36206568544580753	0.65	0.509	1	excitatory	LEO1
RAN	0.0014643262965288039	-0.055586385913419356	0.861	0.873	1	excitatory	LEO1
HTRA1	0.001466364930483756	-0.06260832222555521	0.065	0.105	1	excitatory	LEO1
GRAMD2B	0.0014676930437589172	-0.068340914150351	0.047	0.093	1	excitatory	LEO1
ESR2	0.0014691590547334992	0.06431581268639297	0.519	0.46	1	excitatory	LEO1
ZNF195	0.0014748899158172329	0.06900921545293148	0.533	0.492	1	excitatory	LEO1
GNAS	0.0014752330747396856	-0.16096604198460973	0.931	0.952	1	excitatory	LEO1
NUCKS1	0.0014817840923236803	-0.13448565774148036	0.709	0.756	1	excitatory	LEO1
RBM3	0.0014890321803361086	-0.13384399330572405	0.501	0.561	1	excitatory	LEO1
AKT3	0.001495828570582767	0.3055818113041977	0.966	0.947	1	excitatory	LEO1
ANGPT2	0.0014968627058855538	0.101802543694585	0.202	0.144	1	excitatory	LEO1
MTRNR2L12	0.0014978344670605159	0.7132202300434494	0.508	0.156	1	excitatory	LEO1
AC116049.2	0.0015102901071462668	-0.3819387122622086	0.062	0.149	1	excitatory	LEO1
WNK3	0.0015162548600523734	0.14847672867049477	0.554	0.479	1	excitatory	LEO1
PMAIP1	0.001517753919975534	-0.2629713746415006	0.058	0.154	1	excitatory	LEO1
GYG2	0.0015186162149574032	-0.05880903307533583	0.102	0.143	1	excitatory	LEO1
AC091948.1	0.0015368489659280228	-0.15295218137922112	0.253	0.325	1	excitatory	LEO1
TOM1L1	0.001537400635379201	0.11086288910802189	0.409	0.356	1	excitatory	LEO1
SLC3A1	0.0015406401228345316	0.055207689403095894	0.096	0.063	1	excitatory	LEO1
LYPLAL1	0.0015514410695534914	-0.1980222888766373	0.386	0.494	1	excitatory	LEO1
VEPH1	0.001552227290624449	0.10623820711446633	0.094	0.05	1	excitatory	LEO1
SCG2	0.0015772739719351594	-0.48723375539746083	0.5	0.567	1	excitatory	LEO1
SGMS1	0.0015856997830555138	0.21919990789188493	0.494	0.395	1	excitatory	LEO1
ULK2	0.0015920967381167289	-0.14842643523835575	0.38	0.463	1	excitatory	LEO1
SHLD1	0.0016044649828146679	0.16255549457077756	0.26	0.17	1	excitatory	LEO1
RTRAF	0.0016108729416116773	-0.08506719123670048	0.719	0.741	1	excitatory	LEO1
HUWE1	0.0016246015458093383	0.15615086056694993	0.709	0.658	1	excitatory	LEO1
CDC42EP3	0.0016311770983287708	0.22267054582827606	0.685	0.628	1	excitatory	LEO1
BCCIP	0.001643078705930359	-0.0648525337384761	0.419	0.453	1	excitatory	LEO1
CXXC5	0.0016476405079794514	-0.23332351000460583	0.219	0.316	1	excitatory	LEO1
ADCYAP1R1	0.001650611573465888	0.05837495900385001	0.188	0.149	1	excitatory	LEO1
MCUB	0.0016518818760899092	-0.184387762241436	0.261	0.353	1	excitatory	LEO1
ANO10	0.0016535339706755167	0.2531160314588292	0.663	0.566	1	excitatory	LEO1
PRKCA	0.001660462984518618	0.2834114805657362	0.849	0.764	1	excitatory	LEO1
ILK	0.001672087287685151	-0.0877414611451568	0.381	0.426	1	excitatory	LEO1
AC116366.3	0.0016766083210994123	-0.09273920278694134	0.161	0.224	1	excitatory	LEO1
LUZP1	0.0016847559002469814	0.0784336674811219	0.448	0.397	1	excitatory	LEO1
CRABP1	0.0016892342600920813	-0.1756621588806298	0.154	0.216	1	excitatory	LEO1
SERP2	0.0016968470790080185	0.06262643226241926	0.304	0.26	1	excitatory	LEO1
TMEM54	0.0017017367108306844	-0.1117444998580591	0.033	0.105	1	excitatory	LEO1
RB1CC1	0.0017324574622835862	-0.1293842061868007	0.809	0.83	1	excitatory	LEO1
NETO2	0.0017355607129882352	0.16742866792000144	0.618	0.565	1	excitatory	LEO1
NEK11	0.0017356668396376455	0.15144438959039647	0.189	0.111	1	excitatory	LEO1
ENHO	0.0017598533232468933	-0.15855351467921022	0.146	0.248	1	excitatory	LEO1
PCDHGA1	0.001764295534573679	0.07964252118646976	0.083	0.039	1	excitatory	LEO1
TNPO1	0.0017730377961991987	0.18157673787892392	0.821	0.764	1	excitatory	LEO1
WDR66	0.0017737201921806589	0.09004319783635442	0.146	0.088	1	excitatory	LEO1
KLHL4	0.0017937651401516565	-0.43796330837638775	0.167	0.235	1	excitatory	LEO1
SERINC1	0.0017982944486355013	-0.07295793342206669	0.759	0.768	1	excitatory	LEO1
CD63	0.0018149609806083098	0.0698295377294944	0.605	0.581	1	excitatory	LEO1
CACNA2D1	0.0018190207133883841	0.15703432761104796	0.949	0.942	1	excitatory	LEO1
GAMT	0.00183198753616545	-0.16435232210589268	0.195	0.305	1	excitatory	LEO1
DUSP26	0.001834021789719134	-0.1607394423293766	0.166	0.26	1	excitatory	LEO1
EIF3H	0.0018469929794996992	-0.07858066767589622	0.839	0.854	1	excitatory	LEO1
C11orf65	0.0018477469421322508	0.07950002801843925	0.212	0.174	1	excitatory	LEO1
PRKAA2	0.001854145045659645	-0.10343958328465108	0.26	0.317	1	excitatory	LEO1
DACH1	0.0018716750146579677	0.45525643680514394	0.492	0.463	1	excitatory	LEO1
USP46	0.0018720744422647219	-0.1996139977247593	0.437	0.529	1	excitatory	LEO1
ZNF140	0.0018984979760213708	0.07780157012474109	0.361	0.312	1	excitatory	LEO1
PRIM2	0.0019172451426742727	0.15678228711618325	0.523	0.467	1	excitatory	LEO1
HS2ST1	0.001921785281901512	0.1931034943626081	0.462	0.375	1	excitatory	LEO1
C12orf57	0.001924751924637878	-0.16065797375594082	0.864	0.9	1	excitatory	LEO1
TFDP2	0.0019257626588095953	0.10407333891133086	0.83	0.794	1	excitatory	LEO1
RSBN1L	0.0019380794164440588	-0.14221613859453686	0.614	0.669	1	excitatory	LEO1
APRT	0.001960277762455035	-0.21968798813720053	0.294	0.421	1	excitatory	LEO1
UQCC2	0.0019608631848859223	-0.1958024506999178	0.258	0.365	1	excitatory	LEO1
AC009690.2	0.001971856113884405	0.07956027861498349	0.178	0.141	1	excitatory	LEO1
LSM6	0.0019850346469668543	-0.07689813239876753	0.412	0.457	1	excitatory	LEO1
ZNF420	0.0019907783880823943	0.09183063044588191	0.416	0.353	1	excitatory	LEO1
COL6A2	0.0019988561829146195	-0.05437166283281644	0.135	0.176	1	excitatory	LEO1
EYS	0.002002601102780198	0.34590616673778485	0.304	0.185	1	excitatory	LEO1
BMPR1B	0.0020073281955294165	-0.2569331731977542	0.153	0.261	1	excitatory	LEO1
FIS1	0.002019476491903933	-0.32807672665604204	0.616	0.74	1	excitatory	LEO1
MINCR	0.0020285035794992477	-0.07609902820147812	0.065	0.128	1	excitatory	LEO1
COL4A6	0.0020286845859474392	0.1693645959119443	0.595	0.563	1	excitatory	LEO1
RNF167	0.0020774189494506064	-0.05538632900391445	0.064	0.109	1	excitatory	LEO1
AC096711.2	0.0020865406698431913	0.08728596096599547	0.193	0.134	1	excitatory	LEO1
FANCL	0.002095336392004272	0.07430861657644877	0.341	0.306	1	excitatory	LEO1
DZIP3	0.0020993585890341153	-0.09253170152006995	0.302	0.354	1	excitatory	LEO1
FGFR2	0.002100984434696533	0.10039728824083027	0.419	0.425	1	excitatory	LEO1
DDX60L	0.0021126736084409355	-0.059434100312452255	0.039	0.08	1	excitatory	LEO1
GLIDR	0.0021228763649589863	-0.08146123192710145	0.095	0.156	1	excitatory	LEO1
SNAP25-AS1	0.00212294998875696	0.17050386869210965	0.433	0.361	1	excitatory	LEO1
NXN	0.0021385928611723053	0.15892167174500726	0.612	0.596	1	excitatory	LEO1
MID1	0.0021415578781233723	0.343195166748943	0.84	0.776	1	excitatory	LEO1
NTNG2	0.002179302499088325	-0.103162479872241	0.127	0.187	1	excitatory	LEO1
SULF2	0.0021832531791195647	0.07523311227139519	0.098	0.063	1	excitatory	LEO1
FAM89A	0.002204773563645894	-0.12104076078586089	0.016	0.087	1	excitatory	LEO1
SCN9A	0.0022094419580362475	-0.10813175720832288	0.037	0.095	1	excitatory	LEO1
AL139383.1	0.0022133386843417348	0.1050207841586175	0.109	0.074	1	excitatory	LEO1
ETV1	0.00222668510360777	-0.12140558732239654	0.197	0.234	1	excitatory	LEO1
RGS16	0.002229495414088384	-0.6444527796105628	0.221	0.32	1	excitatory	LEO1
CNST	0.0022671363872569265	0.11752920872942746	0.378	0.316	1	excitatory	LEO1
NAP1L1	0.0022717575837925903	0.16859117610019858	0.912	0.886	1	excitatory	LEO1
CRTAC1	0.0022790204442099285	0.06207612451106359	0.069	0.029	1	excitatory	LEO1
POLB	0.0023109189346065865	0.08211429991555708	0.424	0.379	1	excitatory	LEO1
CAST	0.002330549997154259	-0.0565218758486179	0.104	0.141	1	excitatory	LEO1
CCT2	0.0023312516956919753	0.16346309942513693	0.758	0.702	1	excitatory	LEO1
PRPF40A	0.0023439394675099996	0.19280586693717683	0.748	0.663	1	excitatory	LEO1
PNRC1	0.002363962234063416	-0.6115773098866022	0.575	0.731	1	excitatory	LEO1
KLHDC8A	0.0023724925647795577	-0.21906711657378142	0.35	0.434	1	excitatory	LEO1
SLC6A6	0.002386220422317944	0.06235189020501444	0.114	0.071	1	excitatory	LEO1
CCDC171	0.0023878342290248105	0.2588591645154158	0.582	0.503	1	excitatory	LEO1
TENM4	0.002393552222829032	0.20215492804739155	0.935	0.917	1	excitatory	LEO1
ZBTB18	0.002437214239485122	-0.18552480432534746	0.704	0.706	1	excitatory	LEO1
MT-ND2	0.0024625973237922265	-0.36789972742862664	0.975	0.987	1	excitatory	LEO1
SLC4A10	0.002464242606324571	0.344447483397881	0.815	0.739	1	excitatory	LEO1
KIZ	0.0024645961690110516	0.10622072857780523	0.306	0.243	1	excitatory	LEO1
PTH2R	0.002471742943608448	-0.41340472614727664	0.164	0.251	1	excitatory	LEO1
AL627171.2	0.002484833960695452	-0.13976640598249446	0.472	0.516	1	excitatory	LEO1
SYP	0.0024935276759309928	0.2946550613150616	0.527	0.389	1	excitatory	LEO1
TERF2IP	0.0025144383238849275	-0.19805193958235234	0.832	0.872	1	excitatory	LEO1
PPID	0.0025298871218701604	-0.057173810823341	0.318	0.357	1	excitatory	LEO1
LRRC28	0.002532554469784601	0.08409264677534933	0.479	0.428	1	excitatory	LEO1
USP50	0.0025351364835896496	0.06430928437404423	0.065	0.021	1	excitatory	LEO1
NRP2	0.002541638184184085	0.06354699042739412	0.137	0.118	1	excitatory	LEO1
C19orf70	0.0025479161993750875	-0.37864771041826123	0.095	0.345	1	excitatory	LEO1
LINC01102	0.0025585068151139545	0.2593175896374508	0.409	0.344	1	excitatory	LEO1
MRPS21	0.0025735189312085837	-0.2139666040996746	0.718	0.769	1	excitatory	LEO1
AC084816.1	0.002587333977001113	0.09731028832057707	0.069	0.05	1	excitatory	LEO1
ATP6V1E1	0.0025975769772359643	-0.2354185396279742	0.447	0.566	1	excitatory	LEO1
PCSK6	0.0026053275327538126	-0.1693609277142669	0.082	0.158	1	excitatory	LEO1
MINDY2	0.0026121456747055316	-0.10216764187062455	0.497	0.531	1	excitatory	LEO1
HIST2H2BF	0.0026242733042164167	-0.1258106468030113	0.065	0.138	1	excitatory	LEO1
SPTBN1	0.002640210043064929	0.05064829155881423	0.691	0.69	1	excitatory	LEO1
DARS1	0.00264163661833639	0.33633076702356296	0.263	0.057	1	excitatory	LEO1
KLF12	0.002652366915633549	0.29784543734139257	0.783	0.732	1	excitatory	LEO1
DHRS7	0.0026541617749750216	-0.17016431731159215	0.281	0.371	1	excitatory	LEO1
SSH2	0.0026610896470101123	0.3710077122081967	0.876	0.794	1	excitatory	LEO1
UBL4A	0.0026712140150846535	-0.05673708667981514	0.129	0.163	1	excitatory	LEO1
HLA-E	0.0026904644146562165	-0.25167300099799106	0.123	0.206	1	excitatory	LEO1
MSRB3	0.0027087932532227957	0.09330551176128751	0.136	0.117	1	excitatory	LEO1
KIRREL3	0.0027185342883534807	0.24213390574035798	0.476	0.407	1	excitatory	LEO1
KIAA1217	0.002721285249542777	0.20471777683506187	0.333	0.314	1	excitatory	LEO1
CDKN2AIP	0.002727322093297559	-0.18809965819402552	0.271	0.369	1	excitatory	LEO1
HNRNPA1	0.0027961361817940636	-0.06613816936090489	0.94	0.938	1	excitatory	LEO1
KCNMA1	0.0028077279952213037	-0.1349418758352904	0.108	0.177	1	excitatory	LEO1
ITM2C	0.0028079160293470024	-0.1778077250152687	0.224	0.312	1	excitatory	LEO1
PLPPR2	0.0028084785682941146	0.05132806372079973	0.197	0.165	1	excitatory	LEO1
NPB	0.0028157789015580627	-0.12608044951329117	0.032	0.109	1	excitatory	LEO1
PIK3R3	0.002820401209421722	-0.05356769391483651	0.238	0.251	1	excitatory	LEO1
RIT2	0.0028285413695891474	-0.1978571737041456	0.04	0.089	1	excitatory	LEO1
CDK5R1	0.0028296968377313505	-0.09753046251617248	0.477	0.486	1	excitatory	LEO1
AC091946.1	0.0028402498170569494	0.08132592812622931	0.076	0.042	1	excitatory	LEO1
MTM1	0.0028937959335103578	0.13510321437048822	0.424	0.366	1	excitatory	LEO1
DOK3	0.0028941293857627694	0.05126877215653406	0.066	0.028	1	excitatory	LEO1
RPL26L1	0.002901650904584438	-0.27026447893054534	0.313	0.472	1	excitatory	LEO1
NRXN1	0.002907768084695837	0.08774256186799878	0.968	0.956	1	excitatory	LEO1
GAS6	0.002931692479829456	-0.14220704228369072	0.099	0.198	1	excitatory	LEO1
TMOD2	0.0029374271927253798	-0.14094957807513708	0.534	0.582	1	excitatory	LEO1
ILF3-DT	0.002949979732522686	-0.19274018280174693	0.276	0.368	1	excitatory	LEO1
CELF2	0.0029588062968201835	0.11724093547078418	0.982	0.97	1	excitatory	LEO1
TUBB2B	0.0029617614464476187	0.13096099536974082	0.983	0.979	1	excitatory	LEO1
CEP162	0.0029680717072779177	0.09543210674340463	0.391	0.342	1	excitatory	LEO1
APEX1	0.0029912765299136977	-0.2662800114694015	0.753	0.833	1	excitatory	LEO1
LINC00159	0.003014191790571109	0.14774916397644888	0.188	0.133	1	excitatory	LEO1
ING1	0.0030355954012397106	-0.1703383932341861	0.187	0.283	1	excitatory	LEO1
RNF141	0.0030619319417447156	-0.09085081590405503	0.2	0.262	1	excitatory	LEO1
SARS	0.0030815547567878024	-0.8668871563389987	0.225	0.682	1	excitatory	LEO1
SERPINF1	0.003108452485522293	-0.16026510509959574	0.065	0.133	1	excitatory	LEO1
UCHL3	0.0031138891751214546	0.06623928994882644	0.388	0.354	1	excitatory	LEO1
PPP5C	0.003114699181795726	0.09754290034559943	0.289	0.228	1	excitatory	LEO1
PRKDC	0.0031220313066645166	0.2510970838507759	0.679	0.589	1	excitatory	LEO1
BCL2L14	0.0031307436462224038	0.16981879557766044	0.577	0.489	1	excitatory	LEO1
ULK4	0.0031499340036239185	0.10368159986675807	0.347	0.298	1	excitatory	LEO1
AC009690.1	0.0031532584953638193	0.2065109749940316	0.443	0.34	1	excitatory	LEO1
ZNF407	0.003163740238212281	0.09220219861585699	0.593	0.543	1	excitatory	LEO1
LUC7L3	0.00317739659721859	0.09882474185689039	0.907	0.887	1	excitatory	LEO1
RPL13A	0.003179291679494257	0.8412944233095137	0.843	0.724	1	excitatory	LEO1
DTX3L	0.003200762650720315	-0.07024035571167904	0.027	0.076	1	excitatory	LEO1
RAPGEF2	0.003211589091040488	0.20011863081157122	0.83	0.752	1	excitatory	LEO1
AC007038.1	0.003214455773374962	0.0927752599713687	0.286	0.226	1	excitatory	LEO1
ANK3	0.0032244498849477035	-0.09940775607994645	0.694	0.719	1	excitatory	LEO1
GGACT	0.0032329877526560686	-0.4850280863924049	0.399	0.685	1	excitatory	LEO1
RHOBTB3	0.003245957703077107	-0.1928101594309889	0.351	0.437	1	excitatory	LEO1
SCYL3	0.0032672863131190844	-0.06874967003192903	0.151	0.192	1	excitatory	LEO1
PRKAR2B	0.0033126652899832464	0.1053731296685464	0.473	0.42	1	excitatory	LEO1
TRPS1	0.0033143781493393146	-0.16009507936039657	0.491	0.572	1	excitatory	LEO1
ACTL6A	0.003328386551669738	0.06748894615938489	0.366	0.312	1	excitatory	LEO1
YIPF3	0.0033596730256078623	-0.06591918345322423	0.467	0.502	1	excitatory	LEO1
CADM1	0.003367681958895196	0.2042314122430806	0.933	0.919	1	excitatory	LEO1
SFT2D2	0.003371108562139191	-0.0517284488651239	0.275	0.301	1	excitatory	LEO1
OVCH1-AS1	0.0033731833709597543	0.057022865883849055	0.051	0.026	1	excitatory	LEO1
IRF2	0.0033955619306242093	-0.058729687519320284	0.162	0.192	1	excitatory	LEO1
AC053527.1	0.003397154316722147	-0.11671668779967298	0.204	0.278	1	excitatory	LEO1
RAB11FIP2	0.00339991257009902	-0.14866733193787657	0.307	0.396	1	excitatory	LEO1
OSTN	0.003425907011740168	-0.10920699508163674	0.029	0.058	1	excitatory	LEO1
SMARCA2	0.0034327285843861	0.16033203621754843	0.654	0.669	1	excitatory	LEO1
SYBU	0.0034358051308164	-0.2085277117363481	0.247	0.298	1	excitatory	LEO1
RFX7	0.0034481307201362594	0.16929758762849634	0.804	0.733	1	excitatory	LEO1
RO60	0.0034606577381290807	0.7123116946169683	0.501	0.103	1	excitatory	LEO1
FAM118B	0.003464759537127802	0.07638726332732498	0.316	0.276	1	excitatory	LEO1
OSGEPL1	0.003468014823724301	-0.05153786573734126	0.119	0.157	1	excitatory	LEO1
ZNF502	0.003489742078027593	-0.0631027223861832	0.083	0.125	1	excitatory	LEO1
RNF175	0.0034945772083736985	-0.16564476540597528	0.243	0.335	1	excitatory	LEO1
LLPH	0.003502175682568645	-0.10479450880871088	0.242	0.304	1	excitatory	LEO1
AL031963.3	0.0035046639874107416	-0.10542783417321547	0.043	0.116	1	excitatory	LEO1
ZNF609	0.003504922161134193	0.6214508568737889	0.938	0.841	1	excitatory	LEO1
EPDR1	0.0035176535702377406	-0.07646611705945351	0.08	0.132	1	excitatory	LEO1
MTUS2	0.0035273128074560785	0.101991317841747	0.105	0.059	1	excitatory	LEO1
CDH8	0.0035755389460610174	0.1398542783647171	0.061	0.025	1	excitatory	LEO1
AC008467.1	0.00357799565324586	0.08041643672057214	0.139	0.086	1	excitatory	LEO1
COA3	0.0036022618358415004	-0.23814154759612582	0.467	0.587	1	excitatory	LEO1
TGFB2	0.0036335814470913955	-0.216759821756083	0.155	0.216	1	excitatory	LEO1
CD81	0.003642207425501388	-0.05200132986124101	0.198	0.224	1	excitatory	LEO1
RFC3	0.0036609806400630606	0.16326085298512827	0.292	0.272	1	excitatory	LEO1
DNAJC12	0.0036743977083348403	-0.06435127514481515	0.218	0.264	1	excitatory	LEO1
RIMS1	0.0036897780517285064	-0.14399785435544843	0.298	0.347	1	excitatory	LEO1
MCF2L2	0.0037105686834995547	-0.05954823526568559	0.15	0.196	1	excitatory	LEO1
SH3BGRL	0.0037268495087304696	-0.216605467400661	0.596	0.683	1	excitatory	LEO1
PIK3CD-AS2	0.0037271559516918367	-0.05764868252937719	0.035	0.069	1	excitatory	LEO1
ARCN1	0.003729817402524916	-0.06317385477518933	0.346	0.379	1	excitatory	LEO1
BCHE	0.0037420946752443444	0.1225137650268251	0.348	0.341	1	excitatory	LEO1
LRRC37B	0.0037601620117710555	0.05146459636027023	0.351	0.323	1	excitatory	LEO1
MON1B	0.0037603192896138154	-0.07844098565892037	0.083	0.137	1	excitatory	LEO1
ZNF706	0.003762850099714697	-0.09894555916568737	0.796	0.817	1	excitatory	LEO1
IPCEF1	0.003830026897697286	-0.10171065027711798	0.099	0.142	1	excitatory	LEO1
AKAP9	0.003850663648469466	0.25134764543073373	0.881	0.81	1	excitatory	LEO1
CYP4V2	0.003854464217073398	-0.07042650319055063	0.072	0.125	1	excitatory	LEO1
NCBP2	0.003855625577397919	-0.12778678115912956	0.602	0.658	1	excitatory	LEO1
CHRNA7	0.003858471750690291	0.0813712548448145	0.192	0.161	1	excitatory	LEO1
HS6ST1	0.0038990517364030043	0.0942866320227087	0.394	0.328	1	excitatory	LEO1
MVB12A	0.0038993436902589086	-0.07215437220198062	0.252	0.297	1	excitatory	LEO1
LOXL1	0.0038997040528208383	-0.07736191962138947	0.112	0.152	1	excitatory	LEO1
PRKCE	0.003909721345592793	-0.15370953922516706	0.331	0.403	1	excitatory	LEO1
COX20	0.003933193185191633	0.13782467655897623	0.6	0.539	1	excitatory	LEO1
CFAP100	0.003939437836519376	0.06528842360507528	0.095	0.046	1	excitatory	LEO1
PPP1CB	0.003941139632795969	-0.060150684829751944	0.428	0.441	1	excitatory	LEO1
PGK1	0.003942359216856101	0.253738978086925	0.696	0.651	1	excitatory	LEO1
AL645465.1	0.00395612554964151	0.055145750477375466	0.14	0.105	1	excitatory	LEO1
NBL1	0.003963882387681973	-0.08582665837639329	0.057	0.119	1	excitatory	LEO1
POLR3G	0.003980027829030655	0.060180950654473195	0.111	0.079	1	excitatory	LEO1
RABAC1	0.004004048461319835	-0.26285309316223615	0.657	0.744	1	excitatory	LEO1
MBNL2	0.004010747155943494	0.11548808492327128	0.354	0.299	1	excitatory	LEO1
AC099850.1	0.004044171357322035	-0.11696079861560066	0.244	0.312	1	excitatory	LEO1
PDIK1L	0.004053244728933959	-0.10371443679905473	0.292	0.344	1	excitatory	LEO1
GAL3ST4	0.004066581750015949	0.1336283226293641	0.173	0.076	1	excitatory	LEO1
SULT1C4	0.00407965431592024	-0.08236821992286347	0.128	0.182	1	excitatory	LEO1
YPEL3	0.0040845440184281556	-0.2681483814481048	0.346	0.485	1	excitatory	LEO1
PLS1	0.004085637672927177	0.09536893816966335	0.166	0.113	1	excitatory	LEO1
COCH	0.00408783977354383	-0.05138879011475067	0.214	0.252	1	excitatory	LEO1
INAFM1	0.004144174652834754	-0.17695421839298411	0.108	0.214	1	excitatory	LEO1
KIAA1549L	0.004150091994414888	0.1379084457184635	0.427	0.376	1	excitatory	LEO1
OCA2	0.004164393123392645	-0.11103110326811136	0.031	0.065	1	excitatory	LEO1
KAT5	0.004173015201319304	-0.05353087885104721	0.135	0.164	1	excitatory	LEO1
PTPRG	0.004173695030622388	0.3515279845202326	0.631	0.57	1	excitatory	LEO1
KCNB2	0.004205282057495275	0.3801802705837647	0.545	0.476	1	excitatory	LEO1
IQCJ-SCHIP1	0.004221649874165583	-0.7477348488440292	0.334	0.31	1	excitatory	LEO1
WDHD1	0.0042350302748506395	0.09124369317369535	0.192	0.151	1	excitatory	LEO1
PRDM8	0.004235095405983062	0.14453151861814365	0.178	0.103	1	excitatory	LEO1
TMEM59	0.0042416350725978805	-0.2551143438970882	0.734	0.817	1	excitatory	LEO1
PIK3CB	0.004256447009447313	0.18613273917369455	0.451	0.352	1	excitatory	LEO1
SSBP2	0.004273261014029358	0.09622416518616239	0.923	0.909	1	excitatory	LEO1
GRIN2A	0.004276404622712997	-0.09376159668975939	0.102	0.149	1	excitatory	LEO1
FLRT2	0.004278463112301779	-0.14073564796634153	0.353	0.321	1	excitatory	LEO1
THSD4	0.004298862090990719	0.1159507272497119	0.304	0.255	1	excitatory	LEO1
CTSC	0.004347291131650451	0.12264364177249867	0.137	0.104	1	excitatory	LEO1
FRG1-DT	0.004348702433241651	0.10745499240327633	0.259	0.221	1	excitatory	LEO1
EPN2	0.004348907779954264	0.06011590053220095	0.626	0.61	1	excitatory	LEO1
AC109492.1	0.004361058923189314	0.4385409287834596	0.776	0.711	1	excitatory	LEO1
RRM2B	0.004371803885773375	-0.0760667605764152	0.172	0.228	1	excitatory	LEO1
ANO4	0.004378404957035096	0.08549445174991366	0.564	0.532	1	excitatory	LEO1
WHAMM	0.004385848925933752	-0.05401999999706736	0.151	0.186	1	excitatory	LEO1
ANKRD49	0.004387277645119892	-0.061368593970465346	0.209	0.238	1	excitatory	LEO1
PAXBP1-AS1	0.004391255335449117	-0.052333934086205486	0.122	0.158	1	excitatory	LEO1
LRRIQ1	0.004400983833417336	0.11979413980548664	0.13	0.083	1	excitatory	LEO1
IDI2-AS1	0.004423216347564884	0.05652181354055614	0.075	0.038	1	excitatory	LEO1
SAT2	0.004432143097849175	-0.11000081308546994	0.618	0.67	1	excitatory	LEO1
PDZK1	0.004432563077096849	0.07346815714898858	0.118	0.066	1	excitatory	LEO1
BDH1	0.004434359542480577	0.0958881245696987	0.155	0.091	1	excitatory	LEO1
FBLN2	0.004458826413775528	-0.061350587167758396	0.029	0.067	1	excitatory	LEO1
FGFBP3	0.004465691638040405	-0.12976844083831646	0.099	0.174	1	excitatory	LEO1
SMIM19	0.004481085735090959	-0.2107552837636601	0.235	0.37	1	excitatory	LEO1
NAA38	0.004523206569588587	0.06910539710993835	0.502	0.457	1	excitatory	LEO1
PDE7B	0.004537072589399241	-0.12166599876698916	0.098	0.163	1	excitatory	LEO1
DRAXIN	0.004558232194934185	0.0802487253064843	0.627	0.559	1	excitatory	LEO1
EPS8	0.004569100864899622	0.3317151790279256	0.624	0.523	1	excitatory	LEO1
BMERB1	0.004594219395535653	0.7441266950173293	0.476	0.084	1	excitatory	LEO1
DYNLT1	0.004596947708647755	-0.4945625794446187	0.836	0.916	1	excitatory	LEO1
RFX3-AS1	0.0046046676536294	0.2912086721002728	0.451	0.349	1	excitatory	LEO1
CACNB2	0.004620198380619563	-0.07516644202144762	0.222	0.249	1	excitatory	LEO1
HEATR5A	0.004623056097722171	0.08067799503378412	0.16	0.109	1	excitatory	LEO1
NUMB	0.004623206170767256	0.25441514475030136	0.733	0.64	1	excitatory	LEO1
VAMP5	0.004652930498265643	-0.09494724088862379	0.068	0.119	1	excitatory	LEO1
FAM184B	0.004679674050889787	-0.1582591200338601	0.341	0.395	1	excitatory	LEO1
STX10	0.004695795757812005	-0.09136061674409163	0.175	0.236	1	excitatory	LEO1
DDIT4	0.0046965678621084875	0.14976762854745834	0.241	0.191	1	excitatory	LEO1
HUS1	0.004709028268668218	0.0586556186651504	0.218	0.178	1	excitatory	LEO1
ENSA	0.004726834310663775	-0.07540533157409368	0.627	0.648	1	excitatory	LEO1
WDR86	0.004727175115138634	-0.0800014505294119	0.143	0.197	1	excitatory	LEO1
TMEM182	0.0047425620681530315	0.10221899826962111	0.2	0.145	1	excitatory	LEO1
ARHGAP44	0.004756830137928722	0.12945859977122431	0.377	0.295	1	excitatory	LEO1
C7orf50	0.004823828499224444	-0.17985269544290072	0.479	0.577	1	excitatory	LEO1
TXLNG	0.0048272044405261744	0.05389506702223068	0.444	0.414	1	excitatory	LEO1
CCDC85B	0.004850400607665834	-0.11526816256252936	0.52	0.587	1	excitatory	LEO1
RIDA	0.004882938833352387	-0.1159653491121912	0.151	0.227	1	excitatory	LEO1
EBPL	0.004889394464314087	-0.6866523072714538	0.359	0.674	1	excitatory	LEO1
TMEM63B	0.004934557627834171	0.0631612828038065	0.147	0.107	1	excitatory	LEO1
UBE2G2	0.004966174729768831	-0.1380706710366829	0.444	0.514	1	excitatory	LEO1
EYA3	0.004971240668608786	0.09413873229250647	0.527	0.462	1	excitatory	LEO1
C19orf81	0.0049824443322716945	-0.11014351064705631	0.087	0.171	1	excitatory	LEO1
AC027018.1	0.004987725513379943	0.09692119883837391	0.342	0.285	1	excitatory	LEO1
SPAG7	0.005020546350918413	-0.19938202516409248	0.318	0.434	1	excitatory	LEO1
DOHH	0.0050510125478821	-0.061414216236001684	0.055	0.103	1	excitatory	LEO1
SVIL	0.005058317466307441	0.24363210834440507	0.661	0.577	1	excitatory	LEO1
CSMD2	0.005073444994258768	-0.16801658790281926	0.346	0.343	1	excitatory	LEO1
PRPF6	0.005085247867267911	0.10020480932578368	0.498	0.438	1	excitatory	LEO1
FRMD6	0.005149037305504078	0.09613808891261344	0.169	0.123	1	excitatory	LEO1
PTCHD4	0.005156064285553576	-0.12732997293182596	0.1	0.142	1	excitatory	LEO1
AL031772.1	0.005156943693808667	0.05572801664161106	0.17	0.134	1	excitatory	LEO1
CPEB3	0.005192206462268124	0.22094014553607988	0.439	0.339	1	excitatory	LEO1
NEK1	0.005230001615752011	-0.10524228817395431	0.497	0.541	1	excitatory	LEO1
AIMP2	0.005243432189893684	-0.08816390988490819	0.272	0.332	1	excitatory	LEO1
B3GAT1	0.005251852904950876	-0.09926455627581254	0.247	0.286	1	excitatory	LEO1
ATP6V1C1	0.00527727452180841	-0.07954348480159579	0.402	0.432	1	excitatory	LEO1
PARD3B	0.005301883994295944	0.1538047869847694	0.575	0.623	1	excitatory	LEO1
KPNA2	0.005343359253292748	0.13782441254904887	0.444	0.395	1	excitatory	LEO1
RDH10-AS1	0.005350090349357669	-0.05811082173612123	0.048	0.073	1	excitatory	LEO1
IDI1	0.005403614312526334	0.1148117158209715	0.515	0.471	1	excitatory	LEO1
ATF5	0.005407195115384733	0.05474735460847377	0.128	0.109	1	excitatory	LEO1
LINC00667	0.005420055768930535	-0.08592947868900269	0.386	0.429	1	excitatory	LEO1
STK33	0.005447515013681704	0.18044195803782026	0.288	0.217	1	excitatory	LEO1
SLC39A9	0.005459071690981629	-0.08052640462591953	0.428	0.474	1	excitatory	LEO1
AC022558.2	0.005489237320922641	0.05635488732629956	0.2	0.17	1	excitatory	LEO1
IVNS1ABP	0.005497714079414334	0.22771271046968922	0.543	0.503	1	excitatory	LEO1
FLOT1	0.0055206198421362245	-0.13500596446124336	0.512	0.578	1	excitatory	LEO1
HMGCL	0.005580204170045685	-0.07669251648929706	0.14	0.197	1	excitatory	LEO1
LINC02062	0.0056118628659987835	-0.06468551358263452	0.17	0.225	1	excitatory	LEO1
UBQLN1	0.005622693066883624	-0.08590940820525228	0.573	0.603	1	excitatory	LEO1
UGGT2	0.005626416044974618	0.10884615567083067	0.69	0.667	1	excitatory	LEO1
L2HGDH	0.005667219340949591	0.15637203299982305	0.386	0.298	1	excitatory	LEO1
SH3BGRL2	0.005692885411951806	0.07282571401397886	0.232	0.191	1	excitatory	LEO1
SEC22A	0.005697493606745323	0.15590760743295118	0.594	0.511	1	excitatory	LEO1
GAB1	0.0057124602224265545	-0.18524965357645384	0.545	0.604	1	excitatory	LEO1
PDLIM4	0.005743469090183413	-0.1889263042098024	0.34	0.452	1	excitatory	LEO1
ARX	0.005793077085660335	-0.07025010303508655	0.157	0.191	1	excitatory	LEO1
NENF	0.005828266406068822	-0.4737452429933193	0.308	0.56	1	excitatory	LEO1
VPS13B	0.005853902540751242	0.23581733258342386	0.831	0.782	1	excitatory	LEO1
GRIK4	0.005854419617586044	-0.06937219109881987	0.053	0.104	1	excitatory	LEO1
LINC00882	0.005856687956409882	-0.08371976258937475	0.2	0.241	1	excitatory	LEO1
ZNF677	0.0059321578723740935	-0.0695261629048759	0.347	0.385	1	excitatory	LEO1
UBAP2	0.005935975633857628	0.22805930667400565	0.617	0.5	1	excitatory	LEO1
AC125613.1	0.005966777153604874	0.16131817669862297	0.141	0.07	1	excitatory	LEO1
C14orf132	0.005985836752491464	-0.07895559170102051	0.455	0.493	1	excitatory	LEO1
DPYSL5	0.005997249803312802	0.2674193085790745	0.652	0.544	1	excitatory	LEO1
EML5	0.006002650594545538	-0.11352292250135865	0.227	0.293	1	excitatory	LEO1
DCTN2	0.006047078578177865	-0.18368956876145837	0.753	0.803	1	excitatory	LEO1
LINC01483	0.006079770531798847	0.12883100643560802	0.089	0.033	1	excitatory	LEO1
DENND5B	0.006089754553513121	0.06574381421596165	0.838	0.818	1	excitatory	LEO1
FBXL7	0.0060983653797047266	0.06731491520396427	0.632	0.689	1	excitatory	LEO1
TPT1	0.006107014555483138	-0.1176893034651183	0.952	0.966	1	excitatory	LEO1
LEF1	0.006137071926584309	0.20039677284656288	0.242	0.175	1	excitatory	LEO1
COPRS	0.006156833092275509	-0.263371691149296	0.193	0.368	1	excitatory	LEO1
YES1	0.00616520378853456	-0.051431465466991844	0.371	0.411	1	excitatory	LEO1
GAS2L3	0.006190506863724758	-0.1196166251819697	0.172	0.227	1	excitatory	LEO1
TIMP2	0.006219236621428649	-0.05133962379015644	0.359	0.38	1	excitatory	LEO1
TAC3	0.006221762652141774	0.21661832079587107	0.227	0.215	1	excitatory	LEO1
TIGAR	0.006256764247112078	0.1389433815652532	0.432	0.375	1	excitatory	LEO1
CDC42	0.006276482228770587	-0.2905964444052198	0.803	0.859	1	excitatory	LEO1
CNRIP1	0.0062998145587161835	-0.0975351162162198	0.249	0.322	1	excitatory	LEO1
NUP160	0.0063159086236523896	0.1335459916710391	0.602	0.538	1	excitatory	LEO1
CLPX	0.006325568329477074	0.0901742218253394	0.311	0.265	1	excitatory	LEO1
SELENBP1	0.0064202586912906106	-0.07518565635357016	0.096	0.139	1	excitatory	LEO1
MARCH2	0.006479186700214508	-0.25436670720392873	0.07	0.248	1	excitatory	LEO1
AC008575.1	0.006512622434943542	0.08337036224050756	0.157	0.1	1	excitatory	LEO1
RGMA	0.006583281482121169	0.05077213060971211	0.115	0.074	1	excitatory	LEO1
KYAT3	0.006600857741455038	-0.15523290177319343	0.281	0.386	1	excitatory	LEO1
FBXO16	0.006605601351733184	0.22613695152756214	0.399	0.293	1	excitatory	LEO1
KIFAP3	0.006662572953396644	0.17199682079125278	0.758	0.689	1	excitatory	LEO1
AC034195.1	0.006733947793997801	-0.0889448156431909	0.07	0.099	1	excitatory	LEO1
WWC2	0.006737171588977367	-0.11967814987827902	0.106	0.183	1	excitatory	LEO1
GNG5	0.006772536106692503	-0.5199636427860548	0.631	0.779	1	excitatory	LEO1
SEC24A	0.006788341758974009	0.05386467495083053	0.283	0.261	1	excitatory	LEO1
WBP2	0.006796493902364796	-0.05933806550594173	0.206	0.239	1	excitatory	LEO1
SCCPDH	0.006811773646333484	-0.08814763544175946	0.262	0.33	1	excitatory	LEO1
TMEM208	0.00681310536392187	-0.1498593000151469	0.295	0.402	1	excitatory	LEO1
MIR124-2HG	0.006826736565912912	-0.12583911329816622	0.323	0.38	1	excitatory	LEO1
BCL11B	0.0068463383339812944	0.32611299420465234	0.722	0.607	1	excitatory	LEO1
SWT1	0.00685276901487321	0.14526079419004523	0.447	0.36	1	excitatory	LEO1
OXTR	0.006881672648721642	-0.0756831879028115	0.032	0.064	1	excitatory	LEO1
JDP2	0.006901125091635571	-0.07008895184156622	0.042	0.098	1	excitatory	LEO1
TRMT112	0.0069013062648332225	-0.30853445123339474	0.511	0.635	1	excitatory	LEO1
THRB	0.006942169099005805	0.09792880302183851	0.086	0.061	1	excitatory	LEO1
PRDX5	0.006960458954358237	-0.1899004471472614	0.743	0.801	1	excitatory	LEO1
ABHD17C	0.006969407679261915	0.052993623805684925	0.205	0.176	1	excitatory	LEO1
FBXO8	0.006986319205162426	-0.06452982202961485	0.157	0.205	1	excitatory	LEO1
MIR4500HG	0.00699069548882345	-0.056345131442273405	0.025	0.058	1	excitatory	LEO1
TRIM66	0.006993308470328589	0.08653749641104358	0.17	0.113	1	excitatory	LEO1
OBSL1	0.0070044946752948235	-0.07858432145240682	0.088	0.136	1	excitatory	LEO1
ZRANB1	0.007010500441479528	-0.08306015370641284	0.378	0.422	1	excitatory	LEO1
FAM155A	0.0070428718163543826	-0.06833777087951987	0.565	0.573	1	excitatory	LEO1
DYNLT3	0.007071405085263722	-0.09866089249970877	0.115	0.182	1	excitatory	LEO1
ZNF654	0.00710588266959607	0.05417081431098503	0.563	0.526	1	excitatory	LEO1
AP003086.2	0.007113925449673592	0.13366765584488582	0.331	0.255	1	excitatory	LEO1
AC006974.1	0.007121065296883741	0.05882784459996878	0.062	0.034	1	excitatory	LEO1
AP001528.2	0.007124924582792313	-0.05104469655789842	0.065	0.106	1	excitatory	LEO1
CALM1	0.007155235683847151	0.2688401959382536	0.988	0.985	1	excitatory	LEO1
UPP2	0.007251610841489338	-0.2403584097445966	0.151	0.26	1	excitatory	LEO1
ALG10B	0.007340501626036818	-0.056736837325382816	0.075	0.111	1	excitatory	LEO1
NMRK1	0.00739061349185525	-0.09760242651370593	0.113	0.171	1	excitatory	LEO1
SRPK2	0.007406136653235574	0.2547775445305416	0.881	0.827	1	excitatory	LEO1
GLCCI1	0.007418047680225079	-0.0648958432271054	0.665	0.692	1	excitatory	LEO1
STRBP	0.0074222697491999595	0.18425541727660888	0.739	0.668	1	excitatory	LEO1
NCOA3	0.0074371064910673385	0.179474951781724	0.553	0.451	1	excitatory	LEO1
RHEB	0.0074372752804741545	-0.3612176165173471	0.647	0.762	1	excitatory	LEO1
RNH1	0.007440729761405718	-0.12612466885537799	0.308	0.382	1	excitatory	LEO1
SNAPIN	0.007441044520944205	-0.12383405196255343	0.261	0.343	1	excitatory	LEO1
CD46	0.007462687703568388	0.051622770764400694	0.63	0.606	1	excitatory	LEO1
KIF7	0.007481418089921922	0.057454761302381696	0.27	0.245	1	excitatory	LEO1
TMEM8B	0.0074839231478528775	-0.06102458490167803	0.116	0.157	1	excitatory	LEO1
ADPRHL1	0.007492843261112929	0.061665609474699574	0.08	0.037	1	excitatory	LEO1
RPS15	0.007496051950540508	0.19150861973307842	0.982	0.979	1	excitatory	LEO1
GADD45GIP1	0.007516647234093569	-0.35892992849188166	0.695	0.804	1	excitatory	LEO1
NPR3	0.00762369904637196	0.14399700974122073	0.122	0.058	1	excitatory	LEO1
SYCP2L	0.007629446421178742	0.18917548697488873	0.421	0.327	1	excitatory	LEO1
COQ10B	0.007682239522431086	-0.11863307647666499	0.217	0.296	1	excitatory	LEO1
THYN1	0.007764991258258444	-0.06318491948186106	0.295	0.331	1	excitatory	LEO1
CDKN1B	0.007765794899770053	-0.20043129585623765	0.372	0.464	1	excitatory	LEO1
PSMD14	0.0077761199016486374	0.15198392029562036	0.795	0.76	1	excitatory	LEO1
AGPAT3	0.007778343720402331	0.07389551020010798	0.35	0.301	1	excitatory	LEO1
SAP130	0.007812605879937684	0.14604764964710726	0.34	0.264	1	excitatory	LEO1
MRPL9	0.007827013040858777	-0.09716792207182712	0.226	0.287	1	excitatory	LEO1
NPSR1	0.007837907771051362	0.14768102274163564	0.206	0.166	1	excitatory	LEO1
AP000787.1	0.007856132622368488	0.15349948756565845	0.49	0.442	1	excitatory	LEO1
ATP5PF	0.007892837669209155	0.21793888382563043	0.849	0.8	1	excitatory	LEO1
TRAPPC9	0.007896783857392314	0.14604142021321964	0.681	0.612	1	excitatory	LEO1
TNNT1	0.007900855240283894	0.07189246215077157	0.115	0.064	1	excitatory	LEO1
NAP1L5	0.007912371372469869	-0.14792634275172611	0.171	0.263	1	excitatory	LEO1
DNAJB12	0.008034707859596544	-0.05726404065746196	0.134	0.169	1	excitatory	LEO1
TNXB	0.008075517421505172	0.06670540913680786	0.079	0.028	1	excitatory	LEO1
SMAP1	0.008114688557051285	0.16154616391813392	0.627	0.535	1	excitatory	LEO1
AGBL1	0.00811483147812705	0.2153872993942742	0.18	0.135	1	excitatory	LEO1
C2CD6	0.00812609241874657	0.0599159111117336	0.066	0.023	1	excitatory	LEO1
XRCC4	0.008186557549122325	0.07862813195088536	0.32	0.281	1	excitatory	LEO1
RPS9	0.008295695870679997	-0.6150731555357671	0.803	0.908	1	excitatory	LEO1
TLN2	0.008326483460964554	0.1525884288006204	0.449	0.381	1	excitatory	LEO1
AP2B1	0.008343050166256402	0.1166363495888103	0.752	0.72	1	excitatory	LEO1
SYN3	0.008345734091415957	0.18940614590577987	0.711	0.684	1	excitatory	LEO1
POLN	0.008352005576756263	0.08822317313921915	0.165	0.109	1	excitatory	LEO1
ALDH8A1	0.008367608436580774	0.0504706271738372	0.059	0.018	1	excitatory	LEO1
NCAN	0.008372728175470415	0.1861646911671263	0.64	0.548	1	excitatory	LEO1
MALRD1	0.008460774093622947	0.19278094181860872	0.187	0.134	1	excitatory	LEO1
TP53BP1	0.008461930209380141	0.16652305838565562	0.663	0.583	1	excitatory	LEO1
RIC8B	0.008466246758677026	0.056225589599285586	0.522	0.489	1	excitatory	LEO1
TRERF1	0.008499436300884209	0.22063320249044738	0.477	0.376	1	excitatory	LEO1
AL133453.1	0.008502956147036363	-0.06399701333054936	0.109	0.146	1	excitatory	LEO1
TTLL5	0.008525695636623195	0.22544722040093645	0.564	0.463	1	excitatory	LEO1
PDE9A	0.008527423757321087	0.12608489712756288	0.548	0.492	1	excitatory	LEO1
HAX1	0.008536471699232882	-0.13372395146438276	0.353	0.433	1	excitatory	LEO1
HAVCR2	0.008577073668427176	0.060050807462023514	0.164	0.129	1	excitatory	LEO1
SNAPC3	0.008588611362119837	-0.05705180230001328	0.634	0.644	1	excitatory	LEO1
ZBTB5	0.008626760731258199	0.05393723719610971	0.231	0.192	1	excitatory	LEO1
RTKN2	0.008633952125843558	0.05052566545827061	0.108	0.089	1	excitatory	LEO1
FLACC1	0.008640572651905107	0.07582777800241519	0.058	0.006	1	excitatory	LEO1
TRIP11	0.008653269212111764	-0.1957070076624131	0.537	0.628	1	excitatory	LEO1
FARP2	0.008681137130916174	0.05545510268678355	0.419	0.392	1	excitatory	LEO1
AC009403.1	0.00869628596365384	-0.11534572110190966	0.234	0.279	1	excitatory	LEO1
TACC2	0.008696601892715736	-0.07938814306594189	0.353	0.373	1	excitatory	LEO1
YWHAZ	0.00870042279188028	0.07295507306149052	0.951	0.944	1	excitatory	LEO1
CTNNA1	0.00871995780686434	-0.07951946204267224	0.689	0.709	1	excitatory	LEO1
MICOS13	0.00873385032263394	0.23680861574855783	0.216	0.046	1	excitatory	LEO1
ATXN10	0.00874111054045408	-0.07784128269049151	0.817	0.831	1	excitatory	LEO1
MYRIP	0.00875319572020745	0.1790999837090398	0.273	0.207	1	excitatory	LEO1
AC007879.1	0.008784663538204339	0.07179881741922794	0.085	0.035	1	excitatory	LEO1
GPATCH2	0.008847795066375803	0.06508617421141716	0.463	0.437	1	excitatory	LEO1
KLHL29	0.008861934705357956	0.2005302377310696	0.48	0.41	1	excitatory	LEO1
FAM49A	0.008895384305838389	0.07994125056690526	0.467	0.404	1	excitatory	LEO1
ZRANB2	0.008960924650689919	0.14219064471504672	0.687	0.632	1	excitatory	LEO1
DPH6	0.009017966581989641	0.1531672415762504	0.202	0.145	1	excitatory	LEO1
SMS	0.00906969365683815	-0.13076953375020617	0.862	0.881	1	excitatory	LEO1
TECR	0.009083034336189134	0.09963892069663172	0.365	0.31	1	excitatory	LEO1
SEPT8	0.009106017042005659	-0.1459023284398437	0.036	0.148	1	excitatory	LEO1
GARS-DT	0.009109365777523006	0.12988290091193194	0.124	0.026	1	excitatory	LEO1
CPEB4	0.009141998934877249	-0.23212852761576985	0.737	0.807	1	excitatory	LEO1
FAM219B	0.009164832088611897	-0.06764156081809605	0.183	0.224	1	excitatory	LEO1
MNAT1	0.009191727020223696	0.12341786470236071	0.818	0.782	1	excitatory	LEO1
ARHGEF26	0.009203080934398812	0.0668233459399807	0.135	0.09	1	excitatory	LEO1
EEF2	0.009211362263047248	0.14118953803142587	0.8	0.762	1	excitatory	LEO1
CD9	0.009317945328792402	-0.1409200695580534	0.057	0.126	1	excitatory	LEO1
ZNF593	0.009336687508222717	-0.16000710863390666	0.185	0.295	1	excitatory	LEO1
ZNF540	0.00938491233003889	0.05604582130130645	0.202	0.164	1	excitatory	LEO1
AC022101.1	0.009399234502457565	0.10823119717426855	0.194	0.127	1	excitatory	LEO1
POGZ	0.009401074882337815	0.08756913429285595	0.765	0.74	1	excitatory	LEO1
MAN2A1	0.009414370601475156	-0.18761320697219175	0.26	0.32	1	excitatory	LEO1
PFN1	0.00945201649560974	-0.2817429806059317	0.664	0.764	1	excitatory	LEO1
LAMTOR1	0.00951766599107745	-0.24635942243112674	0.471	0.599	1	excitatory	LEO1
RPL4	0.009525081337564991	0.057481758389183124	0.921	0.906	1	excitatory	LEO1
C16orf45	0.009559587975148665	-0.3736465635280388	0.234	0.534	1	excitatory	LEO1
B4GALNT4	0.009572496721014692	0.06739199216969413	0.188	0.141	1	excitatory	LEO1
LITAF	0.009585360048153588	-0.09418436783512357	0.273	0.32	1	excitatory	LEO1
TBPL1	0.009600716259028823	0.08138407010612991	0.494	0.45	1	excitatory	LEO1
SLC39A10	0.009631520074890522	-0.11194736098275304	0.467	0.51	1	excitatory	LEO1
EVI5	0.009678223091914961	0.09177674815903014	0.61	0.562	1	excitatory	LEO1
ZNF471	0.009697893217953116	-0.06354487757774663	0.167	0.216	1	excitatory	LEO1
KIAA1958	0.0097481342489914	-0.250751235113867	0.507	0.566	1	excitatory	LEO1
MLST8	0.009774598232747402	-0.06551564616403746	0.107	0.158	1	excitatory	LEO1
PRELID3A	0.009819691156211882	0.0898022467634928	0.231	0.182	1	excitatory	LEO1
DDX3X	0.009830684028156223	-0.10334042670068799	0.544	0.587	1	excitatory	LEO1
TULP4	0.009885581693159638	0.17602538271294121	0.852	0.816	1	excitatory	LEO1
SNAPC2	0.009889860693046062	-0.08047166026527605	0.074	0.13	1	excitatory	LEO1
SPATC1L	0.009897176256028088	-0.13077626325832337	0.141	0.228	1	excitatory	LEO1
AC022639.1	0.009915294211170579	0.05078670447174655	0.152	0.171	1	excitatory	LEO1
RGS10	0.009927785344775146	-0.06988773926230003	0.058	0.1	1	excitatory	LEO1
CCNY	0.009973663160528537	0.14783959282307935	0.722	0.68	1	excitatory	LEO1
P4HA1	0.009997934532899466	0.22832108290648379	0.479	0.412	1	excitatory	LEO1
BOLA3-AS1	0.010030843122250931	-0.059325965971100264	0.056	0.109	1	excitatory	LEO1
PABPC1	0.010038617701871515	0.13038410900833153	0.843	0.831	1	excitatory	LEO1
FAM19A5	0.010051227687157861	-0.31988926073276913	0.163	0.378	1	excitatory	LEO1
SHC2	0.010099826548239406	-0.08892386177597289	0.145	0.196	1	excitatory	LEO1
CDKL2	0.010112282776924638	-0.09527539036532717	0.187	0.25	1	excitatory	LEO1
HNRNPA1P48	0.010131583243944314	-0.13583575494195388	0.479	0.548	1	excitatory	LEO1
WAC	0.010151076458273628	0.09975725940554248	0.815	0.784	1	excitatory	LEO1
ACBD3	0.010195489810863455	-0.085522500482208	0.431	0.483	1	excitatory	LEO1
QPRT	0.010202541584291437	-0.2023767903380163	0.201	0.3	1	excitatory	LEO1
PBRM1	0.010243634597667315	0.26239735542512643	0.888	0.854	1	excitatory	LEO1
KIAA2012	0.010308740606213625	0.05525601998524654	0.101	0.061	1	excitatory	LEO1
LRRN3	0.010328932907693546	0.09228260148980677	0.204	0.158	1	excitatory	LEO1
TIAM1	0.010364767852246165	0.2345704363853347	0.73	0.65	1	excitatory	LEO1
MRC2	0.010405232131224554	-0.1861103770642764	0.237	0.313	1	excitatory	LEO1
KIAA0556	0.010417527466595418	0.10857734912266848	0.326	0.263	1	excitatory	LEO1
GCNA	0.010435195756438363	0.059563454550375525	0.091	0.049	1	excitatory	LEO1
IFITM3	0.010505019929987959	-0.5381515410790506	0.147	0.208	1	excitatory	LEO1
SBDS	0.010505751027180224	-0.13557078217689955	0.368	0.433	1	excitatory	LEO1
CYB5A	0.010510062284611911	-0.34893302055837727	0.461	0.602	1	excitatory	LEO1
SNAPC5	0.010551382928391332	-0.12697483177508667	0.144	0.226	1	excitatory	LEO1
MOB3B	0.010558353020954502	-0.2684176332812116	0.457	0.483	1	excitatory	LEO1
VASH2	0.010578004535901051	0.07780355973852598	0.223	0.165	1	excitatory	LEO1
LEO1	0.010608541628329136	-0.13370634092529338	0.243	0.325	1	excitatory	LEO1
USP37	0.010614413226243557	0.14441081540513112	0.5	0.418	1	excitatory	LEO1
FAM120B	0.010675113977066646	0.09871591543356262	0.673	0.619	1	excitatory	LEO1
MYO16	0.010727221381613854	-0.22406099019173864	0.286	0.363	1	excitatory	LEO1
CEP120	0.010730195309266402	0.12846769811027775	0.325	0.258	1	excitatory	LEO1
MSRB2	0.01078466431881841	-0.13791358907500723	0.255	0.339	1	excitatory	LEO1
ZNF583	0.010844372260851068	0.08917743348247109	0.377	0.336	1	excitatory	LEO1
CROCC	0.010876029024683587	0.2349342786267875	0.522	0.401	1	excitatory	LEO1
EIF4G2	0.010879689846926584	0.0667882520788523	0.768	0.757	1	excitatory	LEO1
RIN2	0.010937357426738433	0.14189795551676154	0.385	0.315	1	excitatory	LEO1
AC027097.2	0.010949367257356853	-0.0776466997710501	0.169	0.226	1	excitatory	LEO1
MUM1	0.010969700907873928	-0.32835544164411457	0.09	0.305	1	excitatory	LEO1
EIF3F	0.011021669219762956	-0.07025156920767905	0.695	0.727	1	excitatory	LEO1
DDAH2	0.01104169117007401	-0.2867994507799707	0.779	0.822	1	excitatory	LEO1
AP002812.2	0.011063581230212276	0.07112426038168479	0.226	0.183	1	excitatory	LEO1
RPS24	0.011114142114815744	0.4568374065560432	0.98	0.962	1	excitatory	LEO1
RAB14	0.011123107144096946	-0.09916170087641951	0.445	0.495	1	excitatory	LEO1
LASP1	0.011155777008908428	0.06266670776766586	0.247	0.215	1	excitatory	LEO1
TMEM44-AS1	0.011161896706070736	-0.0717213715433748	0.12	0.176	1	excitatory	LEO1
RBM24	0.011203196943514038	-0.055092019854803824	0.041	0.082	1	excitatory	LEO1
AC104123.1	0.011205529493543295	0.08389492003137775	0.14	0.101	1	excitatory	LEO1
SLC27A5	0.01121094802866173	-0.06849930757964814	0.163	0.199	1	excitatory	LEO1
PPHLN1	0.011225158979981404	0.18179732447805286	0.705	0.619	1	excitatory	LEO1
RNF217	0.011289794866606025	-0.0701877948386464	0.223	0.27	1	excitatory	LEO1
DYRK1A	0.011327866968766382	0.11314950259653722	0.726	0.682	1	excitatory	LEO1
GAP43	0.011342519120818571	-0.20417923273345195	0.716	0.772	1	excitatory	LEO1
PHAX	0.011366991002341125	-0.07780445112949608	0.566	0.612	1	excitatory	LEO1
AL359915.2	0.011428490578206859	-0.09926016047259473	0.174	0.235	1	excitatory	LEO1
RSPRY1	0.011434262127717558	0.06642439601800043	0.481	0.435	1	excitatory	LEO1
TMEM203	0.011445510813324207	-0.19084146250395484	0.156	0.298	1	excitatory	LEO1
ARAP2	0.011458030697237123	-0.10222326621881447	0.096	0.147	1	excitatory	LEO1
PABPC5	0.011485278030970476	-0.06997997881905349	0.077	0.123	1	excitatory	LEO1
MAP4K4	0.01149322786521785	-0.2194293522048305	0.913	0.953	1	excitatory	LEO1
SEPT3	0.011526265783592057	-0.4846258344222026	0.187	0.488	1	excitatory	LEO1
NDUFA3	0.011546953685395503	0.10131427022494904	0.374	0.325	1	excitatory	LEO1
ATPSCKMT	0.011550243113022024	0.16494017104285372	0.138	0.017	1	excitatory	LEO1
MIR181A2HG	0.011595536014870407	0.09417158411125048	0.322	0.26	1	excitatory	LEO1
HNRNPD	0.011601014458817581	-0.06845906653391487	0.84	0.871	1	excitatory	LEO1
HIST1H4H	0.01161418457532963	-0.05084780151045806	0.02	0.055	1	excitatory	LEO1
ECHS1	0.011690221412515129	0.06781157462365439	0.518	0.486	1	excitatory	LEO1
COL9A2	0.011752953863511585	0.06901294449113407	0.128	0.074	1	excitatory	LEO1
KIRREL1	0.011876137606991535	0.19465283716126408	0.414	0.305	1	excitatory	LEO1
FCHO1	0.011897590549545398	0.06069007487930962	0.104	0.062	1	excitatory	LEO1
ORC5	0.011915168481259652	0.0665795232120523	0.368	0.329	1	excitatory	LEO1
ZNF414	0.011936970941881946	-0.05748691092262308	0.067	0.111	1	excitatory	LEO1
PIEZO2	0.012000351902887878	0.08947828196749238	0.121	0.077	1	excitatory	LEO1
PCGF5	0.012007012680025748	-0.09950967113256826	0.331	0.395	1	excitatory	LEO1
TJP1	0.012015813219502092	-0.05697838723850135	0.347	0.389	1	excitatory	LEO1
H2AZ1	0.012021431059170985	1.3474888058310794	0.599	0.116	1	excitatory	LEO1
SIMC1	0.01208068855368062	-0.06771464469844024	0.518	0.532	1	excitatory	LEO1
GINS1	0.012084908693590947	0.056985369731432756	0.131	0.101	1	excitatory	LEO1
ZNF462	0.012153471945887272	0.2720060501627024	0.902	0.849	1	excitatory	LEO1
ZNF345	0.012178320648622499	0.138303814430773	0.561	0.491	1	excitatory	LEO1
ZNF226	0.012247943591842704	-0.07091200775488071	0.223	0.28	1	excitatory	LEO1
PHYHIP	0.012318353776633678	0.12249407617241927	0.151	0.091	1	excitatory	LEO1
SLC16A1	0.012375905813700632	0.09200737711030665	0.352	0.295	1	excitatory	LEO1
MAP2K6	0.012434691262077855	-0.08306622284850984	0.337	0.38	1	excitatory	LEO1
NHLRC3	0.01244898530558869	-0.061452382434297015	0.187	0.229	1	excitatory	LEO1
DMAC1	0.012466154447256359	-0.08766917137584118	0.203	0.265	1	excitatory	LEO1
C9orf40	0.012533010655702316	-0.13003212434184497	0.12	0.214	1	excitatory	LEO1
METRNL	0.012675650800420402	-0.050343551342880946	0.031	0.064	1	excitatory	LEO1
OLA1	0.012682984325014789	0.18789083782913596	0.893	0.861	1	excitatory	LEO1
ASTN2	0.012705809329563634	0.06167690481148136	0.304	0.257	1	excitatory	LEO1
PLEKHA4	0.01272452569026127	-0.05209326297849896	0.032	0.066	1	excitatory	LEO1
CYP2U1	0.012801906714434508	-0.08113975294298922	0.1	0.162	1	excitatory	LEO1
PCNX4	0.012829118127867151	-0.1342053372117178	0.706	0.727	1	excitatory	LEO1
AC025682.1	0.01287295121275642	0.14256939146700393	0.405	0.322	1	excitatory	LEO1
SFMBT1	0.013077864580114463	0.10320968148852017	0.243	0.188	1	excitatory	LEO1
AC068675.1	0.013079678036963038	0.07113783907659894	0.098	0.047	1	excitatory	LEO1
IMMT	0.013107190174807565	0.10147104515456562	0.486	0.407	1	excitatory	LEO1
NFATC3	0.01313314212624518	0.20162792478172664	0.532	0.442	1	excitatory	LEO1
AC079447.1	0.013139915461403646	0.1667216808314893	0.46	0.394	1	excitatory	LEO1
PAPPA2	0.01314419184116502	-0.14574036407762786	0.196	0.228	1	excitatory	LEO1
CCDC117	0.013156639530802448	-0.098192575968465	0.123	0.198	1	excitatory	LEO1
QKI	0.013168506385659157	0.23373257773029454	0.83	0.76	1	excitatory	LEO1
GALNT8	0.013169870638493055	0.12925875887782995	0.27	0.181	1	excitatory	LEO1
TMEM241	0.013179705524400403	0.0990619459949782	0.295	0.242	1	excitatory	LEO1
CREBL2	0.013187339130259159	-0.060914901935821386	0.206	0.247	1	excitatory	LEO1
VPS50	0.013326933592179836	-0.11918371122936688	0.453	0.511	1	excitatory	LEO1
AC004076.1	0.013469432532364146	-0.09907930692591016	0.35	0.394	1	excitatory	LEO1
HNRNPC	0.013476977362217762	0.08564896318212112	0.913	0.902	1	excitatory	LEO1
THSD4-AS1	0.013544149128233424	-0.1423492184057369	0.829	0.859	1	excitatory	LEO1
DIXDC1	0.013555213748828163	0.2753789292960903	0.641	0.523	1	excitatory	LEO1
RYK	0.01355661639047171	0.1683088269019033	0.593	0.528	1	excitatory	LEO1
ZNF33A	0.013565674009860624	0.15850944664552546	0.708	0.638	1	excitatory	LEO1
CRMP1	0.013609945824078836	-0.11128119659698532	0.846	0.856	1	excitatory	LEO1
HS3ST1	0.013645060458800611	-0.08528643343103659	0.278	0.299	1	excitatory	LEO1
AL355075.4	0.013729034116626512	0.1188226694229772	0.114	0.059	1	excitatory	LEO1
TMEM50A	0.013784145620231987	-0.06971253263741506	0.622	0.641	1	excitatory	LEO1
OVCH1	0.013808578359086146	0.05836550565691448	0.063	0.041	1	excitatory	LEO1
NACA	0.01384095998143381	0.5262512211870685	0.883	0.801	1	excitatory	LEO1
PTTG1	0.013859699504746303	0.05353100408029371	0.227	0.184	1	excitatory	LEO1
SLC10A1	0.013879972509778288	0.056852984107340805	0.086	0.039	1	excitatory	LEO1
AURKAIP1	0.013925261422224082	-0.12757050872670792	0.149	0.245	1	excitatory	LEO1
ARHGAP32	0.013946337814757273	0.08098305821498286	0.81	0.783	1	excitatory	LEO1
AC011603.2	0.01394811363173873	0.09660180304224872	0.163	0.092	1	excitatory	LEO1
GFOD1	0.013948898890677151	0.07546372633939491	0.369	0.343	1	excitatory	LEO1
SP110	0.013980117729758667	-0.054522710882224254	0.043	0.077	1	excitatory	LEO1
LMCD1	0.014018440733125342	-0.21880414850049945	0.064	0.12	1	excitatory	LEO1
AC073529.1	0.014044689741270398	0.14042428777403515	0.208	0.162	1	excitatory	LEO1
PUF60	0.014076706655805278	-0.10500326952239092	0.458	0.501	1	excitatory	LEO1
ADAM22	0.014088575371279414	0.1477411374105213	0.438	0.381	1	excitatory	LEO1
NSMCE1	0.014104480326974672	-0.07578134096525474	0.234	0.278	1	excitatory	LEO1
TMF1	0.014112577495264586	-0.07054049068436219	0.407	0.443	1	excitatory	LEO1
VEZF1	0.014142724101537376	-0.07907830133224503	0.461	0.494	1	excitatory	LEO1
COG6	0.014172096580146447	0.1636705197596875	0.466	0.382	1	excitatory	LEO1
SYNPR	0.014187123685932718	0.09902692134419883	0.124	0.103	1	excitatory	LEO1
ZNF12	0.014237045111109561	-0.05410362478514902	0.198	0.24	1	excitatory	LEO1
PSMB9	0.014244566156265593	-0.07440865113790078	0.083	0.125	1	excitatory	LEO1
RORA-AS1	0.014263904526905333	0.1176607631551268	0.253	0.193	1	excitatory	LEO1
H2AFV	0.014322564306541519	-0.6974360546415171	0.287	0.711	1	excitatory	LEO1
HHLA1	0.01432570121409628	0.07404813500178237	0.069	0.017	1	excitatory	LEO1
PSMB5	0.014358009294615783	-0.07626180326576693	0.728	0.743	1	excitatory	LEO1
SAMD9	0.014386448791834146	-0.058822066062219396	0.027	0.072	1	excitatory	LEO1
CDKN2D	0.014401192649370653	-0.12922408885068493	0.415	0.458	1	excitatory	LEO1
MED11	0.01444157043271639	-0.09745624244727488	0.164	0.232	1	excitatory	LEO1
CAMLG	0.014449971506066342	-0.13434054300028042	0.707	0.757	1	excitatory	LEO1
MKL1	0.014490492624107103	-0.4746725270278027	0.244	0.572	1	excitatory	LEO1
PCDHB15	0.01454767314686944	0.059881723097718983	0.106	0.07	1	excitatory	LEO1
KIF27	0.01460026067077547	0.13199617917798923	0.314	0.239	1	excitatory	LEO1
EMID1	0.014650864981705416	-0.08199260847802331	0.219	0.256	1	excitatory	LEO1
RPS27A	0.014656904028583493	0.18940440540129222	0.98	0.971	1	excitatory	LEO1
LRRC6	0.014819692786507339	0.10160711800584997	0.135	0.074	1	excitatory	LEO1
MLC1	0.014849626878014258	-0.091368772385656	0.09	0.143	1	excitatory	LEO1
MTPN	0.014907800356948494	-0.13475659482452462	0.776	0.803	1	excitatory	LEO1
BTRC	0.014920452989906598	0.22659777526522618	0.689	0.598	1	excitatory	LEO1
SEL1L3	0.014932815511366302	0.06728891453156227	0.571	0.556	1	excitatory	LEO1
SF1	0.014950915699622824	-0.07254358167308761	0.499	0.538	1	excitatory	LEO1
NDUFAF6	0.014977812674243834	0.1574185325276689	0.522	0.45	1	excitatory	LEO1
PSRC1	0.014995630726310764	-0.2491387733525171	0.155	0.266	1	excitatory	LEO1
LRPAP1	0.015117816789120643	-0.0946280361144014	0.404	0.45	1	excitatory	LEO1
C1QTNF7	0.015121796938222284	-0.10403584044273305	0.055	0.121	1	excitatory	LEO1
MIS18BP1	0.015132849252547275	-0.09141931815544202	0.164	0.194	1	excitatory	LEO1
JUN	0.015146284935197776	-0.3743513556985316	0.593	0.674	1	excitatory	LEO1
JUNB	0.015209223718996795	-0.28272114262423664	0.097	0.231	1	excitatory	LEO1
PDXK	0.015279673058220918	-0.08605251945159176	0.256	0.305	1	excitatory	LEO1
RAD51B	0.015293673323352595	0.1915343487000698	0.644	0.58	1	excitatory	LEO1
PLEKHG4B	0.015307468099843296	0.06632084995119314	0.388	0.365	1	excitatory	LEO1
TIPRL	0.015308165701771277	-0.08315027017323606	0.629	0.657	1	excitatory	LEO1
CDK8	0.015314878265923053	0.11449174396352446	0.664	0.583	1	excitatory	LEO1
PSMA7	0.015336350629109576	0.18695919740657185	0.804	0.755	1	excitatory	LEO1
PTPN9	0.015358269580658127	0.05153854831593552	0.395	0.383	1	excitatory	LEO1
ARHGAP12	0.015361648523056746	-0.05424995000568833	0.477	0.507	1	excitatory	LEO1
NDUFB3	0.015362660667281485	-0.19759160898889383	0.564	0.642	1	excitatory	LEO1
MYO6	0.015393832104799266	0.11300655501003631	0.724	0.692	1	excitatory	LEO1
SORT1	0.01546536612931741	-0.13295916253311102	0.658	0.677	1	excitatory	LEO1
NPTX1	0.015508293791686186	0.18283524711805466	0.335	0.245	1	excitatory	LEO1
DACH2	0.015600263996449424	0.08817358557224853	0.147	0.139	1	excitatory	LEO1
SLC2A3	0.015633551579802667	-0.32907794032041915	0.302	0.337	1	excitatory	LEO1
RPS17	0.015798792261445066	0.41223040153176294	0.589	0.47	1	excitatory	LEO1
MDM1	0.01596675236474072	0.14921790787861405	0.298	0.238	1	excitatory	LEO1
NEXN	0.015982095891121113	0.05550833296431537	0.11	0.076	1	excitatory	LEO1
CSPP1	0.015985884644395543	0.1808638656731033	0.62	0.525	1	excitatory	LEO1
ATP6V0A1	0.016003552138907425	0.2416810116014656	0.551	0.444	1	excitatory	LEO1
LIN9	0.016014867593854464	0.059269067185128366	0.175	0.16	1	excitatory	LEO1
EPHA3	0.016031761137956617	0.3343936552691553	0.706	0.74	1	excitatory	LEO1
LOXL2	0.01607030189170061	0.10302883597633916	0.144	0.077	1	excitatory	LEO1
SHFL	0.016100226145339992	0.07023008016877538	0.077	0.021	1	excitatory	LEO1
CHCHD6	0.01610287810874375	0.12964009496492412	0.512	0.422	1	excitatory	LEO1
NHSL1	0.016127705464098658	0.1446397793321057	0.839	0.811	1	excitatory	LEO1
ARMC10	0.016159470697620845	-0.12743904107714998	0.241	0.33	1	excitatory	LEO1
TIMM23B-AGAP6	0.016217075154471534	0.06839210642707075	0.084	0.019	1	excitatory	LEO1
ZNF428	0.016220924645602902	-0.19821165058798595	0.322	0.431	1	excitatory	LEO1
NECAB1	0.016258035683777407	-0.15947804617328146	0.098	0.166	1	excitatory	LEO1
MEGF10	0.01626786709065218	-0.06043746375398301	0.234	0.268	1	excitatory	LEO1
PTS	0.016301725034129598	-0.09773993718262397	0.576	0.62	1	excitatory	LEO1
TAFA2	0.016372763566193223	0.5536084850843702	0.239	0.041	1	excitatory	LEO1
TSHZ1	0.01639570951850327	-0.0707207844712332	0.183	0.227	1	excitatory	LEO1
MAD1L1	0.016429205163517483	0.055643940030373984	0.309	0.28	1	excitatory	LEO1
SLIT2	0.016431376087658406	0.2081548553589549	0.103	0.059	1	excitatory	LEO1
THSD7A	0.016476849036715643	0.669468731107955	0.541	0.515	1	excitatory	LEO1
LINC01980	0.016481653329986648	-0.1553997936519752	0.097	0.153	1	excitatory	LEO1
AL450998.2	0.016515043559135894	-0.104962887350522	0.304	0.355	1	excitatory	LEO1
SLAIN1	0.016529885236093556	-0.18052137279941105	0.686	0.717	1	excitatory	LEO1
FAM227B	0.016553540428885533	0.051403353010029296	0.235	0.212	1	excitatory	LEO1
GTF2F2	0.01655902216988175	0.0994062637046983	0.569	0.503	1	excitatory	LEO1
NQO1	0.016599325141129925	-0.0789067043329695	0.051	0.076	1	excitatory	LEO1
FAM213B	0.016646591687351893	-0.06034255249100744	0.02	0.068	1	excitatory	LEO1
TAF3	0.016647474359675295	0.11454464644407081	0.616	0.565	1	excitatory	LEO1
NR2C1	0.016893759581953754	0.12490562788865145	0.336	0.273	1	excitatory	LEO1
GCC2	0.016895031568087825	0.08399973506680702	0.514	0.478	1	excitatory	LEO1
BCLAF1	0.016975484392914467	-0.07783281485456728	0.824	0.832	1	excitatory	LEO1
EOMES	0.01703525713061211	0.2043030212305692	0.322	0.333	1	excitatory	LEO1
SEPTIN11	0.01704196040172825	1.1639349678788968	0.599	0.119	1	excitatory	LEO1
CPT1C	0.01704492333950777	0.13565090903741678	0.29	0.204	1	excitatory	LEO1
CIB1	0.01705642091049298	-0.07757385786999857	0.108	0.166	1	excitatory	LEO1
ST3GAL2	0.017062795675700102	0.07392206973072102	0.254	0.22	1	excitatory	LEO1
TPK1	0.017115686894982423	0.1262732188081203	0.19	0.119	1	excitatory	LEO1
ENO2	0.017145715162982668	0.1890238525781902	0.636	0.571	1	excitatory	LEO1
MYL6B	0.017182973198665664	0.13060147590915572	0.404	0.328	1	excitatory	LEO1
SGPL1	0.017237586980689584	0.11556306034236757	0.384	0.313	1	excitatory	LEO1
SNCA	0.017266134746661232	0.2652873078592305	0.46	0.412	1	excitatory	LEO1
GSTA4	0.017345770547316945	-0.16080788078392239	0.691	0.75	1	excitatory	LEO1
ELP4	0.017386771145670596	-0.20850351617030705	0.49	0.582	1	excitatory	LEO1
NUDT7	0.01741043160886913	-0.07972335812033923	0.058	0.108	1	excitatory	LEO1
HDGF	0.017425329410538416	-0.08540090812943513	0.292	0.335	1	excitatory	LEO1
TNRC18	0.017428009911053997	0.08535308139076969	0.573	0.53	1	excitatory	LEO1
CITED1	0.01744987883733441	-0.12203738062520746	0.048	0.096	1	excitatory	LEO1
THOC5	0.01745779664587406	0.1093836745165161	0.275	0.199	1	excitatory	LEO1
MEST	0.0174674541489442	-0.09073726594884707	0.179	0.205	1	excitatory	LEO1
NUDT16L1	0.017472033340057154	-0.09125622745997289	0.165	0.224	1	excitatory	LEO1
CDCA7	0.017487094254103188	-0.1022803524194476	0.184	0.241	1	excitatory	LEO1
TEX14	0.017554006104900703	0.15686595143230017	0.21	0.131	1	excitatory	LEO1
EIF3L	0.017568915137037112	0.1432426376708218	0.689	0.633	1	excitatory	LEO1
WDR89	0.017602987645542932	0.05024953403008148	0.23	0.195	1	excitatory	LEO1
PIWIL2	0.017617603463689426	0.05067390479586643	0.051	0.02	1	excitatory	LEO1
SND1	0.01762044075764896	0.08788252357766957	0.495	0.438	1	excitatory	LEO1
SLC22A23	0.01765219481305982	0.279682498512531	0.777	0.718	1	excitatory	LEO1
MT-CO2	0.017679624672843446	-0.16121362918303728	0.991	0.995	1	excitatory	LEO1
FSTL1	0.01770669540791703	-0.060718812464059635	0.263	0.297	1	excitatory	LEO1
PJA2	0.01772710206046924	-0.24573912407017828	0.861	0.904	1	excitatory	LEO1
LINC00276	0.017742941446588972	-0.09503664749461227	0.056	0.075	1	excitatory	LEO1
WNT16	0.01781070212894845	-0.07409952334205726	0.02	0.057	1	excitatory	LEO1
UXT	0.01784054614671248	0.07207772510819074	0.155	0.096	1	excitatory	LEO1
LIFR	0.01785703333564159	0.14278782299250437	0.411	0.328	1	excitatory	LEO1
PIP5K1B	0.017923927359326013	0.1433457514728782	0.211	0.176	1	excitatory	LEO1
TMEM64	0.017966885462908012	-0.09425238120215862	0.081	0.14	1	excitatory	LEO1
DKK3	0.018156279324877837	-0.19789582449550291	0.326	0.428	1	excitatory	LEO1
CNOT4	0.018179263789337787	-0.05781389021517369	0.745	0.76	1	excitatory	LEO1
AC124947.1	0.018224835845035117	0.051179012414255404	0.119	0.107	1	excitatory	LEO1
RPS16	0.01824411097030802	-0.11917651636341065	0.942	0.958	1	excitatory	LEO1
COMMD4	0.018385444769465784	-0.06714676782723433	0.225	0.266	1	excitatory	LEO1
SMCR8	0.01844244822370794	-0.0671282675570107	0.068	0.116	1	excitatory	LEO1
DMTF1	0.018509095555355078	-0.06897054236694167	0.476	0.513	1	excitatory	LEO1
TMEM60	0.01862202269129147	-0.07130299814876923	0.226	0.281	1	excitatory	LEO1
PDE6D	0.01864809337213402	0.12512762266321986	0.484	0.428	1	excitatory	LEO1
BRCA1	0.01871746629976395	0.058504925979182915	0.129	0.116	1	excitatory	LEO1
SCG3	0.01876951223290052	0.14607580715998664	0.335	0.255	1	excitatory	LEO1
FAM81A	0.018812759408612136	-0.06423025485616218	0.089	0.139	1	excitatory	LEO1
KLHL5	0.018828231134076594	-0.0935576502314539	0.421	0.469	1	excitatory	LEO1
ATXN3	0.018946703082764627	0.1405494708527214	0.472	0.396	1	excitatory	LEO1
MIAT	0.018970650052340964	0.3283444207411771	0.644	0.512	1	excitatory	LEO1
SPATA5	0.018988606115752014	0.2056618156788933	0.534	0.447	1	excitatory	LEO1
VPS13D	0.01916170478218867	0.18808959087153676	0.576	0.497	1	excitatory	LEO1
TOP3A	0.019283820545935068	0.09036787183608508	0.265	0.205	1	excitatory	LEO1
SH2D3C	0.019290920933921853	0.058885053007135424	0.214	0.166	1	excitatory	LEO1
GRK3	0.019439032718659217	0.11519218991176333	0.329	0.272	1	excitatory	LEO1
RPS11	0.01944475008620896	0.2131502528086533	0.97	0.963	1	excitatory	LEO1
GULP1	0.019517993910078107	-0.15154345067471398	0.387	0.465	1	excitatory	LEO1
RAD23B	0.019552686317289927	-0.2319666163368752	0.527	0.621	1	excitatory	LEO1
PSMB1	0.019564905542639344	-0.13931636465096076	0.774	0.803	1	excitatory	LEO1
DKC1	0.019631573447327123	0.0915919171149765	0.269	0.21	1	excitatory	LEO1
PSME1	0.019697939008879038	-0.15619350917922248	0.314	0.4	1	excitatory	LEO1
NCOR1	0.019753908314860794	0.05940925415442644	0.791	0.775	1	excitatory	LEO1
CLEC11A	0.019760881414117058	-0.15101092825954993	0.118	0.223	1	excitatory	LEO1
ARNT	0.019803806686623352	0.0932766170428076	0.348	0.297	1	excitatory	LEO1
C19orf24	0.01988031252801362	-0.2575156385697178	0.055	0.238	1	excitatory	LEO1
AC092835.1	0.019904778991419732	-0.07967387461912462	0.281	0.331	1	excitatory	LEO1
PGRMC2	0.02008273129659679	-0.15181063237319314	0.39	0.447	1	excitatory	LEO1
SCRN3	0.02009438447766034	-0.06685360892199887	0.438	0.462	1	excitatory	LEO1
JAM2	0.02011124476679626	-0.07292978061294114	0.205	0.24	1	excitatory	LEO1
FHIT	0.020115213313946077	-0.18213506504161658	0.36	0.425	1	excitatory	LEO1
NCBP2-AS2	0.0201617091820405	-0.3457381972458884	0.138	0.371	1	excitatory	LEO1
RARS2	0.020172229201282952	0.09139504923045128	0.497	0.444	1	excitatory	LEO1
CUL5	0.02018952901475271	0.08751553247092536	0.705	0.665	1	excitatory	LEO1
SLC24A3	0.020194936645133593	-0.07095690247624803	0.174	0.2	1	excitatory	LEO1
DLGAP1-AS4	0.020403212347957708	0.10821626198263345	0.274	0.216	1	excitatory	LEO1
PAM	0.020435839691984672	0.21136041722719945	0.879	0.855	1	excitatory	LEO1
AP000462.1	0.020486455231355533	0.06225514533105614	0.434	0.393	1	excitatory	LEO1
AC011330.3	0.020580265326783295	0.06980731956719165	0.076	0.024	1	excitatory	LEO1
GPC6	0.02059136434953996	0.22355910541117563	0.713	0.707	1	excitatory	LEO1
NEUROG2	0.020609620903941916	0.07877310429493634	0.395	0.318	1	excitatory	LEO1
CRYL1	0.02060992595511114	-0.19790673348932047	0.21	0.328	1	excitatory	LEO1
RBM23	0.020671017074627485	-0.10177103659183484	0.412	0.479	1	excitatory	LEO1
DMD	0.020735961338616608	0.3143587771294647	0.939	0.917	1	excitatory	LEO1
CYYR1	0.02079835587855368	0.13531929169590662	0.159	0.105	1	excitatory	LEO1
KLHL7	0.020799379933820583	0.17274433636383257	0.684	0.614	1	excitatory	LEO1
PCDHB9	0.020945835216585787	0.1155670545216051	0.216	0.145	1	excitatory	LEO1
RAB30-DT	0.0209708983597104	0.3811361689530157	0.309	0.063	1	excitatory	LEO1
MAST4	0.020993099393632586	-0.13890133045779052	0.325	0.366	1	excitatory	LEO1
RPS3	0.021046611095121463	-0.0527150770491831	0.982	0.983	1	excitatory	LEO1
CFAP44	0.02107371982664113	0.06516621916927534	0.236	0.199	1	excitatory	LEO1
MALT1	0.021082465363335978	-0.19508957325685383	0.39	0.482	1	excitatory	LEO1
SNX17	0.021098909692307898	-0.11189740319995495	0.23	0.299	1	excitatory	LEO1
LAMB1	0.021121042558769763	0.0703972478098521	0.149	0.107	1	excitatory	LEO1
HCG17	0.021306583699973007	-0.16817127780560726	0.664	0.697	1	excitatory	LEO1
MPRIP	0.02132902744904847	0.06215443803726084	0.494	0.462	1	excitatory	LEO1
GNPDA1	0.021351370681865448	-0.16480294299763587	0.36	0.439	1	excitatory	LEO1
NALCN	0.021391657908151267	-0.11773319892117624	0.07	0.145	1	excitatory	LEO1
NUP214	0.021446719458702797	0.08155731808946443	0.478	0.446	1	excitatory	LEO1
CLDN12	0.021494580839746747	0.05935264654468414	0.189	0.149	1	excitatory	LEO1
ZADH2	0.021596560660065763	-0.08558178017019283	0.11	0.17	1	excitatory	LEO1
MEF2A	0.021639877035813944	0.06699728037186259	0.78	0.749	1	excitatory	LEO1
TBL1X	0.021676938858383475	-0.056064749699836325	0.523	0.552	1	excitatory	LEO1
DENND5A	0.021750922025393853	0.07591933549616503	0.563	0.535	1	excitatory	LEO1
RHOBTB1	0.02179652154153842	-0.06074481777819252	0.167	0.208	1	excitatory	LEO1
TMEM128	0.02181262356401066	-0.1229381229911296	0.225	0.308	1	excitatory	LEO1
GAREM1	0.021840942905934572	-0.1428442876038214	0.722	0.814	1	excitatory	LEO1
MPP5	0.021863878902678484	0.10862666892395967	0.286	0.231	1	excitatory	LEO1
TANC1	0.021945446846737028	-0.1412739514736805	0.326	0.406	1	excitatory	LEO1
AHDC1	0.02202341531405528	0.1155574792112366	0.223	0.147	1	excitatory	LEO1
EXOG	0.022086426349724384	0.10007491151894332	0.4	0.358	1	excitatory	LEO1
VCL	0.022130954490788685	0.13623746868480424	0.67	0.667	1	excitatory	LEO1
PCNX2	0.02217481386867543	0.06556692816707455	0.661	0.664	1	excitatory	LEO1
KCNN1	0.022181781958236734	0.16670758460285218	0.21	0.114	1	excitatory	LEO1
SERAC1	0.0222464567488072	0.053898853676278335	0.162	0.127	1	excitatory	LEO1
CHPT1	0.022251724315161016	-0.06361282410168967	0.324	0.374	1	excitatory	LEO1
RBFOX1	0.02225895247531007	1.0437904177788764	0.592	0.54	1	excitatory	LEO1
NUDCD2	0.022351523494342388	-0.16015522192968323	0.354	0.448	1	excitatory	LEO1
ANAPC13	0.022356207384285294	-0.1717488878699931	0.38	0.474	1	excitatory	LEO1
MAN1A1	0.022440115619838125	-0.09838967572859597	0.14	0.193	1	excitatory	LEO1
STEAP1B	0.02261877760566933	0.1855257779352506	0.94	0.914	1	excitatory	LEO1
FAM135A	0.022693757333631995	0.05977924596535278	0.494	0.463	1	excitatory	LEO1
AP002026.1	0.02277489381591278	-0.07155504439033927	0.247	0.285	1	excitatory	LEO1
RPAP2	0.022820231839002926	0.09075355437891464	0.723	0.689	1	excitatory	LEO1
GAS7	0.022850439833239148	-0.09077020963377963	0.096	0.157	1	excitatory	LEO1
LRSAM1	0.022873006879784417	0.11215064006613507	0.286	0.231	1	excitatory	LEO1
UQCRB	0.022944299882710288	-0.14801840777301667	0.82	0.85	1	excitatory	LEO1
PPP2R3C	0.022963728801431937	0.1032797168805446	0.518	0.454	1	excitatory	LEO1
LINC02381	0.02302642087092509	-0.05601316655897627	0.02	0.055	1	excitatory	LEO1
DYNLL1	0.023040697772631975	-0.4298864992852356	0.894	0.954	1	excitatory	LEO1
MIDEAS	0.023064624086679242	0.15153845530091542	0.153	0.031	1	excitatory	LEO1
RPS12	0.023074986839319904	1.2658390713523642	0.785	0.489	1	excitatory	LEO1
HMGA1	0.023100132313480914	0.05402851045243562	0.352	0.339	1	excitatory	LEO1
H4C11	0.023119400820914484	0.060792261566436946	0.05	0.002	1	excitatory	LEO1
MAP3K20	0.0231990105226726	-0.06670288464538954	0.364	0.393	1	excitatory	LEO1
SQLE	0.023207098805687033	0.11262303170452093	0.395	0.348	1	excitatory	LEO1
PITPNA-AS1	0.023257267505427358	-0.1584988196915261	0.16	0.265	1	excitatory	LEO1
TRIM44	0.023341788432423682	-0.0683412480213641	0.81	0.801	1	excitatory	LEO1
EPRS1 /// QARS1	0.02342584117849494	0.086236113206442	0.09	0.018	1	excitatory	LEO1
RIT1	0.02346717042675817	-0.06385061730117897	0.251	0.291	1	excitatory	LEO1
RPL6	0.02355355266219212	0.1479493736563895	0.986	0.981	1	excitatory	LEO1
DCHS2	0.023656054063189543	0.09456726061056446	0.079	0.041	1	excitatory	LEO1
SGIP1	0.023722409613382598	0.1905422242837076	0.773	0.706	1	excitatory	LEO1
NTRK2	0.023816647582013906	0.06114728086646931	0.165	0.154	1	excitatory	LEO1
HLA-C	0.023868036877622838	-0.27368047750502567	0.468	0.572	1	excitatory	LEO1
ZNF785	0.023876571649717983	0.10289596184310007	0.318	0.265	1	excitatory	LEO1
FAM162A	0.02399338946937419	0.18096539432410175	0.491	0.451	1	excitatory	LEO1
ZNF518A	0.02400325340076594	0.09807801020840756	0.59	0.545	1	excitatory	LEO1
SLC10A7	0.02405824482565053	0.05556910100984325	0.391	0.369	1	excitatory	LEO1
CRB1	0.024103587195957264	0.24227167315069553	0.689	0.607	1	excitatory	LEO1
BDNF-AS	0.02417777124637917	0.41133665036235123	0.529	0.314	1	excitatory	LEO1
FMN2	0.02428906862216988	0.16147248625615096	0.621	0.561	1	excitatory	LEO1
KCNMB4	0.02430087250697778	-0.0994572333948146	0.463	0.479	1	excitatory	LEO1
DOCK9	0.024335366801057325	0.23013470179807105	0.396	0.309	1	excitatory	LEO1
SCML1	0.024500170920129603	-0.062104962873984954	0.166	0.216	1	excitatory	LEO1
LAMP5	0.02453942874137702	0.0668624119997561	0.107	0.064	1	excitatory	LEO1
S100A16	0.02462893109043998	-0.0659072421280742	0.122	0.159	1	excitatory	LEO1
MRPL42	0.024654475681738442	-0.14857409350210038	0.51	0.58	1	excitatory	LEO1
CTPS2	0.024656132518215215	0.15861722747709028	0.497	0.421	1	excitatory	LEO1
AL136298.1	0.024665809452687627	0.05003193520745887	0.113	0.071	1	excitatory	LEO1
RSRP1	0.024728023628717986	-0.08213836637354921	0.557	0.597	1	excitatory	LEO1
RNF111	0.024729760156564515	0.2552258462319128	0.739	0.641	1	excitatory	LEO1
SEPT7-AS1	0.024763464051042895	-0.06106442769069076	0.041	0.091	1	excitatory	LEO1
KIF3C	0.024771476093471963	0.07497249240799386	0.504	0.466	1	excitatory	LEO1
KCTD16	0.024787935831998637	-0.17585509097882257	0.322	0.429	1	excitatory	LEO1
TINCR	0.024813235936397962	-0.16714122584448232	0.23	0.36	1	excitatory	LEO1
UBE2M	0.024910748426583747	-0.14698124363967935	0.108	0.214	1	excitatory	LEO1
MGMT	0.025001799561235046	-0.10542769188420625	0.259	0.309	1	excitatory	LEO1
GPR27	0.025007054925482684	-0.08873889041891561	0.083	0.153	1	excitatory	LEO1
JPH4	0.02501304105047989	0.07471674982969012	0.472	0.444	1	excitatory	LEO1
KIAA1324	0.02511500349983554	0.3071304067957803	0.474	0.385	1	excitatory	LEO1
CRLS1	0.02515654013917156	-0.15926579161301718	0.242	0.343	1	excitatory	LEO1
RAB31	0.02518794919805588	-0.054567622246865205	0.15	0.171	1	excitatory	LEO1
GSG1L	0.025264478904416823	0.05146084445557758	0.058	0.03	1	excitatory	LEO1
NINJ1	0.025284156734835226	-0.10464921185039402	0.114	0.174	1	excitatory	LEO1
DEF8	0.02531995265491427	-0.06133017137650776	0.26	0.293	1	excitatory	LEO1
B4GALT4	0.02537190930737792	-0.06988014531112438	0.179	0.221	1	excitatory	LEO1
ARF1	0.025445583560348616	-0.24384333636907618	0.619	0.717	1	excitatory	LEO1
AC124254.1	0.02548388977042787	-0.07264876313136928	0.106	0.158	1	excitatory	LEO1
MIR137HG	0.025620884172760136	-0.1811789059759057	0.224	0.225	1	excitatory	LEO1
GNAL	0.025674065822325478	-0.17074632320686073	0.234	0.338	1	excitatory	LEO1
ATP6V1D	0.025695065951415106	0.07221941502444418	0.609	0.563	1	excitatory	LEO1
TATDN3	0.02572948882683826	0.05716289679243863	0.322	0.291	1	excitatory	LEO1
IARS2	0.02575183581940055	-0.06312553323995829	0.357	0.405	1	excitatory	LEO1
CASP7	0.025820115674207392	-0.055713819369169595	0.047	0.081	1	excitatory	LEO1
DTL	0.025877954609535035	0.0639760453177452	0.098	0.082	1	excitatory	LEO1
ZNF610	0.025962163546086825	-0.06417873981984787	0.169	0.215	1	excitatory	LEO1
PRPF38A	0.025991111050211683	-0.07007453690982146	0.364	0.407	1	excitatory	LEO1
FAM98A	0.026203266672359768	0.07168785754340334	0.246	0.206	1	excitatory	LEO1
AC091271.1	0.026257602267943946	-0.059472102967406876	0.141	0.182	1	excitatory	LEO1
C9orf3	0.026288963135392737	-0.4274670289532613	0.231	0.522	1	excitatory	LEO1
ZNF565	0.026289048113571627	0.12384883381537115	0.558	0.489	1	excitatory	LEO1
COG5	0.026351262673190524	0.24641699066245493	0.753	0.673	1	excitatory	LEO1
GINM1	0.026420481293558225	-0.061425948009012854	0.318	0.359	1	excitatory	LEO1
FAM151B	0.026506341036649245	0.0557609048482306	0.118	0.09	1	excitatory	LEO1
OGDH	0.026558068983025762	0.1722534934843783	0.428	0.34	1	excitatory	LEO1
FZD3	0.026572370945331533	-0.08515498348101458	0.814	0.825	1	excitatory	LEO1
HOPX	0.02674567164924414	-0.5216100946645965	0.286	0.321	1	excitatory	LEO1
WDR76	0.026751007295751607	0.0813317941444939	0.2	0.154	1	excitatory	LEO1
MGST3	0.02690492440662732	-0.12272084786802617	0.825	0.853	1	excitatory	LEO1
ZNF90	0.02696358810897627	0.08495167963501682	0.537	0.546	1	excitatory	LEO1
PRDM11	0.027025890707294623	0.06722974286521355	0.107	0.072	1	excitatory	LEO1
ANKRA2	0.027026009703139463	-0.0575197089411964	0.289	0.325	1	excitatory	LEO1
AC069234.1	0.027033499504078982	0.061310560620844556	0.075	0.032	1	excitatory	LEO1
CCNB1IP1	0.02703914785978106	-0.11983574900368532	0.451	0.502	1	excitatory	LEO1
ZMYM4	0.027063462109518457	0.18329571320826266	0.898	0.863	1	excitatory	LEO1
CLASP1	0.02711444311589273	0.17990593186920578	0.848	0.785	1	excitatory	LEO1
RBM33	0.027124382838298537	-0.1171482733505782	0.605	0.649	1	excitatory	LEO1
SCO1	0.027130437559414702	-0.06528993181684967	0.241	0.282	1	excitatory	LEO1
PLEKHM3	0.027132254319237534	0.11383147097695079	0.437	0.373	1	excitatory	LEO1
TMED4	0.02720017159378495	-0.1497731454579525	0.378	0.455	1	excitatory	LEO1
TXN	0.027383049079611654	-0.14391335057035426	0.77	0.8	1	excitatory	LEO1
CCDC112	0.02738486914494223	-0.09422590074972148	0.68	0.693	1	excitatory	LEO1
KDELR1	0.027408645957559392	-0.21932226831179025	0.492	0.602	1	excitatory	LEO1
DNM2	0.027421762335567028	0.0670477786699914	0.309	0.261	1	excitatory	LEO1
ARMH3	0.027450617845720747	0.21299207565680556	0.534	0.425	1	excitatory	LEO1
ETFDH	0.027488053048745065	-0.0665491693454463	0.387	0.423	1	excitatory	LEO1
CCNG2	0.027540383836500835	-0.050549491224682996	0.551	0.541	1	excitatory	LEO1
SERBP1	0.027580820006146464	-0.07762662418545996	0.835	0.843	1	excitatory	LEO1
CCL2	0.027630293482533017	-0.6635820547875209	0.041	0.08	1	excitatory	LEO1
CDH13	0.027631284575959966	0.12613768161503242	0.086	0.043	1	excitatory	LEO1
TRIM13	0.02763691004695062	-0.13301711698524898	0.641	0.675	1	excitatory	LEO1
RUFY3	0.02770650273195806	0.0995109338805038	0.891	0.886	1	excitatory	LEO1
AP2A2	0.0277112228052831	-0.08159056236154061	0.596	0.637	1	excitatory	LEO1
SRR	0.027723487047798787	-0.052151490144371815	0.189	0.232	1	excitatory	LEO1
LRRC58	0.027918365157591156	-0.09131675169856346	0.497	0.555	1	excitatory	LEO1
RAMP1	0.02796678304268391	0.05417798814374711	0.115	0.089	1	excitatory	LEO1
ATP5F1E	0.027971575181273602	0.22407625057492542	0.923	0.908	1	excitatory	LEO1
POMP	0.02803798296125217	0.08575471119558986	0.736	0.717	1	excitatory	LEO1
FP671120.1	0.02815821121533994	-0.5192819078232034	0.157	0.425	1	excitatory	LEO1
ISLR2	0.028187515177339854	0.05801910723580275	0.205	0.166	1	excitatory	LEO1
C6orf120	0.02820607618546841	-0.12063079801428389	0.104	0.185	1	excitatory	LEO1
AL391839.1	0.028206390708156278	0.08389702718438675	0.128	0.076	1	excitatory	LEO1
SMIM8	0.028224626674800496	0.07795397889638123	0.577	0.542	1	excitatory	LEO1
RBM47	0.028237907582611025	-0.06233643693394554	0.046	0.067	1	excitatory	LEO1
POU6F2	0.028327265824320342	-0.1343296761847952	0.145	0.201	1	excitatory	LEO1
NDUFA12	0.02848725874542827	-0.05484204794439762	0.697	0.715	1	excitatory	LEO1
CHD3	0.028513942989045724	0.0991667604094244	0.454	0.384	1	excitatory	LEO1
AP3B1	0.028552587649360747	0.1750230749443501	0.615	0.541	1	excitatory	LEO1
YLPM1	0.028562233669917718	0.05809731281712649	0.636	0.602	1	excitatory	LEO1
CASD1	0.028625270515263507	-0.09709623645153886	0.374	0.425	1	excitatory	LEO1
AL596220.1	0.02863221004539696	0.13081925271699416	0.202	0.122	1	excitatory	LEO1
ALG5	0.028714253249034396	0.07618533928263416	0.361	0.312	1	excitatory	LEO1
AKAP12	0.028723002951477263	-0.2716048347571398	0.414	0.428	1	excitatory	LEO1
KLHL9	0.02883625826602697	-0.10636925876647663	0.396	0.442	1	excitatory	LEO1
UNC5D	0.028869204353382385	0.7286472771881258	0.455	0.374	1	excitatory	LEO1
iCrop-Chong.Guides.and.BC.masked.FIX	0.029047960991034502	-0.07032628564245291	0.822	0.826	1	excitatory	LEO1
TAGLN3	0.029055450810127354	0.06674824652301892	0.66	0.656	1	excitatory	LEO1
NDUFAF5	0.029085980376031325	0.07167301787237096	0.305	0.263	1	excitatory	LEO1
METTL13	0.029150849186508017	-0.09934030754667636	0.023	0.103	1	excitatory	LEO1
PIBF1	0.029250205512840754	0.1378643049476609	0.777	0.729	1	excitatory	LEO1
AC005609.5	0.029264528254078877	-0.11074240757845161	0.196	0.254	1	excitatory	LEO1
LYPD6	0.02928383356198579	-0.07797254399205922	0.404	0.428	1	excitatory	LEO1
MEAF6	0.02932937156164681	-0.051384385787768716	0.563	0.587	1	excitatory	LEO1
CSF1	0.02942001169061334	-0.13273642173634703	0.055	0.129	1	excitatory	LEO1
LINC01725	0.02948181791899773	0.053256907674243015	0.085	0.063	1	excitatory	LEO1
LRRC17	0.02950902221983508	-0.05483857803350403	0.106	0.125	1	excitatory	LEO1
CCNL2	0.029517146403051878	-0.08888211420602027	0.281	0.324	1	excitatory	LEO1
RPL36AL	0.029617202761886875	-0.31842525089440565	0.916	0.94	1	excitatory	LEO1
RBMX	0.029696284296329253	0.33617916176226537	0.919	0.873	1	excitatory	LEO1
TTC3	0.02971095739806883	0.09637154852652374	0.97	0.955	1	excitatory	LEO1
EIF4B	0.029714514883498938	-0.0944709054222288	0.643	0.685	1	excitatory	LEO1
DMRTA2	0.029806778946461113	-0.10242712614008925	0.287	0.336	1	excitatory	LEO1
CAMSAP1	0.02987315537171931	-0.05512783031146584	0.457	0.481	1	excitatory	LEO1
SEMA5A	0.029879064486375742	0.1605082178341447	0.15	0.116	1	excitatory	LEO1
AC093879.1	0.0298802984944511	-0.19821897353641482	0.392	0.453	1	excitatory	LEO1
TCEAL4	0.029887653810148143	-0.09378949298900219	0.943	0.957	1	excitatory	LEO1
GALNT18	0.030115465026065446	-0.08789229421423234	0.184	0.24	1	excitatory	LEO1
TSGA10	0.0301848766539709	0.05606825076901345	0.187	0.168	1	excitatory	LEO1
BRD9	0.0302608185835998	-0.0761040416954753	0.34	0.376	1	excitatory	LEO1
SSFA2	0.030283969683489655	-0.1888303042863798	0.045	0.171	1	excitatory	LEO1
LRPPRC	0.03029615710308287	-0.13490399456458935	0.538	0.598	1	excitatory	LEO1
[truncated: 427,308 more rows]
