# Supplementary material for: Single-cell brain organoid screening identifies developmental defects in autism
Source: Nature. 2023 Sep 13;621(7978):46. doi: 10.1038/s41586-023-06473-y (PMC10499611; doi:10.1038/s41586-023-06473-y)
Supplement: Supplementary file 5 — GO enrichment of TOP-DEG. [file 41586_2023_6473_MOESM5_ESM.txt]

ONTOLOGY	ID	Description	GeneRatio	BgRatio	pvalue	p.adjust	qvalue	geneID	Count
BP	GO:0048667	cell morphogenesis involved in neuron differentiation	50/523	415/10088	1.6549771968028526e-8	6.545434813355282e-5	5.818551407706871e-5	PLPPR4/DISC1/DPYSL5/HECW2/FN1/EPHA4/DOCK10/EPHA3/EPHA6/GAP43/TNIK/NLGN1/EPHA5/BMPR1B/SEMA5A/MAP1B/KIAA0319/HSP90AB1/EPHA7/ETV1/HECW1/SEMA3C/PTPRZ1/ANOS1/EXT1/ARC/PTPRD/NFIB/LHX2/CFL1/NCAM1/THY1/PRKCQ/NRP1/ANK3/ATP8A2/DCLK1/FARP1/FOXG1/NPTN/MT3/SARM1/CDH2/DCC/NEDD4L/BCL2/ID1/SS18L1/APOE/S100B	50
BP	GO:0048812	neuron projection morphogenesis	53/523	465/10088	4.011587828273653e-8	7.932914930411149e-5	7.051949129702106e-5	PLPPR4/DISC1/DPYSL5/HECW2/FN1/EPHA4/DOCK10/EPHA3/EPHA6/GAP43/TNIK/NLGN1/EPHA5/BMPR1B/GPM6A/SEMA5A/MAP1B/KIAA0319/HSP90AB1/EPHA7/ETV1/HECW1/SEMA3C/PTPRZ1/ANOS1/EXT1/ARC/PTPRD/NFIB/LHX2/CFL1/NCAM1/THY1/KIRREL3/PRKCQ/NRP1/ANK3/ATP8A2/DCLK1/FARP1/FOXG1/NPTN/MT3/UBB/SARM1/CDH2/DCC/NEDD4L/BCL2/ID1/SS18L1/APOE/S100B	53
BP	GO:0120039	plasma membrane bounded cell projection morphogenesis	53/523	476/10088	8.746546877735698e-8	1.1390099890657877e-4	1.012520690260092e-4	PLPPR4/DISC1/DPYSL5/HECW2/FN1/EPHA4/DOCK10/EPHA3/EPHA6/GAP43/TNIK/NLGN1/EPHA5/BMPR1B/GPM6A/SEMA5A/MAP1B/KIAA0319/HSP90AB1/EPHA7/ETV1/HECW1/SEMA3C/PTPRZ1/ANOS1/EXT1/ARC/PTPRD/NFIB/LHX2/CFL1/NCAM1/THY1/KIRREL3/PRKCQ/NRP1/ANK3/ATP8A2/DCLK1/FARP1/FOXG1/NPTN/MT3/UBB/SARM1/CDH2/DCC/NEDD4L/BCL2/ID1/SS18L1/APOE/S100B	53
BP	GO:0048858	cell projection morphogenesis	53/523	480/10088	1.1519696476013024e-7	1.1390099890657877e-4	1.012520690260092e-4	PLPPR4/DISC1/DPYSL5/HECW2/FN1/EPHA4/DOCK10/EPHA3/EPHA6/GAP43/TNIK/NLGN1/EPHA5/BMPR1B/GPM6A/SEMA5A/MAP1B/KIAA0319/HSP90AB1/EPHA7/ETV1/HECW1/SEMA3C/PTPRZ1/ANOS1/EXT1/ARC/PTPRD/NFIB/LHX2/CFL1/NCAM1/THY1/KIRREL3/PRKCQ/NRP1/ANK3/ATP8A2/DCLK1/FARP1/FOXG1/NPTN/MT3/UBB/SARM1/CDH2/DCC/NEDD4L/BCL2/ID1/SS18L1/APOE/S100B	53
BP	GO:0032990	cell part morphogenesis	54/523	499/10088	1.6889084116621876e-7	1.3359265536247905e-4	1.1875692831477279e-4	PLPPR4/DISC1/DPYSL5/HECW2/FN1/EPHA4/DOCK10/PID1/EPHA3/EPHA6/GAP43/TNIK/NLGN1/EPHA5/BMPR1B/GPM6A/SEMA5A/MAP1B/KIAA0319/HSP90AB1/EPHA7/ETV1/HECW1/SEMA3C/PTPRZ1/ANOS1/EXT1/ARC/PTPRD/NFIB/LHX2/CFL1/NCAM1/THY1/KIRREL3/PRKCQ/NRP1/ANK3/ATP8A2/DCLK1/FARP1/FOXG1/NPTN/MT3/UBB/SARM1/CDH2/DCC/NEDD4L/BCL2/ID1/SS18L1/APOE/S100B	54
BP	GO:0030900	forebrain development	34/523	259/10088	4.916608964745828e-7	3.2408647425949584e-4	2.880960340745801e-4	WNT2B/BCAN/BTG2/DISC1/RARB/EOMES/FOXP1/ZIC1/EPHA5/LEF1/FAT4/CASP3/SEMA5A/NPY/NEUROD6/FOXP2/NRG1/EXT1/NFIB/LHX2/KIRREL3/NRP1/PRKG1/DCLK1/DCT/FOXG1/SYNE2/B2M/NR2F2/RPGRIP1L/ADGRG1/UBB/SSTR2/CDH2	34
BP	GO:0120035	regulation of plasma membrane bounded cell projection organization	51/523	481/10088	7.140683909203094e-7	4.034486408699748e-4	3.58644876041178e-4	LRRC7/DISC1/DPYSL5/HECW2/FN1/EPHA4/EPHA3/GAP43/TNIK/NLGN1/GRID2/SFRP2/GPM6A/SEMA5A/OCLN/MAP1B/NR2F1/SPOCK1/DPYSL3/TENM2/NEDD9/KIAA0319/EPHA7/FUT9/HECW1/SEMA3C/SFRP1/ARC/PTPRD/RAPGEF1/CFL1/THY1/MYO3A/NRP1/AVIL/ATP8A2/SYNE2/B2M/NPTN/MT3/FXR2/IFT20/SARM1/CDH2/DCC/ATP8B1/NEDD4L/ID1/SS18L1/PALM/APOE	51
BP	GO:0007610	behavior	42/523	369/10088	1.1516983068995766e-6	5.492497136186334e-4	4.8825445298722084e-4	ZMPSTE24/BTG2/SCN2A/EPHA4/SERPINE2/ZIC1/NLGN1/CASP3/RNF180/HMGCR/EGR1/GRIA1/NEDD9/GRIK2/SOBP/ETV1/NPY/PTPRZ1/AFF2/CSMD1/NRG1/IDO1/EXT1/ARC/RMI1/BRINP1/NAV2/KIRREL3/ATP8A2/SLC8A3/GPR176/B2M/GATM/NPTN/AMFR/IFT20/STAT3/BCL2/NETO1/APOE/TSPO/S100B	42
BP	GO:0031344	regulation of cell projection organization	51/523	490/10088	1.2498729260601014e-6	5.492497136186334e-4	4.8825445298722084e-4	LRRC7/DISC1/DPYSL5/HECW2/FN1/EPHA4/EPHA3/GAP43/TNIK/NLGN1/GRID2/SFRP2/GPM6A/SEMA5A/OCLN/MAP1B/NR2F1/SPOCK1/DPYSL3/TENM2/NEDD9/KIAA0319/EPHA7/FUT9/HECW1/SEMA3C/SFRP1/ARC/PTPRD/RAPGEF1/CFL1/THY1/MYO3A/NRP1/AVIL/ATP8A2/SYNE2/B2M/NPTN/MT3/FXR2/IFT20/SARM1/CDH2/DCC/ATP8B1/NEDD4L/ID1/SS18L1/PALM/APOE	51
BP	GO:0010975	regulation of neuron projection development	40/523	347/10088	1.5146369443123951e-6	5.990389114755522e-4	5.325144625266736e-4	LRRC7/DISC1/DPYSL5/HECW2/FN1/EPHA4/EPHA3/TNIK/NLGN1/GRID2/SFRP2/SEMA5A/MAP1B/NR2F1/SPOCK1/DPYSL3/KIAA0319/EPHA7/FUT9/HECW1/SEMA3C/SFRP1/ARC/PTPRD/RAPGEF1/CFL1/THY1/NRP1/AVIL/ATP8A2/B2M/NPTN/MT3/SARM1/CDH2/DCC/NEDD4L/ID1/SS18L1/APOE	40
BP	GO:0007409	axonogenesis	37/523	314/10088	2.2427641317581503e-6	8.063756491912259e-4	7.168260478538012e-4	PLPPR4/DISC1/DPYSL5/FN1/EPHA4/EPHA3/EPHA6/GAP43/EPHA5/BMPR1B/SEMA5A/MAP1B/KIAA0319/HSP90AB1/EPHA7/ETV1/SEMA3C/PTPRZ1/ANOS1/EXT1/NFIB/LHX2/NCAM1/THY1/PRKCQ/NRP1/ANK3/ATP8A2/DCLK1/FOXG1/NPTN/MT3/CDH2/DCC/BCL2/APOE/S100B	37
BP	GO:0043583	ear development	19/523	113/10088	4.85242423297311e-6	0.0015992781534507206	0.00142167517001142	PLPPR4/TGFB2/PRKRA/EPHA4/LRIG1/ZIC1/ADGRV1/SOBP/INSIG1/POU3F4/CEBPD/MYO3A/PCDH15/ATP8A2/FOXG1/RPGRIP1L/IFT20/ATP8B1/BCL2	19
BP	GO:0007423	sensory organ development	36/523	313/10088	5.3948303291296755e-6	0.0016394168955134382	0.0014573564258473309	PLPPR4/WNT2B/TGFB2/PRKRA/EPHA4/RARB/LRIG1/IFT122/ZIC1/BMPR1B/LEF1/GPM6A/ADGRV1/SOBP/GNGT1/INSIG1/POU3F4/CHRDL1/CEBPD/LHX2/PLAAT3/THY1/MYO3A/NRP1/PCDH15/WNT5B/NEUROD4/ATP2B1/ATP8A2/FOXG1/RPGRIP1L/IFT20/STAT3/ATP8B1/BCL2/SMARCA4	36
BP	GO:0061564	axon development	39/523	353/10088	5.8032456478351794e-6	0.0016394168955134382	0.0014573564258473309	PLPPR4/DISC1/DPYSL5/FN1/EPHA4/EPHA3/EPHA6/GAP43/EPHA5/BMPR1B/CASP3/SEMA5A/MAP1B/KIAA0319/HSP90AB1/EPHA7/ETV1/SEMA3C/PTPRZ1/ANOS1/EXT1/NFIB/LHX2/NCAM1/THY1/PRKCQ/NRP1/ANK3/ATP8A2/DCLK1/FOXG1/NPTN/MT3/CDH2/DCC/BCL2/APOE/TSPO/S100B	39
BP	GO:0045785	positive regulation of cell adhesion	29/523	230/10088	7.707244884958468e-6	0.002032143568000716	0.0018064700291762303	VAV3/S100A10/TGFB2/DISC1/KIF26B/FN1/EPHA4/CCDC80/NPNT/LEF1/SFRP2/NEDD9/HLA-A/CD24/CYTH3/NPY/SFRP1/SMARCA2/HSD17B12/EFEMP2/THY1/PRKCQ/NRP1/ANK3/FRMD5/B2M/ADGRG1/SMARCA4/LGALS1	29
BP	GO:0098609	cell-cell adhesion	46/523	461/10088	1.3026941808834524e-5	0.0030119977738330625	0.0026775094988628462	LRRC7/TGFB2/KIF26B/FN1/SERPINE2/CADM2/NLGN1/GRID2/NPNT/LEF1/FAT4/CASP3/CDH12/ADGRV1/TENM2/HLA-A/EPHA7/FUT9/CD24/PCDH19/IDO1/EXT1/SMARCA2/PTPRD/THY1/KIRREL3/PRKCQ/PRKG1/PCDH15/ANK3/PCDH9/STXBP6/LGALS3/ZFP36L1/B2M/NPTN/VMP1/AQP4/CDH2/DCC/CDH20/BCL2/PTPRT/SMARCA4/CADM4/LGALS1	46
BP	GO:0048839	inner ear development	17/523	100/10088	1.3129669069115101e-5	0.0030119977738330625	0.0026775094988628462	PLPPR4/TGFB2/EPHA4/LRIG1/ZIC1/ADGRV1/SOBP/INSIG1/POU3F4/CEBPD/MYO3A/PCDH15/ATP8A2/FOXG1/RPGRIP1L/IFT20/ATP8B1	17
BP	GO:0048863	stem cell differentiation	22/523	154/10088	1.3708207314537326e-5	0.0030119977738330625	0.0026775094988628462	TGFB2/FN1/EOMES/OCIAD1/SFRP2/GPM6A/SEMA5A/SEMA3C/NRG1/SFRP1/EXT1/SOX6/LTBP3/NRP1/A2M/SOX5/HMGA2/STAT3/CDH2/BCL2/SIRT6/ZFP36	22
BP	GO:0045165	cell fate commitment	20/523	134/10088	1.7479115010713403e-5	0.003638415782493237	0.003234362555999045	WNT2B/MYT1L/EOMES/GAP43/SFRP2/CASP3/POU6F2/NRG1/SFRP1/EXT1/SOX6/NRP1/WNT5B/SOX5/NEUROD4/FOXG1/NR2F2/STAT3/BCL2/OLIG1	20
BP	GO:0030155	regulation of cell adhesion	41/523	399/10088	1.9626464402156868e-5	0.0038811333355265208	0.0034501258475370497	VAV3/S100A10/TGFB2/DISC1/KIF26B/FN1/EPHA4/SERPINE2/EPHA3/CCDC80/NPNT/LEF1/SFRP2/CASP3/SEMA5A/SPOCK1/NEDD9/HLA-A/EPHA7/FUT9/CD24/CYTH3/NPY/IDO1/SFRP1/SMARCA2/PDE3B/HSD17B12/EFEMP2/THY1/PRKCQ/NRP1/PRKG1/ANK3/LGALS3/FRMD5/B2M/ADGRG1/BCL2/SMARCA4/LGALS1	41
BP	GO:0008038	neuron recognition	10/523	39/10088	2.0930396785346774e-5	0.003929493247148285	0.0034931152958880226	EPHA4/EPHA3/GAP43/CASP3/SEMA5A/EXT1/OPCML/NRP1/FOXG1/NPTN	10
BP	GO:0008037	cell recognition	14/523	74/10088	2.1858116671874154e-5	0.003929493247148285	0.0034931152958880226	EPHA4/EPHA3/GAP43/PTX3/CASP3/SEMA5A/VCAN/NEDD9/EXT1/OPCML/NRP1/FOXG1/LGALS3/NPTN	14
BP	GO:0035235	ionotropic glutamate receptor signaling pathway	7/523	19/10088	2.822989928536471e-5	0.004519346873974709	0.004017464517685948	GRID2/GRIA2/GRIA1/GRIK2/GRIA4/GRIK4/GRIK1	7
BP	GO:1990806	ligand-gated ion channel signaling pathway	7/523	19/10088	2.822989928536471e-5	0.004519346873974709	0.004017464517685948	GRID2/GRIA2/GRIA1/GRIK2/GRIA4/GRIK4/GRIK1	7
BP	GO:0021537	telencephalon development	24/523	185/10088	2.921718747981081e-5	0.004519346873974709	0.004017464517685948	BCAN/BTG2/DISC1/RARB/EOMES/FOXP1/ZIC1/EPHA5/LEF1/FAT4/CASP3/NPY/NEUROD6/FOXP2/NRG1/EXT1/NFIB/LHX2/KIRREL3/FOXG1/SYNE2/RPGRIP1L/ADGRG1/CDH2	24
BP	GO:0034330	cell junction organization	45/523	462/10088	2.970999209186914e-5	0.004519346873974709	0.004017464517685948	NFIA/S100A10/BCAN/TGFB2/DISC1/FN1/EPHA4/DOCK10/EPHA3/GAP43/NLGN1/HOPX/GRID2/GPM6A/CDH12/OCLN/MAP1B/NEDD9/EPHA7/LRRN3/CHRDL1/NRG1/SFRP1/SDCBP/EXT1/ARC/PTPRD/RAPGEF1/CFL1/THY1/KIRREL3/CACNB2/NRP1/ANK3/FARP1/SLC8A3/NPTN/VMP1/CDH2/CDH20/BCL2/PALM/OCEL1/APOE/SEZ6L	45
BP	GO:0061061	muscle structure development	38/523	373/10088	4.794714892573234e-5	0.006786157851323798	0.0060325416789996636	ID3/ZMPSTE24/BTG2/TGFB2/IGFBP5/RARB/EOMES/FOXP1/HOPX/NPNT/LEF1/CASP3/SORBS2/EGR1/SYNE1/ETV1/HDAC9/NRG1/ZFPM2/SMARCA2/SOX6/EFEMP2/WNT5B/NR4A1/MYL6/CSRP2/BTG1/ZFP36L1/NR2F2/ZNF689/IFT20/CDH2/BCL2/HMG20B/SIRT6/SMARCA4/LGALS1/MRTFA	38
BP	GO:0007411	axon guidance	21/523	155/10088	4.804359540760211e-5	0.006786157851323798	0.0060325416789996636	DPYSL5/EPHA4/EPHA3/EPHA6/GAP43/EPHA5/BMPR1B/SEMA5A/EPHA7/ETV1/SEMA3C/ANOS1/EXT1/NFIB/LHX2/NCAM1/PRKCQ/NRP1/FOXG1/NPTN/DCC	21
BP	GO:0097485	neuron projection guidance	21/523	156/10088	5.28916560674188e-5	0.007213327577470392	0.006412273367157125	DPYSL5/EPHA4/EPHA3/EPHA6/GAP43/EPHA5/BMPR1B/SEMA5A/EPHA7/ETV1/SEMA3C/ANOS1/EXT1/NFIB/LHX2/NCAM1/PRKCQ/NRP1/FOXG1/NPTN/DCC	21
BP	GO:0060537	muscle tissue development	26/523	218/10088	5.965116198016129e-5	0.007611235880175151	0.00676599317047974	ZMPSTE24/BTG2/TGFB2/IGFBP5/RARB/EOMES/FOXP1/HOPX/LEF1/SORBS2/EGR1/HDAC9/SEMA3C/NRG1/ZFPM2/SOX6/EFEMP2/NR4A1/MYL6/CSRP2/NR2F2/ZNF689/IFT20/BCL2/HMG20B/SIRT6	26
BP	GO:0030308	negative regulation of cell growth	18/523	123/10088	5.9658233194798904e-5	0.007611235880175151	0.00676599317047974	TGFB2/SERPINE2/FOXP1/EAF2/SFRP2/SEMA5A/KIAA0319/EPHA7/SEMA3C/DDX3X/SFRP1/SMARCA2/NRP1/BTG1/MT3/DCC/BCL2/SMARCA4	18
BP	GO:0045596	negative regulation of cell differentiation	38/523	380/10088	7.165722588852023e-5	0.008856385262159297	0.007872866265383473	ID3/TGFB2/TRIB2/DPYSL5/IGFBP5/EPHA4/RARB/FOXP1/HOPX/SFRP2/SEMA5A/ADAMTS12/ADGRV1/KIAA0319/EPHA7/SEMA3C/INSIG1/SFRP1/ZFPM2/SMARCA2/ABCA1/BRINP1/LHX2/SOX6/LTBP3/THY1/NRP1/FOXG1/ZFP36L1/B2M/MT3/STAT3/DCC/ID1/SMARCA4/ZNF536/ZFP36/TSPO	38
BP	GO:0002062	chondrocyte differentiation	12/523	64/10088	9.211372379571464e-5	0.011039690230668224	0.009813710924328131	WNT2B/RARB/BMPR1B/SFRP2/ADAMTS12/EXT1/NFIB/SOX6/LTBP3/WNT5B/SOX5/HMGA2	12
BP	GO:0009611	response to wounding	31/523	291/10088	1.0567477014052331e-4	0.012292462232522639	0.010927360132177951	ID3/VAV3/S100A10/TGFB2/FN1/EPHA4/SERPINE2/GAP43/CASP3/OCLN/MAP1B/DPYSL3/KIAA0319/DGKB/NRG1/EXT1/THY1/PRKCQ/NRP1/PRKG1/ENTPD1/WNT5B/ZFP36L1/SARM1/BCL2/ZFP36/CADM4/APOE/MRTFA/TSPO/SCUBE1	31
BP	GO:0060074	synapse maturation	7/523	23/10088	1.1454967003993508e-4	0.012944112714512663	0.011506643546868667	NFIA/BCAN/DISC1/NLGN1/CHRDL1/PALM/SEZ6L	7
BP	GO:0001818	negative regulation of cytokine production	16/523	108/10088	1.309904372575049e-4	0.014365347031126127	0.012770046998193164	TGFB2/TRIB2/FN1/LEF1/HSP90AB1/CD24/HDAC9/TMSB4X/IDO1/GSTP1/NAV3/ATP2B1/NPTN/AQP4/ZFP36/TSPO	16
BP	GO:0035239	tube morphogenesis	43/523	463/10088	1.343913628702065e-4	0.014365347031126127	0.012770046998193164	VAV3/WNT2B/TGFB2/KIF26B/FN1/EPHA4/RAMP1/FOXP1/IFT122/SHROOM3/NPNT/LEF1/SFRP2/CASP3/SEMA5A/OTULIN/ADAMTS12/EPHA7/HDAC9/SAT1/CSMD1/SFRP1/ZFPM2/EXT1/NFIB/LHX2/PDE3B/EFEMP2/THY1/NRP1/NR4A1/TIMELESS/HMGA2/BTG1/ZFP36L1/NR2F2/ADGRG1/STAT3/CDH2/BCL2/ID1/SIRT6/APOE	43
BP	GO:0021953	central nervous system neuron differentiation	17/523	122/10088	1.758488884122268e-4	0.017852412895553428	0.01586986734211151	BTG2/DISC1/EPHA4/EOMES/GRID2/BMPR1B/SPOCK1/HSP90AB1/NPY/NFIB/NRP1/DCLK1/FOXG1/B2M/HERC1/UBB/DCC	17
BP	GO:0099537	trans-synaptic signaling	41/523	440/10088	1.7929206095446782e-4	0.017852412895553428	0.01586986734211151	RAB3B/PLPPR4/DISC1/EPHA4/SERPINE2/SYN2/CADPS/NLGN1/GRID2/GRIA2/MAP1B/SNCAIP/GRIA1/SCGN/GRIK2/PDE7B/NPY/EXOC4/CHRDL1/GABRA3/SDCBP/FABP5/EXT1/ARC/PTPRD/GRIK4/CACNB2/NR4A1/FARP1/SLC8A3/GABRG3/GPR176/NPTN/DLGAP1/CDH2/DCC/NETO1/APOE/SYN3/GRIK1/S100B	41
BP	GO:0021543	pallium development	18/523	134/10088	1.8364962825982392e-4	0.017852412895553428	0.01586986734211151	BCAN/BTG2/DISC1/EOMES/ZIC1/EPHA5/LEF1/FAT4/CASP3/NPY/NEUROD6/FOXP2/LHX2/KIRREL3/FOXG1/SYNE2/ADGRG1/CDH2	18
BP	GO:0051606	detection of stimulus	13/523	79/10088	1.904148500134847e-4	0.017852412895553428	0.01586986734211151	CAMKMT/SERPINE2/ADGRV1/HLA-A/HLA-B/EYS/GRIK2/GNGT1/PLEKHB1/TIMELESS/ATP8A2/CDH2/TSPO	13
BP	GO:0099536	synaptic signaling	42/523	456/10088	1.928199961701189e-4	0.017852412895553428	0.01586986734211151	RAB3B/PLPPR4/DISC1/EPHA4/SERPINE2/SYN2/CADPS/NLGN1/GRID2/GRIA2/MAP1B/SNCAIP/GRIA1/SCGN/GRIK2/PDE7B/NPY/EXOC4/CHRDL1/GABRA3/NRG1/SDCBP/FABP5/EXT1/ARC/PTPRD/GRIK4/CACNB2/NR4A1/FARP1/SLC8A3/GABRG3/GPR176/NPTN/DLGAP1/CDH2/DCC/NETO1/APOE/SYN3/GRIK1/S100B	42
BP	GO:0048813	dendrite morphogenesis	17/523	123/10088	1.9448323877728637e-4	0.017852412895553428	0.01586986734211151	DPYSL5/HECW2/EPHA4/DOCK10/TNIK/NLGN1/HECW1/ARC/PTPRD/CFL1/NRP1/DCLK1/FARP1/SARM1/NEDD4L/ID1/SS18L1	17
BP	GO:0050767	regulation of neurogenesis	28/523	261/10088	2.0117003705619134e-4	0.017852412895553428	0.01586986734211151	S100A10/DISC1/DPYSL5/FN1/EPHA4/SERPINE2/HES6/LEF1/SEMA5A/MAP1B/KIAA0319/EPHA7/SEMA3C/PTPRZ1/PTPRD/BRINP1/LHX2/THY1/NRP1/DCT/FOXG1/B2M/NPTN/MT3/DCC/ID1/SS18L1/TSPO	28
BP	GO:0048729	tissue morphogenesis	34/523	343/10088	2.0312479906445116e-4	0.017852412895553428	0.01586986734211151	WNT2B/TGFB2/KIF26B/IGFBP5/EPHA4/EOMES/FOXP1/IFT122/SHROOM3/NPNT/LEF1/SFRP2/CASP3/ADAMTS12/EPHA7/SEMA3C/EXOC4/CSMD1/NRG1/SFRP1/ZFPM2/EXT1/LHX2/EFEMP2/NRP1/WNT5B/TIMELESS/HMGA2/RPGRIP1L/IFT20/BCL2/SIRT6/ZNRF3/MRTFA	34
BP	GO:0051960	regulation of nervous system development	31/523	302/10088	2.0783648034837428e-4	0.017869419125604788	0.015884984996878036	S100A10/DISC1/DPYSL5/FN1/EPHA4/SERPINE2/HES6/NLGN1/GRID2/LEF1/SEMA5A/MAP1B/KIAA0319/EPHA7/SEMA3C/LRRN3/PTPRZ1/PTPRD/BRINP1/LHX2/THY1/NRP1/DCT/FOXG1/B2M/NPTN/MT3/DCC/ID1/SS18L1/TSPO	31
BP	GO:0060485	mesenchyme development	20/523	160/10088	2.2219854872300082e-4	0.018569272193541847	0.016507118005570504	TGFB2/FN1/EPHA4/EOMES/EPHA3/LEF1/SFRP2/SEMA5A/SEMA3C/EXOC4/NRG1/SFRP1/SDCBP/ZFPM2/EXT1/NRP1/HMGA2/ZFP36L1/CDH2/BCL2	20
BP	GO:0098742	cell-cell adhesion via plasma-membrane adhesion molecules	17/523	125/10088	2.36976195952558e-4	0.018569272193541847	0.016507118005570504	TGFB2/CADM2/NLGN1/GRID2/FAT4/CDH12/TENM2/PCDH19/PTPRD/KIRREL3/PCDH15/PCDH9/NPTN/CDH2/CDH20/PTPRT/CADM4	17
BP	GO:0051489	regulation of filopodium assembly	9/523	42/10088	2.4235127494999468e-4	0.018569272193541847	0.016507118005570504	GAP43/NLGN1/GPM6A/DPYSL3/TENM2/MYO3A/NRP1/FXR2/PALM	9
BP	GO:0034329	cell junction assembly	28/523	264/10088	2.4367663543245393e-4	0.018569272193541847	0.016507118005570504	S100A10/FN1/EPHA3/GAP43/NLGN1/HOPX/GRID2/GPM6A/CDH12/OCLN/MAP1B/EPHA7/LRRN3/NRG1/SFRP1/SDCBP/PTPRD/RAPGEF1/THY1/KIRREL3/NRP1/FARP1/NPTN/VMP1/CDH2/CDH20/BCL2/OCEL1	28
BP	GO:0051384	response to glucocorticoid	11/523	61/10088	2.577672661136258e-4	0.018569272193541847	0.016507118005570504	CASP3/PAM/FBXO32/ALAD/A2M/ATP2B1/ZFP36L1/SSTR2/AQP4/BCL2/ZFP36	11
BP	GO:0010811	positive regulation of cell-substrate adhesion	12/523	71/10088	2.579707513211936e-4	0.018569272193541847	0.016507118005570504	S100A10/DISC1/FN1/CCDC80/NPNT/NEDD9/NPY/SFRP1/HSD17B12/EFEMP2/THY1/NRP1	12
BP	GO:0031960	response to corticosteroid	12/523	71/10088	2.579707513211936e-4	0.018569272193541847	0.016507118005570504	STK39/CASP3/PAM/FBXO32/ALAD/A2M/ATP2B1/ZFP36L1/SSTR2/AQP4/BCL2/ZFP36	12
BP	GO:0006935	chemotaxis	30/523	292/10088	2.5823260951828107e-4	0.018569272193541847	0.016507118005570504	VAV3/TGFB2/DPYSL5/STK39/EPHA4/EPHA3/EPHA6/GAP43/EPHA5/BMPR1B/LEF1/SEMA5A/NEDD9/EPHA7/ETV1/SEMA3C/ANOS1/TMSB4X/NRG1/EXT1/NFIB/LHX2/NCAM1/PRKCQ/NRP1/NR4A1/FOXG1/LGALS3/NPTN/DCC	30
BP	GO:0042330	taxis	30/523	292/10088	2.5823260951828107e-4	0.018569272193541847	0.016507118005570504	VAV3/TGFB2/DPYSL5/STK39/EPHA4/EPHA3/EPHA6/GAP43/EPHA5/BMPR1B/LEF1/SEMA5A/NEDD9/EPHA7/ETV1/SEMA3C/ANOS1/TMSB4X/NRG1/EXT1/NFIB/LHX2/NCAM1/PRKCQ/NRP1/NR4A1/FOXG1/LGALS3/NPTN/DCC	30
BP	GO:0016358	dendrite development	23/523	200/10088	2.706812294866466e-4	0.019116861832494416	0.016993896738447364	DISC1/DPYSL5/HECW2/EPHA4/DOCK10/TNIK/NLGN1/MAP1B/KIAA0319/HECW1/ARC/PTPRD/CFL1/NRP1/PRKG1/DCLK1/FARP1/SARM1/DCC/NEDD4L/ID1/SS18L1/APOE	23
BP	GO:0006970	response to osmotic stress	10/523	52/10088	2.836175255590608e-4	0.019679075676948866	0.01749367563005103	SCN2A/STK39/LETM1/CASP3/HSP90AB1/DDX3X/KCNMA1/ZFP36L1/AQP4/TSPO	10
BP	GO:0045926	negative regulation of growth	19/523	151/10088	2.910181368123912e-4	0.0198444263981553	0.017640663828555114	TGFB2/IGFBP5/SERPINE2/FOXP1/EAF2/SFRP2/SEMA5A/KIAA0319/EPHA7/SEMA3C/DDX3X/SFRP1/SMARCA2/NRP1/BTG1/MT3/DCC/BCL2/SMARCA4	19
BP	GO:0035988	chondrocyte proliferation	5/523	13/10088	3.3404645842422204e-4	0.02201922905112997	0.019573950370822837	BMPR1B/LEF1/EXT1/HMGA2/SIRT6	5
BP	GO:2000738	positive regulation of stem cell differentiation	5/523	13/10088	3.3404645842422204e-4	0.02201922905112997	0.019573950370822837	TGFB2/SOX6/LTBP3/SOX5/SIRT6	5
BP	GO:0051491	positive regulation of filopodium assembly	7/523	27/10088	3.4625093573983673e-4	0.02244954837460745	0.019956481887334853	NLGN1/GPM6A/DPYSL3/TENM2/MYO3A/NRP1/PALM	7
BP	GO:0008585	female gonad development	10/523	54/10088	3.9084993029844773e-4	0.024536690068735885	0.02181184239259508	PTX3/BMPR1B/CASP3/CSMD1/SFRP1/ZFPM2/A2M/NR2F2/UBB/BCL2	10
BP	GO:0009582	detection of abiotic stimulus	10/523	54/10088	3.9084993029844773e-4	0.024536690068735885	0.02181184239259508	CAMKMT/SERPINE2/ADGRV1/EYS/GRIK2/GNGT1/PLEKHB1/TIMELESS/ATP8A2/CDH2	10
BP	GO:0016049	cell growth	33/523	342/10088	4.105866975202561e-4	0.025372974823322073	0.022555256080882487	TGFB2/DISC1/FN1/IGFBP5/SERPINE2/FOXP1/EAF2/SFRP2/SORBS2/SEMA5A/MAP1B/SPOCK1/KIAA0319/HSP90AB1/EPHA7/SEMA3C/DDX3X/SFRP1/SDCBP/EXT1/SMARCA2/IGFBPL1/LHX2/PRKCQ/NRP1/BTG1/DCLK1/MT3/DCC/NEDD4L/BCL2/SMARCA4/APOE	33
BP	GO:0010977	negative regulation of neuron projection development	15/523	108/10088	4.3256004109859487e-4	0.026049201631321944	0.023156386572257718	EPHA4/NLGN1/SEMA5A/NR2F1/SPOCK1/DPYSL3/KIAA0319/EPHA7/SEMA3C/THY1/NRP1/B2M/MT3/DCC/APOE	15
BP	GO:0030199	collagen fibril organization	7/523	28/10088	4.412886243485639e-4	0.026049201631321944	0.023156386572257718	TGFB2/SFRP2/ADAMTS12/COL1A2/EXT1/EFEMP2/LOXL1	7
BP	GO:0071470	cellular response to osmotic stress	7/523	28/10088	4.412886243485639e-4	0.026049201631321944	0.023156386572257718	SCN2A/STK39/LETM1/CASP3/DDX3X/ZFP36L1/TSPO	7
BP	GO:0010766	negative regulation of sodium ion transport	5/523	14/10088	4.97601789062321e-4	0.028541228204513738	0.02537166869467719	STK39/HECW2/SERPINE2/HECW1/NEDD4L	5
BP	GO:0001764	neuron migration	17/523	133/10088	4.979379889030209e-4	0.028541228204513738	0.02537166869467719	DISC1/EOMES/GPM6A/MAP1B/SPOCK1/KIAA0319/NRG1/KIRREL3/NRP1/PRKG1/NEUROD4/DCLK1/FOXG1/NR2F2/ADGRG1/STAT3/DCC	17
BP	GO:0050808	synapse organization	30/523	304/10088	5.131706897253363e-4	0.0289941439694815	0.02577428727342291	NFIA/BCAN/DISC1/EPHA4/DOCK10/GAP43/NLGN1/GRID2/GPM6A/MAP1B/NEDD9/EPHA7/LRRN3/CHRDL1/NRG1/SDCBP/ARC/PTPRD/CFL1/KIRREL3/CACNB2/NRP1/ANK3/FARP1/SLC8A3/NPTN/CDH2/PALM/APOE/SEZ6L	30
BP	GO:0048814	regulation of dendrite morphogenesis	10/523	56/10088	5.298559857418291e-4	0.02951521723392865	0.026237494327319633	DPYSL5/HECW2/EPHA4/TNIK/HECW1/PTPRD/SARM1/NEDD4L/ID1/SS18L1	10
BP	GO:0007268	chemical synaptic transmission	39/523	435/10088	5.572425934705175e-4	0.029826651578803556	0.026514343275854387	RAB3B/PLPPR4/DISC1/EPHA4/SERPINE2/SYN2/CADPS/NLGN1/GRID2/GRIA2/MAP1B/SNCAIP/GRIA1/SCGN/GRIK2/PDE7B/NPY/EXOC4/CHRDL1/GABRA3/SDCBP/EXT1/ARC/PTPRD/GRIK4/CACNB2/NR4A1/SLC8A3/GABRG3/GPR176/NPTN/DLGAP1/CDH2/DCC/NETO1/APOE/SYN3/GRIK1/S100B	39
BP	GO:0098916	anterograde trans-synaptic signaling	39/523	435/10088	5.572425934705175e-4	0.029826651578803556	0.026514343275854387	RAB3B/PLPPR4/DISC1/EPHA4/SERPINE2/SYN2/CADPS/NLGN1/GRID2/GRIA2/MAP1B/SNCAIP/GRIA1/SCGN/GRIK2/PDE7B/NPY/EXOC4/CHRDL1/GABRA3/SDCBP/EXT1/ARC/PTPRD/GRIK4/CACNB2/NR4A1/SLC8A3/GABRG3/GPR176/NPTN/DLGAP1/CDH2/DCC/NETO1/APOE/SYN3/GRIK1/S100B	39
BP	GO:0007156	homophilic cell adhesion via plasma membrane adhesion molecules	12/523	77/10088	5.580713569738213e-4	0.029826651578803556	0.026514343275854387	CADM2/FAT4/CDH12/PCDH19/KIRREL3/PCDH15/PCDH9/NPTN/CDH2/CDH20/PTPRT/CADM4	12
BP	GO:0021954	central nervous system neuron development	11/523	67/10088	5.980406207307177e-4	0.031536675399866515	0.028034465589341716	BTG2/DISC1/EPHA4/HSP90AB1/NPY/NFIB/NRP1/DCLK1/FOXG1/UBB/DCC	11
BP	GO:0003407	neural retina development	9/523	48/10088	6.909085820104876e-4	0.035874063280646414	0.031890178017794674	TGFB2/GPM6A/THY1/NEUROD4/ATP2B1/ATP8A2/RPGRIP1L/STAT3/SMARCA4	9
BP	GO:0048762	mesenchymal cell differentiation	17/523	137/10088	7.028399643194174e-4	0.035874063280646414	0.031890178017794674	TGFB2/FN1/EPHA4/EOMES/EPHA3/LEF1/SFRP2/SEMA5A/SEMA3C/NRG1/SFRP1/SDCBP/EXT1/NRP1/HMGA2/CDH2/BCL2	17
BP	GO:0046545	development of primary female sexual characteristics	10/523	58/10088	7.075036500355045e-4	0.035874063280646414	0.031890178017794674	PTX3/BMPR1B/CASP3/CSMD1/SFRP1/ZFPM2/A2M/NR2F2/UBB/BCL2	10
BP	GO:0040013	negative regulation of locomotion	22/523	201/10088	7.228857342680782e-4	0.036190038975066445	0.032171063990078366	SRGAP2B/IGFBP5/EPHA4/SRGAP3/SFRP2/SEMA5A/DPYSL3/NEDD9/SEMA3C/NRG1/SFRP1/THY1/NRP1/PRKG1/NAV3/FRMD5/NR2F2/ADGRG1/STAT3/BCL2/PTPRT/APOE	22
BP	GO:0050768	negative regulation of neurogenesis	14/523	103/10088	8.288859628825101e-4	0.040754852836828115	0.036228946297160405	DPYSL5/SEMA5A/KIAA0319/EPHA7/SEMA3C/BRINP1/LHX2/THY1/NRP1/B2M/MT3/DCC/ID1/TSPO	14
BP	GO:0007611	learning or memory	20/523	177/10088	8.34675873522902e-4	0.040754852836828115	0.036228946297160405	BTG2/SCN2A/CASP3/HMGCR/GRIA1/NEDD9/PTPRZ1/AFF2/CSMD1/ARC/BRINP1/SLC8A3/B2M/GATM/NPTN/AMFR/IFT20/NETO1/APOE/S100B	20
BP	GO:0008284	positive regulation of cell population proliferation	41/523	475/10088	8.65295649481428e-4	0.04173468650852498	0.03709996751306765	VAV3/TGFB2/DISC1/FN1/IGFBP5/EPHA4/PID1/FOXP1/LEF1/SFRP2/SEMA5A/EGR1/HLA-A/CD24/NPY/RPS4X/NRG1/SFRP1/SDCBP/ZFPM2/SMARCA2/LHX2/NEAT1/LTBP3/PRKCQ/NRP1/HTRA1/NR4A1/HMGA2/DCT/FOXG1/TIPIN/RPS15A/ADGRG1/STAT3/BCL2/ID1/SIRT6/SMARCA4/TSPO/S100B	41
BP	GO:0001558	regulation of cell growth	28/523	286/10088	8.846472454211846e-4	0.04198816322491123	0.03732529514171362	TGFB2/DISC1/FN1/IGFBP5/SERPINE2/FOXP1/EAF2/SFRP2/SEMA5A/MAP1B/SPOCK1/KIAA0319/EPHA7/SEMA3C/DDX3X/SFRP1/SDCBP/SMARCA2/IGFBPL1/PRKCQ/NRP1/BTG1/MT3/DCC/NEDD4L/BCL2/SMARCA4/APOE	28
BP	GO:0043269	regulation of ion transport	32/523	343/10088	8.917839976972297e-4	0.04198816322491123	0.03732529514171362	RAB3B/KCND3/KCNH7/SCN2A/STK39/HECW2/SERPINE2/NLGN1/KCNIP4/ATPSCKMT/PDE4D/KCNQ5/NKAIN2/HECW1/DPP6/TMSB4X/NKAIN3/KCNB2/ARC/THY1/CACNB2/ANK3/KCNMA1/ATP2B1/LGALS3/B2M/VMP1/ATP8B1/NEDD4L/BCL2/NETO1/TSPO	32
BP	GO:0051961	negative regulation of nervous system development	14/523	104/10088	9.134571326189784e-4	0.042502623053035996	0.0377826231943949	DPYSL5/SEMA5A/KIAA0319/EPHA7/SEMA3C/BRINP1/LHX2/THY1/NRP1/B2M/MT3/DCC/ID1/TSPO	14
BP	GO:0040008	regulation of growth	35/523	390/10088	0.0010425167663740379	0.047895807874249886	0.0425768842371401	ZMPSTE24/TGFB2/DISC1/FN1/IGFBP5/SERPINE2/FOXP1/GAP43/EAF2/HOPX/SFRP2/SEMA5A/MAP1B/SPOCK1/KIAA0319/EPHA7/SEMA3C/DDX3X/SFRP1/SDCBP/ZFPM2/SMARCA2/IGFBPL1/PRKCQ/NRP1/DUSP6/BTG1/ATP8A2/MT3/STAT3/DCC/NEDD4L/BCL2/SMARCA4/APOE	35
BP	GO:0060284	regulation of cell development	31/523	332/10088	0.0010535866713172542	0.047895807874249886	0.0425768842371401	S100A10/DISC1/DPYSL5/FN1/EPHA4/SERPINE2/HES6/LEF1/SEMA5A/MAP1B/NEDD9/KIAA0319/EPHA7/HDAC9/SEMA3C/PTPRZ1/PTPRD/BRINP1/LHX2/THY1/NRP1/DCT/FOXG1/B2M/NPTN/MT3/DCC/BCL2/ID1/SS18L1/TSPO	31
BP	GO:0046847	filopodium assembly	9/523	51/10088	0.001091546245677	0.049057561382415175	0.043609622733985415	GAP43/NLGN1/GPM6A/DPYSL3/TENM2/MYO3A/NRP1/FXR2/PALM	9
BP	GO:0022602	ovulation cycle process	6/523	24/10088	0.0011396788963003231	0.04964282839800237	0.04412989469674041	TGFB2/PTX3/BMPR1B/CASP3/PAM/A2M	6
BP	GO:0042063	gliogenesis	21/523	195/10088	0.0011667636721595573	0.04964282839800237	0.04412989469674041	TGFB2/DISC1/EPHA4/SERPINE2/EOMES/GAP43/LEF1/PTPRZ1/NRG1/NFIB/SOX6/NEUROD4/FOXG1/SYNE2/SLC8A3/MT3/ADGRG1/STAT3/CDH2/TSPO/OLIG1	21
BP	GO:0002483	antigen processing and presentation of endogenous peptide antigen	4/523	10/10088	0.0011673282025320406	0.04964282839800237	0.04412989469674041	HLA-A/HLA-C/HLA-B/B2M	4
BP	GO:0019885	antigen processing and presentation of endogenous peptide antigen via MHC class I	4/523	10/10088	0.0011673282025320406	0.04964282839800237	0.04412989469674041	HLA-A/HLA-C/HLA-B/B2M	4
BP	GO:1902306	negative regulation of sodium ion transmembrane transport	4/523	10/10088	0.0011673282025320406	0.04964282839800237	0.04412989469674041	STK39/HECW2/HECW1/NEDD4L	4
BP	GO:0051216	cartilage development	13/523	95/10088	0.001180949253687984	0.04968781168442528	0.04416988250075998	ZMPSTE24/WNT2B/RARB/BMPR1B/SFRP2/ADAMTS12/EXT1/NFIB/SOX6/LTBP3/WNT5B/SOX5/HMGA2	13
CC	GO:0030312	external encapsulating structure	36/538	217/10470	3.281295423662197e-10	7.957141402380827e-8	6.52805089549637e-8	WNT2B/S100A10/BCAN/TGFB2/LRRTM4/FN1/SERPINE2/LRIG1/CCDC80/PTX3/NPNT/SFRP2/ADAMTS12/VCAN/HAPLN1/EYS/COL1A2/LRRN3/PTPRZ1/ANOS1/SFRP1/SPON1/NAV2/HSD17B12/LTBP3/EFEMP2/NCAM1/ATRNL1/HTRA1/WNT5B/A2M/LGALS3/LOXL1/CDH2/APOE/LGALS1	36
CC	GO:0031012	extracellular matrix	36/538	217/10470	3.281295423662197e-10	7.957141402380827e-8	6.52805089549637e-8	WNT2B/S100A10/BCAN/TGFB2/LRRTM4/FN1/SERPINE2/LRIG1/CCDC80/PTX3/NPNT/SFRP2/ADAMTS12/VCAN/HAPLN1/EYS/COL1A2/LRRN3/PTPRZ1/ANOS1/SFRP1/SPON1/NAV2/HSD17B12/LTBP3/EFEMP2/NCAM1/ATRNL1/HTRA1/WNT5B/A2M/LGALS3/LOXL1/CDH2/APOE/LGALS1	36
CC	GO:0062023	collagen-containing extracellular matrix	29/538	168/10470	7.0889505270537995e-9	1.1460470018736976e-6	9.40218701482925e-7	WNT2B/S100A10/BCAN/TGFB2/FN1/SERPINE2/CCDC80/NPNT/SFRP2/VCAN/HAPLN1/EYS/COL1A2/PTPRZ1/SFRP1/SPON1/NAV2/LTBP3/EFEMP2/NCAM1/ATRNL1/HTRA1/WNT5B/A2M/LGALS3/LOXL1/CDH2/APOE/LGALS1	29
CC	GO:0044297	cell body	45/538	374/10470	7.395680178083234e-8	8.967262215925921e-6	7.356755545567006e-6	PTBP2/KCND3/BRINP3/GLRX2/TGFB2/DISC1/DPYSL5/STK39/PDE1A/EPHA4/CADM2/GAP43/KCNIP4/EPHA5/PTPN13/GRIA2/GPM6A/CASP3/SORBS2/MAP1B/PAM/SNCAIP/DPYSL3/GRIA1/CANX/HSP90AB1/EPHA7/GRIK2/NPY/KCNB2/ARC/BRINP1/GRIA4/THY1/SLC2A13/ATP2B1/SLC8A3/PMM2/AMFR/FXR2/UBB/MAST1/APOE/SEZ6L/S100B	45
CC	GO:0099699	integral component of synaptic membrane	20/538	100/10470	1.3205891831875533e-7	1.2809715076919267e-5	1.0509109710418846e-5	PLPPR4/KCND3/SCN2A/EPHA4/NLGN1/GRID2/GPM6A/GRIA1/CANX/EPHA7/GABRA3/PTPRD/GRIK4/NRP1/ATP2B1/GABRG3/NPTN/CDH2/DCC/NETO1	20
CC	GO:0045211	postsynaptic membrane	28/538	185/10470	2.3506250407497244e-7	1.9000885746060273e-5	1.5588355533392908e-5	PLPPR4/KCND3/LRRTM4/EPHA4/NLGN1/GRID2/GRIA2/GRIA1/TENM2/CANX/EPHA7/GRIK2/SYNE1/DGKB/GABRA3/ARC/GRIA4/GRIK4/NRP1/ANK3/KCNMA1/FARP1/GABRG3/NPTN/CDH2/DCC/NETO1/GRIK1	28
CC	GO:0043025	neuronal cell body	40/538	331/10470	3.600966574168215e-7	2.2471640210571154e-5	1.8435767769063256e-5	PTBP2/KCND3/BRINP3/GLRX2/TGFB2/DPYSL5/PDE1A/EPHA4/CADM2/GAP43/KCNIP4/EPHA5/GRIA2/GPM6A/CASP3/SORBS2/MAP1B/PAM/SNCAIP/GRIA1/CANX/HSP90AB1/EPHA7/GRIK2/NPY/KCNB2/ARC/BRINP1/GRIA4/THY1/ATP2B1/SLC8A3/PMM2/AMFR/FXR2/UBB/MAST1/APOE/SEZ6L/S100B	40
CC	GO:0097060	synaptic membrane	34/538	258/10470	3.706662302774623e-7	2.2471640210571154e-5	1.8435767769063256e-5	PLPPR4/KCND3/LRRTM4/SCN2A/EPHA4/NLGN1/GRID2/GRIA2/GPM6A/SNCAIP/GRIA1/TENM2/CANX/EPHA7/GRIK2/SYNE1/DGKB/GABRA3/ARC/PTPRD/DENND1A/GRIA4/GRIK4/NRP1/ANK3/KCNMA1/ATP2B1/FARP1/GABRG3/NPTN/CDH2/DCC/NETO1/GRIK1	34
CC	GO:0098794	postsynapse	50/538	466/10470	5.090748785794497e-7	2.7433479567892565e-5	2.250646831614409e-5	LRRC7/PLPPR4/KCND3/DISC1/LRRTM4/EPHA4/DOCK10/SYN2/RPL14/GAP43/TNIK/NLGN1/GRID2/GRIA2/GPM6A/MAP1B/SPOCK1/RPS14/GRIA1/TENM2/CANX/EPHA7/GRIK2/SYNE1/DGKB/GABRA3/FABP5/SLA/ARC/GRIA4/GRIK4/NRP1/ANK3/KCNMA1/ATP2B1/DCLK1/FARP1/SLC8A3/GABRG3/NPTN/MT3/FXR2/DYNLL2/DLGAP1/CDH2/DCC/NETO1/PALM/SYN3/GRIK1	50
CC	GO:0099240	intrinsic component of synaptic membrane	20/538	109/10470	5.741927431820881e-7	2.7848348044331275e-5	2.2846827044508346e-5	PLPPR4/KCND3/SCN2A/EPHA4/NLGN1/GRID2/GPM6A/GRIA1/CANX/EPHA7/GABRA3/PTPRD/GRIK4/NRP1/ATP2B1/GABRG3/NPTN/CDH2/DCC/NETO1	20
CC	GO:0099055	integral component of postsynaptic membrane	15/538	80/10470	1.1298911923743991e-5	4.575027652191286e-4	3.753359636523725e-4	PLPPR4/KCND3/EPHA4/NLGN1/GRID2/GRIA1/CANX/EPHA7/GABRA3/GRIK4/NRP1/NPTN/CDH2/DCC/NETO1	15
CC	GO:0098984	neuron to neuron synapse	33/538	287/10470	1.1319656046658853e-5	4.575027652191286e-4	3.753359636523725e-4	LRRC7/PLPPR4/KCND3/DISC1/EPHA4/SYN2/RPL14/GAP43/TNIK/NLGN1/GRID2/GRIA2/MAP1B/SPOCK1/RPS14/GRIA1/EPHA7/GRIK2/FABP5/ARC/PTPRD/GRIK4/DCLK1/SLC8A3/NPTN/MT3/FXR2/DLGAP1/CDH2/DCC/NETO1/PALM/SYN3	33
CC	GO:0043197	dendritic spine	20/538	133/10470	1.3796174596848616e-5	4.837639099320982e-4	3.968806466724538e-4	KCND3/EPHA4/DOCK10/NLGN1/GRID2/GRIA2/GPM6A/MAP1B/GRIA1/TENM2/CANX/SLA/ARC/GRIA4/ATP2B1/FARP1/SLC8A3/MT3/FXR2/PALM	20
CC	GO:0099572	postsynaptic specialization	32/538	277/10470	1.3964319049586338e-5	4.837639099320982e-4	3.968806466724538e-4	LRRC7/PLPPR4/KCND3/DISC1/EPHA4/SYN2/RPL14/GAP43/TNIK/NLGN1/GRID2/GRIA2/MAP1B/SPOCK1/RPS14/GRIA1/EPHA7/GRIK2/GABRA3/FABP5/ARC/DCLK1/SLC8A3/NPTN/MT3/FXR2/DLGAP1/CDH2/DCC/NETO1/PALM/SYN3	32
CC	GO:0044309	neuron spine	20/538	134/10470	1.545595673824134e-5	4.8391534797945267e-4	3.9700488667657755e-4	KCND3/EPHA4/DOCK10/NLGN1/GRID2/GRIA2/GPM6A/MAP1B/GRIA1/TENM2/CANX/SLA/ARC/GRIA4/ATP2B1/FARP1/SLC8A3/MT3/FXR2/PALM	20
CC	GO:0014069	postsynaptic density	31/538	266/10470	1.5964217665301532e-5	4.8391534797945267e-4	3.9700488667657755e-4	LRRC7/PLPPR4/KCND3/DISC1/EPHA4/SYN2/RPL14/GAP43/TNIK/NLGN1/GRID2/GRIA2/MAP1B/SPOCK1/RPS14/GRIA1/EPHA7/GRIK2/FABP5/ARC/DCLK1/SLC8A3/NPTN/MT3/FXR2/DLGAP1/CDH2/DCC/NETO1/PALM/SYN3	31
CC	GO:0032279	asymmetric synapse	31/538	271/10470	2.3116361500485783e-5	6.504874882235788e-4	5.336609235995937e-4	LRRC7/PLPPR4/KCND3/DISC1/EPHA4/SYN2/RPL14/GAP43/TNIK/NLGN1/GRID2/GRIA2/MAP1B/SPOCK1/RPS14/GRIA1/EPHA7/GRIK2/FABP5/ARC/DCLK1/SLC8A3/NPTN/MT3/FXR2/DLGAP1/CDH2/DCC/NETO1/PALM/SYN3	31
CC	GO:0098936	intrinsic component of postsynaptic membrane	15/538	85/10470	2.4141803686648287e-5	6.504874882235788e-4	5.336609235995937e-4	PLPPR4/KCND3/EPHA4/NLGN1/GRID2/GRIA1/CANX/EPHA7/GABRA3/GRIK4/NRP1/NPTN/CDH2/DCC/NETO1	15
CC	GO:0030425	dendrite	43/538	442/10470	3.805430559066054e-5	9.71386221656335e-4	7.969267320371017e-4	KCND3/BRINP3/GLRX2/DPYSL5/EPHA4/DOCK10/GAP43/NLGN1/KCNIP4/EPHA5/GRID2/GRIA2/GPM6A/SORBS2/MAP1B/GRIA1/TENM2/CANX/SCGN/HSP90AB1/EPHA7/GABRA3/KCNB2/SLA/ARC/BRINP1/GRIA4/THY1/KIRREL3/ANK3/ATP2B1/FARP1/SLC8A3/GABRG3/NPTN/AMFR/MT3/FXR2/IFT20/SARM1/PALM/MAST1/APOE	43
CC	GO:0097447	dendritic tree	43/538	443/10470	4.015130247047774e-5	9.736690849090851e-4	7.987995965179255e-4	KCND3/BRINP3/GLRX2/DPYSL5/EPHA4/DOCK10/GAP43/NLGN1/KCNIP4/EPHA5/GRID2/GRIA2/GPM6A/SORBS2/MAP1B/GRIA1/TENM2/CANX/SCGN/HSP90AB1/EPHA7/GABRA3/KCNB2/SLA/ARC/BRINP1/GRIA4/THY1/KIRREL3/ANK3/ATP2B1/FARP1/SLC8A3/GABRG3/NPTN/AMFR/MT3/FXR2/IFT20/SARM1/PALM/MAST1/APOE	43
CC	GO:0098797	plasma membrane protein complex	31/538	283/10470	5.359941034305609e-5	0.0012378911436372478	0.0010155677749210629	CACHD1/KCND3/S100A10/SCN2A/RAMP1/KCNIP4/GRID2/BMPR1B/GRIA2/CASP3/CDH12/PDE4D/GRIA1/HLA-A/HLA-C/HLA-B/KCNQ5/GRIK2/GNGT1/GNG11/DPP6/SNTG1/SDCBP/KCNB2/GRIA4/GRIK4/CACNB2/KCNMA1/B2M/CDH2/CDH20	31
CC	GO:0043235	receptor complex	23/538	183/10470	6.19163771927867e-5	0.0013649746790227978	0.0011198273004245632	LRP1B/EPHA4/RAMP1/EPHA3/EPHA6/NLGN1/PEX5L/EPHA5/GRID2/BMPR1B/GRIA2/ADGRV1/GRIA1/HSP90AB1/EPHA7/GRIK2/GABRA3/SDCBP/GRIA4/GRIK4/NRP1/GABRG3/B2M	23
CC	GO:0099059	integral component of presynaptic active zone membrane	5/538	10/10470	7.144170224989758e-5	0.0015064880691826228	0.0012359251007076104	GPM6A/CANX/ATP2B1/NPTN/CDH2	5
CC	GO:0099060	integral component of postsynaptic specialization membrane	11/538	55/10470	9.051968154450492e-5	0.0018292518978785368	0.0015007210361325817	PLPPR4/KCND3/NLGN1/GRID2/GRIA1/EPHA7/GABRA3/NPTN/CDH2/DCC/NETO1	11
CC	GO:0099056	integral component of presynaptic membrane	9/538	38/10470	9.976374849457414e-5	0.0019354167207947383	0.0015878188181452223	SCN2A/EPHA4/GPM6A/CANX/PTPRD/GRIK4/ATP2B1/NPTN/CDH2	9
CC	GO:0099634	postsynaptic specialization membrane	14/538	86/10470	1.120215149088209e-4	0.002089632105029928	0.0017143373536653564	PLPPR4/KCND3/EPHA4/NLGN1/GRID2/GRIA2/GRIA1/EPHA7/GABRA3/ARC/NPTN/CDH2/DCC/NETO1	14
CC	GO:0098948	intrinsic component of postsynaptic specialization membrane	11/538	58/10470	1.4977014093678248e-4	0.0026903154946051667	0.0022071389190683735	PLPPR4/KCND3/NLGN1/GRID2/GRIA1/EPHA7/GABRA3/NPTN/CDH2/DCC/NETO1	11
CC	GO:0098945	intrinsic component of presynaptic active zone membrane	5/538	12/10470	2.0599763025711389e-4	0.0035681732383821517	0.002927334745758987	GPM6A/CANX/ATP2B1/NPTN/CDH2	5
CC	GO:0098889	intrinsic component of presynaptic membrane	9/538	43/10470	2.743358789829056e-4	0.004588031079541698	0.003764027668077616	SCN2A/EPHA4/GPM6A/CANX/PTPRD/GRIK4/ATP2B1/NPTN/CDH2	9
CC	GO:0030426	growth cone	18/538	141/10470	3.147135383725578e-4	0.005087868870356351	0.004174095351046556	PTBP2/DISC1/EPHA4/GAP43/GPM6A/MAP1B/DPYSL3/TENM2/HSP90AB1/EXOC4/CFL1/THY1/SLC2A13/PCDH9/AMFR/FXR2/EXOC7/DCC	18
CC	GO:0030424	axon	41/538	462/10470	4.199573082132907e-4	0.006570299822046645	0.005390283956014394	LRRC7/PTBP2/TGFB2/DISC1/SCN2A/EPHA4/CADM2/GAP43/EPHA5/GPM6A/MAP1B/SPOCK1/DPYSL3/GRIA1/TENM2/CANX/SCGN/HSP90AB1/NPY/EXOC4/NRG1/NFIB/CFL1/THY1/KIRREL3/NRP1/ANK3/SLC2A13/AVIL/PCDH9/SLC8A3/NPTN/AMFR/MT3/FXR2/SARM1/EXOC7/DCC/RAB27B/PALM/MAST1	41
CC	GO:0030427	site of polarized growth	18/538	145/10470	4.4461046827283285e-4	0.006738627409760123	0.005528380164708251	PTBP2/DISC1/EPHA4/GAP43/GPM6A/MAP1B/DPYSL3/TENM2/HSP90AB1/EXOC4/CFL1/THY1/SLC2A13/PCDH9/AMFR/FXR2/EXOC7/DCC	18
CC	GO:0034702	ion channel complex	18/538	148/10470	5.70321662284492e-4	0.008382000188120565	0.006876605688789091	CACHD1/KCND3/SCN2A/KCNIP4/GRID2/GRIA2/PDE4D/GRIA1/KCNQ5/GRIK2/DPP6/GABRA3/KCNB2/GRIA4/GRIK4/CACNB2/KCNMA1/GABRG3	18
CC	GO:0098978	glutamatergic synapse	26/538	257/10470	7.288975417427778e-4	0.010397509051330802	0.008530132222252941	PLPPR4/BCAN/SCN2A/EPHA4/SYN2/CADPS/TNIK/NLGN1/GRID2/GPM6A/GRIA1/CANX/EPHA7/GRIK2/NRG1/ARC/PTPRD/NRP1/ATP2B1/FARP1/NPTN/DYNLL2/DLGAP1/NETO1/APOE/SYN3	26
CC	GO:0034703	cation channel complex	15/538	115/10470	7.767734674809773e-4	0.010763860906522114	0.008830687840836375	CACHD1/KCND3/SCN2A/KCNIP4/GRIA2/PDE4D/GRIA1/KCNQ5/GRIK2/DPP6/KCNB2/GRIA4/GRIK4/CACNB2/KCNMA1	15
CC	GO:0001772	immunological synapse	6/538	23/10470	8.532339724121232e-4	0.011494957683885547	0.009430480747712942	VAV3/NEDD9/PRKCQ/ATP2B1/LGALS3/NPTN	6
CC	GO:1990351	transporter complex	23/538	221/10470	9.889803296566544e-4	0.012963661077931822	0.010635407243533864	CACHD1/KCND3/SCN2A/NDUFB4/KCNIP4/GRID2/GRIA2/PDE4D/GRIA1/KCNQ5/GRIK2/DPP6/ATP11C/GABRA3/KCNB2/GRIA4/GRIK4/CACNB2/KCNMA1/ATP8A2/GABRG3/ATP8B1/NDUFA6	23
CC	GO:0009986	cell surface	31/538	340/10470	0.0013529564550112984	0.01662737479418766	0.01364112354249145	EPHA4/SERPINE2/RAMP1/NLGN1/EPHA5/GRIA2/ADGRV1/PAM/GRIA1/HMMR/HLA-A/HLA-C/HLA-B/HSP90AB1/CD24/ANOS1/SFRP1/ABCA1/NCAM1/THY1/CLMP/ANK3/ENOX1/LGALS3/B2M/NPTN/AQP4/CDH2/DCC/PTPRT/SCUBE1	31
CC	GO:0034705	potassium channel complex	8/538	43/10470	0.0013582137022864066	0.01662737479418766	0.01364112354249145	KCND3/KCNIP4/KCNQ5/GRIK2/DPP6/KCNB2/GRIK4/KCNMA1	8
CC	GO:1904724	tertiary granule lumen	6/538	25/10470	0.0013713298799330029	0.01662737479418766	0.01364112354249145	QPCT/NIT2/PTX3/FTH1/METTL7A/B2M	6
CC	GO:0150034	distal axon	21/538	204/10470	0.0018507689363358002	0.02189324229567959	0.017961249240948204	PTBP2/DISC1/EPHA4/GAP43/GPM6A/MAP1B/DPYSL3/TENM2/SCGN/HSP90AB1/NPY/EXOC4/CFL1/THY1/SLC2A13/PCDH9/SLC8A3/AMFR/FXR2/EXOC7/DCC	21
CC	GO:0034774	secretory granule lumen	19/538	180/10470	0.002250013691523267	0.025982300961637724	0.021315919182852004	LRRC7/TGFB2/QPCT/OLA1/FN1/NIT2/PTX3/HSP90AB1/IMPDH1/TMSB4X/DDX3X/SDCBP/FABP5/ALAD/TUBB4B/GSTP1/A2M/B2M/TTR	19
CC	GO:0060205	cytoplasmic vesicle lumen	19/538	182/10470	0.0025524278237757324	0.028789011500726287	0.023618548773249128	LRRC7/TGFB2/QPCT/OLA1/FN1/NIT2/PTX3/HSP90AB1/IMPDH1/TMSB4X/DDX3X/SDCBP/FABP5/ALAD/TUBB4B/GSTP1/A2M/B2M/TTR	19
CC	GO:0016324	apical plasma membrane	18/538	169/10470	0.002632416295032077	0.02901640688842176	0.023805104294787684	STK39/PARD3B/FN1/TNIK/SHROOM3/SORBS2/PDE4D/OCLN/HSP90AB1/THY1/KCNMA1/SLC2A13/ATP2B1/CDH2/SLC14A2/RAB27B/ATP8B1/OCEL1	18
CC	GO:0031983	vesicle lumen	19/538	183/10470	0.0027159861132256664	0.029272294775876628	0.024015035106416418	LRRC7/TGFB2/QPCT/OLA1/FN1/NIT2/PTX3/HSP90AB1/IMPDH1/TMSB4X/DDX3X/SDCBP/FABP5/ALAD/TUBB4B/GSTP1/A2M/B2M/TTR	19
CC	GO:0031594	neuromuscular junction	8/538	48/10470	0.002821790912767416	0.029549739227881178	0.024242650956351787	EPHA4/SERPINE2/NLGN1/SPOCK1/EPHA7/NRG1/ANK3/SLC8A3	8
CC	GO:0048787	presynaptic active zone membrane	5/538	20/10470	0.0028635829767225058	0.029549739227881178	0.024242650956351787	GPM6A/CANX/ATP2B1/NPTN/CDH2	5
CC	GO:0098839	postsynaptic density membrane	10/538	71/10470	0.0032210865555229494	0.03232046790153104	0.026515760969677123	PLPPR4/EPHA4/GRID2/GRIA2/GRIA1/EPHA7/ARC/NPTN/DCC/NETO1	10
CC	GO:0098858	actin-based cell projection	15/538	133/10470	0.0033716658210237154	0.03232046790153104	0.026515760969677123	EPHA4/GAP43/NLGN1/GPM6A/ADGRV1/TENM2/EXOC4/MYO3A/PCDH15/FARP1/SYNE2/FXR2/IFT20/ATP8B1/PALM	15
CC	GO:0071556	integral component of lumenal side of endoplasmic reticulum membrane	4/538	13/10470	0.003398647140160996	0.03232046790153104	0.026515760969677123	CANX/HLA-A/HLA-C/HLA-B	4
CC	GO:0098553	lumenal side of endoplasmic reticulum membrane	4/538	13/10470	0.003398647140160996	0.03232046790153104	0.026515760969677123	CANX/HLA-A/HLA-C/HLA-B	4
CC	GO:1902495	transmembrane transporter complex	20/538	201/10470	0.003491307069381405	0.032563152474038105	0.026714859761663382	CACHD1/KCND3/SCN2A/NDUFB4/KCNIP4/GRID2/GRIA2/PDE4D/GRIA1/KCNQ5/GRIK2/DPP6/GABRA3/KCNB2/GRIA4/GRIK4/CACNB2/KCNMA1/GABRG3/NDUFA6	20
CC	GO:0097731	9+0 non-motile cilium	10/538	72/10470	0.0035733004492863795	0.032595283668505635	0.02674122024242025	IFT122/MAP1B/VCAN/EYS/GNGT1/PIP4K2A/PCDH15/RPGRIP1L/IFT20/DYNLL2	10
CC	GO:0008328	ionotropic glutamate receptor complex	6/538	30/10470	0.00369637237477899	0.032595283668505635	0.02674122024242025	GRID2/GRIA2/GRIA1/GRIK2/GRIA4/GRIK4	6
CC	GO:0098878	neurotransmitter receptor complex	6/538	30/10470	0.00369637237477899	0.032595283668505635	0.02674122024242025	GRID2/GRIA2/GRIA1/GRIK2/GRIA4/GRIK4	6
CC	GO:0042734	presynaptic membrane	12/538	98/10470	0.004300809710687325	0.03724808410148844	0.030558384786462577	SCN2A/EPHA4/GPM6A/SNCAIP/CANX/GRIK2/PTPRD/DENND1A/GRIK4/ATP2B1/NPTN/CDH2	12
CC	GO:0032590	dendrite membrane	5/538	22/10470	0.004467566826258202	0.03801350720588119	0.031186339064184675	GRIA1/GABRA3/THY1/ATP2B1/GABRG3	5
CC	GO:0098982	GABA-ergic synapse	8/538	52/10470	0.004702613327504783	0.03932357696275552	0.032261122283063666	KCND3/GAP43/NLGN1/GABRA3/NRG1/ATP2B1/GABRG3/NPTN	8
CC	GO:0099061	integral component of postsynaptic density membrane	7/538	42/10470	0.005116682170638262	0.04159844126027084	0.03412742440886029	PLPPR4/GRID2/GRIA1/EPHA7/NPTN/DCC/NETO1	7
CC	GO:0097733	photoreceptor cell cilium	9/538	64/10470	0.0051461989187963925	0.04159844126027084	0.03412742440886029	IFT122/MAP1B/VCAN/EYS/GNGT1/PIP4K2A/PCDH15/RPGRIP1L/IFT20	9
CC	GO:0030141	secretory granule	36/538	451/10470	0.005583552998738389	0.044393823022756046	0.03642075985372064	LRRC7/TGFB2/QPCT/OLA1/FN1/SERPINE2/CADPS/NIT2/PTX3/PAM/TRIM36/HLA-C/HLA-B/HSP90AB1/MOXD1/NPY/IMPDH1/TMSB4X/DDX3X/SDCBP/FABP5/ARC/ALAD/TUBB4B/FTH1/GSTP1/A2M/METTL7A/LGALS3/B2M/LOXL1/IFT20/RAB31/TTR/RAB27B/TOM1	36
CC	GO:0032421	stereocilium bundle	6/538	33/10470	0.006052240547626924	0.047344139767726744	0.03884120419359893	ADGRV1/IDO1/MYO3A/PCDH15/IFT20/ATP8B1	6
MF	GO:0005539	glycosaminoglycan binding	18/518	87/10308	2.3566794688786068e-7	1.53891169317773e-4	1.3916812442535772e-4	BCAN/FN1/SERPINE2/CCDC80/SEMA5A/VCAN/HAPLN1/DPYSL3/HMMR/ANOS1/SFRP1/NAV2/HSD17B12/EFEMP2/NRP1/NELL2/ADGRG1/APOE	18
MF	GO:0038023	signaling receptor activity	39/518	356/10308	3.408101304696938e-6	5.73946538650998e-4	5.190360412399612e-4	ADGRL2/GPR39/EPHA4/RAMP1/RARB/EPHA3/EPHA6/NLGN1/EPHA5/GRID2/BMPR1B/GRIA2/ADGRV1/NR2F1/GRIA1/EPHA7/GRIK2/NPY/PTPRZ1/IGSF1/GABRA3/PTPRD/ABCA1/GRIA4/GRIK4/NRP1/NR4A1/LPAR6/GABRG3/GPR176/NR2F2/AMFR/ADGRG1/STAT3/SSTR2/DCC/PTPRT/TSPO/GRIK1	39
MF	GO:0060089	molecular transducer activity	39/518	356/10308	3.408101304696938e-6	5.73946538650998e-4	5.190360412399612e-4	ADGRL2/GPR39/EPHA4/RAMP1/RARB/EPHA3/EPHA6/NLGN1/EPHA5/GRID2/BMPR1B/GRIA2/ADGRV1/NR2F1/GRIA1/EPHA7/GRIK2/NPY/PTPRZ1/IGSF1/GABRA3/PTPRD/ABCA1/GRIA4/GRIK4/NRP1/NR4A1/LPAR6/GABRG3/GPR176/NR2F2/AMFR/ADGRG1/STAT3/SSTR2/DCC/PTPRT/TSPO/GRIK1	39
MF	GO:0004970	ionotropic glutamate receptor activity	7/518	15/10308	3.515752151001519e-6	5.73946538650998e-4	5.190360412399612e-4	GRID2/GRIA2/GRIA1/GRIK2/GRIA4/GRIK4/GRIK1	7
MF	GO:0004888	transmembrane signaling receptor activity	30/518	243/10308	4.461196771597323e-6	5.826322983706104e-4	5.268908187086523e-4	ADGRL2/GPR39/EPHA4/RAMP1/EPHA3/EPHA6/EPHA5/GRID2/BMPR1B/GRIA2/ADGRV1/GRIA1/EPHA7/GRIK2/NPY/PTPRZ1/GABRA3/PTPRD/ABCA1/GRIA4/GRIK4/NRP1/LPAR6/GABRG3/GPR176/ADGRG1/SSTR2/DCC/PTPRT/GRIK1	30
MF	GO:0022824	transmitter-gated ion channel activity	9/518	30/10308	1.056509994702296e-5	9.85572895057999e-4	8.912813639518618e-4	GRID2/GRIA2/GRIA1/GRIK2/GABRA3/GRIA4/GRIK4/GABRG3/GRIK1	9
MF	GO:0022835	transmitter-gated channel activity	9/518	30/10308	1.056509994702296e-5	9.85572895057999e-4	8.912813639518618e-4	GRID2/GRIA2/GRIA1/GRIK2/GABRA3/GRIA4/GRIK4/GABRG3/GRIK1	9
MF	GO:0030594	neurotransmitter receptor activity	10/518	38/10308	1.2436297693377218e-5	0.0010151127992219155	9.179951323663974e-4	GRID2/GRIA2/GRIA1/GRIK2/GABRA3/GRIA4/GRIK4/GABRG3/TSPO/GRIK1	10
MF	GO:0005230	extracellular ligand-gated ion channel activity	9/518	32/10308	1.8926879797996024e-5	0.0013732502786768226	0.0012418689551667568	GRID2/GRIA2/GRIA1/GRIK2/GABRA3/GRIA4/GRIK4/GABRG3/GRIK1	9
MF	GO:0008066	glutamate receptor activity	7/518	20/10308	3.3976150829107506e-5	0.00221864264914072	0.0020063811173820327	GRID2/GRIA2/GRIA1/GRIK2/GRIA4/GRIK4/GRIK1	7
MF	GO:0015267	channel activity	25/518	209/10308	4.7616352084342956e-5	0.002591123159256329	0.002343225747308456	CACHD1/KCND3/KCNH7/SCN2A/PEX5L/KCNIP4/GRID2/GRIA2/GPM6A/GRIA1/KCNQ5/GRIK2/GABRA3/KCNB2/GRIA4/GRIK4/CACNB2/KCNMA1/ANO4/GABRG3/AQP4/BCL2/SLC24A3/TOMM40/GRIK1	25
MF	GO:0022803	passive transmembrane transporter activity	25/518	209/10308	4.7616352084342956e-5	0.002591123159256329	0.002343225747308456	CACHD1/KCND3/KCNH7/SCN2A/PEX5L/KCNIP4/GRID2/GRIA2/GPM6A/GRIA1/KCNQ5/GRIK2/GABRA3/KCNB2/GRIA4/GRIK4/CACNB2/KCNMA1/ANO4/GABRG3/AQP4/BCL2/SLC24A3/TOMM40/GRIK1	25
MF	GO:0022836	gated channel activity	20/518	150/10308	5.92428937894452e-5	0.0029758161265005935	0.002691114446629859	CACHD1/KCND3/KCNH7/SCN2A/PEX5L/KCNIP4/GRID2/GRIA2/GRIA1/KCNQ5/GRIK2/GABRA3/KCNB2/GRIA4/GRIK4/CACNB2/KCNMA1/ANO4/GABRG3/GRIK1	20
MF	GO:0008201	heparin binding	12/518	66/10308	9.354796019297685e-5	0.004363344143286706	0.003945895163027069	FN1/SERPINE2/CCDC80/ANOS1/SFRP1/NAV2/HSD17B12/EFEMP2/NRP1/NELL2/ADGRG1/APOE	12
MF	GO:0005005	transmembrane-ephrin receptor activity	5/518	11/10308	1.1280639454319097e-4	0.004615827583062995	0.004174223058109681	EPHA4/EPHA3/EPHA6/EPHA5/EPHA7	5
MF	GO:1901681	sulfur compound binding	18/518	133/10308	1.1309837875805195e-4	0.004615827583062995	0.004174223058109681	DBI/FN1/SERPINE2/CCDC80/SEMA5A/DPYSL3/PANK3/ANOS1/SFRP1/NAV2/HSD17B12/EFEMP2/GSTP1/NRP1/NELL2/PCCA/ADGRG1/APOE	18
MF	GO:0019838	growth factor binding	11/518	58/10308	1.2284982947269467e-4	0.004718878743862919	0.004267415129051499	IGFBP5/EPHA7/COL1A2/CHRDL1/SDCBP/IGFBPL1/API5/LTBP3/NRP1/HTRA1/A2M	11
MF	GO:1904315	transmitter-gated ion channel activity involved in regulation of postsynaptic membrane potential	7/518	25/10308	1.6915085548817405e-4	0.006119340675223321	0.005533892349158189	GRID2/GRIA1/GRIK2/GABRA3/GRIK4/GABRG3/GRIK1	7
MF	GO:0005003	ephrin receptor activity	5/518	12/10308	1.8541534535769616e-4	0.006119340675223321	0.005533892349158189	EPHA4/EPHA3/EPHA6/EPHA5/EPHA7	5
MF	GO:0015276	ligand-gated ion channel activity	11/518	61/10308	1.9679349797808535e-4	0.006119340675223321	0.005533892349158189	KCNH7/PEX5L/GRID2/GRIA2/GRIA1/GRIK2/GABRA3/GRIA4/GRIK4/GABRG3/GRIK1	11
MF	GO:0022834	ligand-gated channel activity	11/518	61/10308	1.9679349797808535e-4	0.006119340675223321	0.005533892349158189	KCNH7/PEX5L/GRID2/GRIA2/GRIA1/GRIK2/GABRA3/GRIA4/GRIK4/GABRG3/GRIK1	11
MF	GO:0099529	neurotransmitter receptor activity involved in regulation of postsynaptic membrane potential	7/518	26/10308	2.2154663970892652e-4	0.006575907078633137	0.005946778223765922	GRID2/GRIA1/GRIK2/GABRA3/GRIK4/GABRG3/GRIK1	7
MF	GO:0005216	ion channel activity	22/518	201/10308	4.770411778576103e-4	0.013543821267000848	0.012248059532179376	CACHD1/KCND3/KCNH7/SCN2A/PEX5L/KCNIP4/GRID2/GRIA2/GPM6A/GRIA1/KCNQ5/GRIK2/GABRA3/KCNB2/GRIA4/GRIK4/CACNB2/KCNMA1/ANO4/GABRG3/SLC24A3/GRIK1	22
MF	GO:0098960	postsynaptic neurotransmitter receptor activity	7/518	30/10308	5.756254743470574e-4	0.015568278883593118	0.014078833648256208	GRID2/GRIA1/GRIK2/GABRA3/GRIK4/GABRG3/GRIK1	7
MF	GO:0005509	calcium ion binding	31/518	331/10308	6.022905082430461e-4	0.015568278883593118	0.014078833648256208	S100A10/LRP1B/DNAH7/PLCH1/MASP1/LETM1/KCNIP4/NPNT/FAT4/FSTL5/CDH12/VCAN/ADGRV1/PAM/SPOCK1/TENM2/CANX/SCGN/EYS/DGKB/PCDH19/LTBP3/EFEMP2/PCDH15/NELL2/MYL6/PCDH9/CDH2/CDH20/SCUBE1/S100B	31
MF	GO:0005109	frizzled binding	5/518	15/10308	6.198702158857903e-4	0.015568278883593118	0.014078833648256208	WNT2B/SFRP1/SDCBP/WNT5B/ZNRF3	5
MF	GO:0005267	potassium channel activity	9/518	50/10308	7.540841679901897e-4	0.01779653686580948	0.016093910182508452	KCND3/KCNH7/KCNIP4/KCNQ5/GRIK2/KCNB2/GRIK4/KCNMA1/GRIK1	9
MF	GO:0005261	cation channel activity	18/518	155/10308	7.63098058564572e-4	0.01779653686580948	0.016093910182508452	CACHD1/KCND3/KCNH7/SCN2A/PEX5L/KCNIP4/GRIA2/GPM6A/GRIA1/KCNQ5/GRIK2/KCNB2/GRIA4/GRIK4/CACNB2/KCNMA1/SLC24A3/GRIK1	18
MF	GO:0005201	extracellular matrix structural constituent	9/518	54/10308	0.001339145420306384	0.030153860671036856	0.027268986598616388	FN1/AMBN/NPNT/VCAN/HAPLN1/COL1A2/ANOS1/SPON1/EFEMP2	9
MF	GO:0140303	intramembrane lipid transporter activity	6/518	26/10308	0.0015214430653090452	0.03301624609174728	0.029857522459047676	ATP11C/ABCA1/ANO4/ATP8A2/VMP1/ATP8B1	6
MF	GO:0001968	fibronectin binding	4/518	11/10308	0.0015673868741870839	0.03301624609174728	0.029857522459047676	IGFBP5/CCDC80/SFRP2/HSD17B12	4
MF	GO:0120020	cholesterol transfer activity	4/518	12/10308	0.0022583726386017832	0.04468840403051408	0.04041298405918981	ABCA1/GRAMD1B/APOE/TSPO	4
MF	GO:0140328	floppase activity	4/518	12/10308	0.0022583726386017832	0.04468840403051408	0.04041298405918981	ATP11C/ABCA1/ATP8A2/ATP8B1	4
MF	GO:0099094	ligand-gated cation channel activity	8/518	48/10308	0.002455983438878199	0.04716932898786659	0.04265655446472661	KCNH7/PEX5L/GRIA2/GRIA1/GRIK2/GRIA4/GRIK4/GRIK1	8
