# Supplementary material for: Single-cell brain organoid screening identifies developmental defects in autism
Source: Nature. 2023 Sep 13;621(7978):46. doi: 10.1038/s41586-023-06473-y (PMC10499611; doi:10.1038/s41586-023-06473-y)
Supplement: Supplementary file 6 — Perturbation-specific GO enrichment of dorsal and ventral DEGs. [file 41586_2023_6473_MOESM6_ESM.txt]

gRNA	lineage	ONTOLOGY	ID	Description	GeneRatio	BgRatio	pvalue	p.adjust	qvalue	geneID	Count
LEO1	excitatory	BP	GO:0032990	cell part morphogenesis	56/543	499/10088	1.0164131996733374e-7	3.285552478240863e-4	2.95579572195755e-4	PDPN/STMN1/PLPPR4/NTNG1/DNM3/PLXNA2/BCL11A/EMX1/HECW2/KLF7/EPHA4/NYAP2/PID1/ROBO2/BOC/KALRN/TNIK/UCHL1/GPM6A/EPHA7/POU3F2/UST/PRKN/HECW1/NRCAM/PTPRZ1/PTN/CNTNAP2/IL1RAPL1/DPYSL2/EXT1/PTK2/NFIB/MDK/CFL1/SLIT1/PTPRO/GRIP1/SYT1/PPFIA2/ATP8A2/DCLK1/MYCBP2/FOXG1/ATL1/NRXN3/IGF2BP1/CDH2/SYT4/BCL2/ID1/ADNP/BMP7/APOE/MYH14/S100B	56
LEO1	excitatory	BP	GO:0048858	cell projection morphogenesis	54/543	480/10088	1.6133329134499695e-7	3.285552478240863e-4	2.95579572195755e-4	PDPN/STMN1/PLPPR4/NTNG1/DNM3/PLXNA2/BCL11A/EMX1/HECW2/KLF7/EPHA4/NYAP2/ROBO2/BOC/KALRN/TNIK/UCHL1/GPM6A/EPHA7/POU3F2/UST/PRKN/HECW1/NRCAM/PTPRZ1/PTN/CNTNAP2/IL1RAPL1/DPYSL2/EXT1/PTK2/NFIB/MDK/CFL1/SLIT1/PTPRO/GRIP1/SYT1/PPFIA2/ATP8A2/DCLK1/MYCBP2/FOXG1/ATL1/NRXN3/IGF2BP1/CDH2/SYT4/BCL2/ID1/ADNP/BMP7/APOE/S100B	54
LEO1	excitatory	BP	GO:0120039	plasma membrane bounded cell projection morphogenesis	53/543	476/10088	2.9526451324219697e-7	3.4201738512335624e-4	3.076905727355766e-4	PDPN/STMN1/PLPPR4/NTNG1/DNM3/PLXNA2/BCL11A/EMX1/HECW2/KLF7/EPHA4/NYAP2/ROBO2/BOC/KALRN/TNIK/UCHL1/GPM6A/EPHA7/POU3F2/UST/PRKN/HECW1/NRCAM/PTPRZ1/PTN/CNTNAP2/IL1RAPL1/DPYSL2/EXT1/PTK2/NFIB/CFL1/SLIT1/PTPRO/GRIP1/SYT1/PPFIA2/ATP8A2/DCLK1/MYCBP2/FOXG1/ATL1/NRXN3/IGF2BP1/CDH2/SYT4/BCL2/ID1/ADNP/BMP7/APOE/S100B	53
LEO1	excitatory	BP	GO:0048812	neuron projection morphogenesis	52/543	465/10088	3.358874393551252e-7	3.4201738512335624e-4	3.076905727355766e-4	STMN1/PLPPR4/NTNG1/DNM3/PLXNA2/BCL11A/EMX1/HECW2/KLF7/EPHA4/NYAP2/ROBO2/BOC/KALRN/TNIK/UCHL1/GPM6A/EPHA7/POU3F2/UST/PRKN/HECW1/NRCAM/PTPRZ1/PTN/CNTNAP2/IL1RAPL1/DPYSL2/EXT1/PTK2/NFIB/CFL1/SLIT1/PTPRO/GRIP1/SYT1/PPFIA2/ATP8A2/DCLK1/MYCBP2/FOXG1/ATL1/NRXN3/IGF2BP1/CDH2/SYT4/BCL2/ID1/ADNP/BMP7/APOE/S100B	52
LEO1	excitatory	BP	GO:0030900	forebrain development	34/543	259/10088	1.163854542020713e-6	9.480759099300729e-4	8.529216127945478e-4	WNT2B/BTG2/PROX1/ID2/EMX1/POU3F3/FOXP1/ROBO2/SLC7A11/CASP3/ID4/POU3F2/NPY/NEUROD6/CDK6/CNTNAP2/ATRX/MCPH1/NRG1/EXT1/NFIB/MDK/ZEB1/PRKG1/NRG3/SLIT1/EMX2/DCLK1/FOXG1/B2M/NR2F2/IGF2BP1/SSTR2/CDH2	34
LEO1	excitatory	BP	GO:0009611	response to wounding	36/543	291/10088	2.3412187629896977e-6	0.0015892973369428399	0.001429786405959147	PDPN/ID3/F3/RHOC/S100A10/KCNK2/LNPK/EPHA4/CLASP2/PLSCR1/SLC7A11/CASP3/SLC1A3/DHFR/NREP/PPIA/PTN/DGKI/NRG1/EXT1/PTK2/AK3/CHMP5/TNC/MDK/PRKG1/VASH1/RAB27A/GFAP/ACTG1/BCL2/ZFP36/APOE/CHMP2A/TSPO/FBLN1	36
LEO1	excitatory	BP	GO:0098609	cell-cell adhesion	49/543	461/10088	3.266838350679293e-6	0.0019008332289023944	0.001710054781761597	PDPN/LRRC7/GLMN/CNN3/NTNG1/HMCN1/KIF26B/ACVR1/ITGA6/ROBO2/CADM2/CD47/BOC/IGSF11/CD80/GRID2/SLC7A11/CASP3/CDH12/ADGRV1/TENM2/EPHA7/EZR/PPIA/NRCAM/CD99/IL1RAPL1/TMEM47/PCDH19/IDO1/EXT1/PTK2/MDK/AMBRA1/DLG2/PRKG1/LRFN5/LGALS3/NRXN3/B2M/MAP2K5/SOX9/ACTG1/AQP4/CDH2/CDH20/BCL2/BMP7/LGALS1	49
LEO1	excitatory	BP	GO:0048667	cell morphogenesis involved in neuron differentiation	45/543	415/10088	4.952740904113763e-6	0.0025215642128069192	0.0022684856693710536	STMN1/PLPPR4/NTNG1/DNM3/PLXNA2/WDPCP/HECW2/KLF7/EPHA4/ROBO2/BOC/KALRN/TNIK/UCHL1/SLC1A3/EPHA7/POU3F2/UST/HECW1/NRCAM/PTPRZ1/PTN/IL1RAPL1/DPYSL2/EXT1/PTK2/NFIB/CFL1/SLIT1/PTPRO/PPFIA2/ATP8A2/DCLK1/MYCBP2/FOXG1/ATL1/NRXN3/IGF2BP1/CDH2/BCL2/ID1/ADNP/BMP7/APOE/S100B	45
LEO1	excitatory	BP	GO:0061564	axon development	40/543	353/10088	5.87032338272149e-6	0.002656647459758292	0.002390011192427311	STMN1/PLPPR4/NTNG1/PLXNA2/KLF7/EPHA4/ROBO2/BOC/KALRN/UCHL1/CASP3/DHFR/NREP/CNR1/EPHA7/POU3F2/UST/NRCAM/PTPRZ1/PTN/DPYSL2/EXT1/PTK2/NFIB/TNC/SLIT1/PTPRO/ATP8A2/DCLK1/MYCBP2/FOXG1/ATL1/NRXN3/CDH2/BCL2/ADNP/BMP7/APOE/TSPO/S100B	40
LEO1	excitatory	BP	GO:0034330	cell junction organization	48/543	462/10088	7.729795814200017e-6	0.0030614135346478406	0.0027541526391019508	NFIA/NTNG1/RHOC/S100A10/RAB13/DNM3/WDPCP/ITGA6/EPHA4/LRRN1/SETD5/CLASP2/ERC2/PDZRN3/ROBO2/ADD1/LIMCH1/GRID2/ANK2/SLC7A11/GPM6A/CDH12/LRFN2/EPHA7/NRCAM/CNTNAP2/IL1RAPL1/NRG1/EXT1/PTK2/TNC/CFL1/SLIT1/ERC1/PTPRO/PPFIA2/MYCBP2/LRFN5/GPHN/PEAK1/ACTG1/CDH2/CDH20/BCL2/SYNDIG1/ADNP/APOE/SEZ6L	48
LEO1	excitatory	BP	GO:0050807	regulation of synapse organization	22/543	144/10088	8.267996288025104e-6	0.0030614135346478406	0.0027541526391019508	DNM3/EPHA4/LRRN1/SETD5/ROBO2/GRID2/SLC7A11/GPM6A/LRFN2/EPHA7/NRCAM/IL1RAPL1/CFL1/SLIT1/PTPRO/PPFIA2/MYCBP2/LRFN5/CDH2/SYNDIG1/ADNP/APOE	22
LEO1	excitatory	BP	GO:0010975	regulation of neuron projection development	39/543	347/10088	9.344659062790112e-6	0.003171733030228677	0.002853399841892314	ROR1/LRRC7/NTNG1/DNM3/PLXNA2/CCDC88A/BCL11A/ITGA6/HECW2/EPHA4/ROBO2/TNIK/GRID2/NR2F1/CNR1/EPHA7/POU3F2/UST/HECW1/HGF/NRCAM/PTN/IL1RAPL1/STMN2/ROR2/MDK/CFL1/SLIT1/PTPRO/PPFIA2/ATP8A2/MYCBP2/B2M/GFAP/CDH2/ID1/ADNP/BMP7/APOE	39
LEO1	excitatory	BP	GO:0050803	regulation of synapse structure or activity	22/543	148/10088	1.29512146096283e-5	0.0038157442203385237	0.003432774401643274	DNM3/EPHA4/LRRN1/SETD5/ROBO2/GRID2/SLC7A11/GPM6A/LRFN2/EPHA7/NRCAM/IL1RAPL1/CFL1/SLIT1/PTPRO/PPFIA2/MYCBP2/LRFN5/CDH2/SYNDIG1/ADNP/APOE	22
LEO1	excitatory	BP	GO:0034329	cell junction assembly	32/543	264/10088	1.3115742471087486e-5	0.0038157442203385237	0.003432774401643274	RHOC/S100A10/RAB13/DNM3/WDPCP/ITGA6/LRRN1/SETD5/CLASP2/ROBO2/LIMCH1/GRID2/ANK2/GPM6A/CDH12/EPHA7/NRCAM/CNTNAP2/IL1RAPL1/NRG1/PTK2/SLIT1/PTPRO/MYCBP2/LRFN5/PEAK1/ACTG1/CDH2/CDH20/BCL2/SYNDIG1/ADNP	32
LEO1	excitatory	BP	GO:0045664	regulation of neuron differentiation	19/543	118/10088	1.585347506537697e-5	0.004304746929418694	0.003872698014215946	PBX1/BRINP3/PROX1/SOX11/ID2/BCL11A/NREP/ID4/NRCAM/DPYSL2/ZEB1/ZFHX2/FOXG1/B2M/CYB5D2/SOX9/BCL2/BMP7/ZNF536	19
LEO1	excitatory	BP	GO:0007610	behavior	40/543	369/10088	1.6996911406372188e-5	0.00432677625988462	0.0038925163556303675	BTG2/KCNK2/ID2/SCN1A/EPHA4/UCHL1/SLC7A11/CASP3/SLC1A3/CAMK4/EGR1/GRIA1/BTBD9/CNR1/GRIK2/PRKN/NPY/PTPRZ1/PTN/CNTNAP2/NRG1/IDO1/NCOA2/EXT1/NAV2/MDK/EIF4EBP2/ATP8A2/ZFHX2/NRXN3/B2M/CNTNAP4/SYT4/BCL2/DYNLRB1/ADNP/APOE/MYH14/TSPO/S100B	40
LEO1	excitatory	BP	GO:0021537	telencephalon development	25/543	185/10088	1.8551416150490213e-5	0.004444701057702743	0.003998605549217117	BTG2/PROX1/ID2/EMX1/POU3F3/FOXP1/ROBO2/SLC7A11/CASP3/ID4/POU3F2/NPY/NEUROD6/CDK6/CNTNAP2/MCPH1/NRG1/EXT1/NFIB/MDK/NRG3/EMX2/FOXG1/IGF2BP1/CDH2	25
LEO1	excitatory	BP	GO:0021542	dentate gyrus development	6/543	13/10088	2.9338520189097834e-5	0.006638655151677527	0.0059723619168567	BTG2/PROX1/NEUROD6/CDK6/MDK/EMX2	6
LEO1	excitatory	BP	GO:1901888	regulation of cell junction assembly	19/543	124/10088	3.2529322221922694e-5	0.006973259442625849	0.006273383415762488	S100A10/WDPCP/LRRN1/SETD5/CLASP2/ROBO2/LIMCH1/GRID2/EPHA7/CNTNAP2/IL1RAPL1/PTK2/SLIT1/MYCBP2/LRFN5/PEAK1/ACTG1/SYNDIG1/ADNP	19
LEO1	excitatory	BP	GO:0061448	connective tissue development	20/543	138/10088	4.624042253954524e-5	0.009416862050178389	0.008471732150534579	WNT2B/RASAL2/MBOAT2/ARID5A/LNPK/KLF7/EGR1/ID4/NCOA2/EXT1/NFIB/SOX6/MDK/ZEB1/SOX5/HMGA2/FTO/SOX9/BMP7/SELENOM	20
LEO1	excitatory	BP	GO:0001655	urogenital system development	25/543	202/10088	8.203708319994966e-5	0.01591128761301881	0.014314340181404749	ID3/NFIA/WNT2B/PBX1/PROX1/KIF26B/SOX11/ODC1/WDPCP/POU3F3/ACVR1/EPHA4/ROBO2/EGR1/ID4/EPHA7/GPC3/EXT1/TNC/PSAP/EMX2/PTPRO/SOX9/BCL2/BMP7	25
LEO1	excitatory	BP	GO:0010001	glial cell differentiation	20/543	145/10088	9.411816527344002e-5	0.017010917173133477	0.015303604657029643	ROR1/SOX11/ID2/EMX1/EPHA4/ID4/DAAM2/POU3F2/CDK6/PTPRZ1/PTN/CLU/NRG1/NFIB/ROR2/SOX6/MDK/GFAP/SOX9/CDH2	20
LEO1	excitatory	BP	GO:0099177	regulation of trans-synaptic signaling	33/543	305/10088	9.681143661003172e-5	0.017010917173133477	0.015303604657029643	PLPPR4/NTNG1/EPHA4/ERC2/IGSF11/GRID2/SLC7A11/SLC1A3/GRIA1/BTBD9/LRFN2/CNR1/GRIK2/PRKN/PTN/DGKI/FABP5/RNF19A/SLC24A2/ROR2/EIF4EBP2/NRG3/ERC1/SYT1/PRKCB/CNTNAP4/GFAP/DLGAP1/CDH2/SYT4/ADNP/APOE/S100B	33
LEO1	excitatory	BP	GO:0030855	epithelial cell differentiation	34/543	319/10088	1.0241969254814066e-4	0.017010917173133477	0.015303604657029643	PDPN/ID3/CNN3/RAB13/PROX1/SOX11/ID2/WDPCP/EMX1/ACVR1/KLF7/ADD1/SLC7A11/CASP3/PDE4D/POU3F2/EZR/NPY/CDK6/ATRX/NRG1/EXT1/NFIB/ZEB1/PSAP/PTPRO/BTG1/LGALS3/NR2F2/SOX9/CDH2/ID1/BMP7/ZFP36	34
LEO1	excitatory	BP	GO:0003158	endothelium development	13/543	72/10088	1.0441270054709968e-4	0.017010917173133477	0.015303604657029643	PDPN/PROX1/ACVR1/SLC40A1/FOXP1/ADD1/PDE4D/EZR/NRG1/ZEB1/BTG1/NR2F2/ID1	13
LEO1	excitatory	BP	GO:0099536	synaptic signaling	44/543	456/10088	1.1017874178552031e-4	0.01725992366509324	0.015527619439489724	PLPPR4/NTNG1/DTNB/EPHA4/ERC2/IGSF11/GABRB1/GRID2/SLC7A11/GRIA2/SLC1A3/SV2C/GRIA1/BTBD9/LRFN2/CNR1/GRIK2/PRKN/NPY/EXOC4/PTN/DGKI/IL1RAPL1/NRG1/FABP5/RNF19A/EXT1/KCNQ3/SLC24A2/ROR2/DLG2/EIF4EBP2/NRG3/ERC1/SYT1/PRKCB/CNTNAP4/GFAP/DLGAP1/CDH2/SYT4/ADNP/APOE/S100B	44
LEO1	excitatory	BP	GO:0018958	phenol-containing compound metabolic process	10/543	46/10088	1.3202905214414196e-4	0.019916827014188523	0.01791786083874301	TRPC1/SLC7A11/BTBD9/MOXD1/PRKN/NPY/TG/SLCO1C1/DIO2/BCL2	10
LEO1	excitatory	BP	GO:0031344	regulation of cell projection organization	46/543	490/10088	1.4721620819819936e-4	0.021414700571116642	0.019265399275862106	PDPN/ROR1/LRRC7/NTNG1/DNM3/PLXNA2/CCDC88A/BCL11A/WDPCP/ITGA6/HECW2/EPHA4/ROBO2/TNIK/GRID2/GPM6A/NR2F1/TENM2/DAAM2/CNR1/EPHA7/POU3F2/UST/EZR/HECW1/HGF/NRCAM/PTN/IL1RAPL1/STMN2/ROR2/MDK/CFL1/SLIT1/PTPRO/GRIP1/PPFIA2/ATP8A2/MYCBP2/B2M/GFAP/CDH2/ID1/ADNP/BMP7/APOE	46
LEO1	excitatory	BP	GO:0007409	axonogenesis	33/543	314/10088	1.6881274991461636e-4	0.023709459669042497	0.02132984328322249	STMN1/PLPPR4/NTNG1/PLXNA2/KLF7/EPHA4/ROBO2/BOC/KALRN/UCHL1/EPHA7/POU3F2/UST/NRCAM/PTPRZ1/DPYSL2/EXT1/PTK2/NFIB/SLIT1/PTPRO/ATP8A2/DCLK1/MYCBP2/FOXG1/ATL1/NRXN3/CDH2/BCL2/ADNP/BMP7/APOE/S100B	33
LEO1	excitatory	BP	GO:0061351	neural precursor cell proliferation	16/543	107/10088	1.8057627033024097e-4	0.023886753798412038	0.021489343164167708	BTG2/PROX1/ID2/EMX1/POU3F3/ID4/POU3F2/PTPRZ1/PTN/MDK/EMX2/SOX5/FOXG1/RORA/IGF2BP1/CDH2	16
LEO1	excitatory	BP	GO:0120035	regulation of plasma membrane bounded cell projection organization	45/543	481/10088	1.880489355901589e-4	0.023886753798412038	0.021489343164167708	PDPN/ROR1/LRRC7/NTNG1/DNM3/PLXNA2/CCDC88A/BCL11A/WDPCP/ITGA6/HECW2/EPHA4/ROBO2/TNIK/GRID2/GPM6A/NR2F1/TENM2/DAAM2/CNR1/EPHA7/POU3F2/UST/EZR/HECW1/HGF/NRCAM/PTN/IL1RAPL1/STMN2/ROR2/MDK/CFL1/SLIT1/PTPRO/PPFIA2/ATP8A2/MYCBP2/B2M/GFAP/CDH2/ID1/ADNP/BMP7/APOE	45
LEO1	excitatory	BP	GO:0007600	sensory perception	25/543	213/10088	1.924732721574854e-4	0.023886753798412038	0.021489343164167708	ROR1/HMCN1/SCN1A/IMPG2/MGLL/UCHL1/TMEM150C/CASP3/RETREG1/SLC1A3/ADGRV1/SERPINB6/BTBD9/CNR1/GRIK2/NPY/FABP5/SLC24A2/NAV2/SRRM4/ATP8A2/ZFHX2/B2M/CEMIP/MYH14	25
LEO1	excitatory	BP	GO:0099537	trans-synaptic signaling	42/543	440/10088	1.9997473419573907e-4	0.023886753798412038	0.021489343164167708	PLPPR4/NTNG1/EPHA4/ERC2/IGSF11/GABRB1/GRID2/SLC7A11/GRIA2/SLC1A3/SV2C/GRIA1/BTBD9/LRFN2/CNR1/GRIK2/PRKN/NPY/EXOC4/PTN/DGKI/IL1RAPL1/FABP5/RNF19A/EXT1/KCNQ3/SLC24A2/ROR2/DLG2/EIF4EBP2/NRG3/ERC1/SYT1/PRKCB/CNTNAP4/GFAP/DLGAP1/CDH2/SYT4/ADNP/APOE/S100B	42
LEO1	excitatory	BP	GO:0050804	modulation of chemical synaptic transmission	32/543	304/10088	2.0526304516190066e-4	0.023886753798412038	0.021489343164167708	PLPPR4/NTNG1/EPHA4/ERC2/IGSF11/GRID2/SLC7A11/SLC1A3/GRIA1/BTBD9/LRFN2/CNR1/GRIK2/PRKN/PTN/DGKI/RNF19A/SLC24A2/ROR2/EIF4EBP2/NRG3/ERC1/SYT1/PRKCB/CNTNAP4/GFAP/DLGAP1/CDH2/SYT4/ADNP/APOE/S100B	32
LEO1	excitatory	BP	GO:0050808	synapse organization	32/543	304/10088	2.0526304516190066e-4	0.023886753798412038	0.021489343164167708	NFIA/NTNG1/DNM3/EPHA4/LRRN1/SETD5/ERC2/PDZRN3/ROBO2/GRID2/SLC7A11/GPM6A/LRFN2/EPHA7/NRCAM/IL1RAPL1/NRG1/TNC/CFL1/SLIT1/ERC1/PTPRO/PPFIA2/MYCBP2/LRFN5/GPHN/ACTG1/CDH2/SYNDIG1/ADNP/APOE/SEZ6L	32
LEO1	excitatory	BP	GO:0001656	metanephros development	9/543	40/10088	2.1640205584159397e-4	0.02448348815118923	0.0220261858591985	ID3/KIF26B/POU3F3/ROBO2/EGR1/GPC3/SOX9/BCL2/BMP7	9
LEO1	excitatory	BP	GO:0002065	columnar/cuboidal epithelial cell differentiation	11/543	58/10088	2.244754653539407e-4	0.024710501902340552	0.022230415217555265	PROX1/SOX11/EMX1/POU3F2/NPY/CDK6/EXT1/NFIB/SOX9/CDH2/BMP7	11
LEO1	excitatory	BP	GO:0050866	negative regulation of cell activation	13/543	80/10088	3.127138986975104e-4	0.03258408949036332	0.02931376471912718	GLMN/SOX11/ID2/CD80/CASP3/CNR1/HMGB3/IDO1/MDK/PRKG1/LRFN5/LGALS3/APOE	13
LEO1	excitatory	BP	GO:0072073	kidney epithelium development	13/543	80/10088	3.127138986975104e-4	0.03258408949036332	0.02931376471912718	WNT2B/PBX1/KIF26B/POU3F3/EPHA4/ROBO2/EPHA7/GPC3/EXT1/PTPRO/SOX9/BCL2/BMP7	13
LEO1	excitatory	BP	GO:0042063	gliogenesis	23/543	195/10088	3.200008788643587e-4	0.03258408949036332	0.02931376471912718	ROR1/SOX11/ID2/EMX1/EPHA4/ID4/DAAM2/POU3F2/CDK6/PTPRZ1/PTN/CLU/NRG1/NFIB/ROR2/RRAS2/SOX6/MDK/FOXG1/GFAP/SOX9/CDH2/TSPO	23
LEO1	excitatory	BP	GO:0022604	regulation of cell morphogenesis	25/543	221/10088	3.412964712843834e-4	0.033726145691940636	0.03034119765687915	PDPN/PALMD/NTNG1/RHOC/S100A10/PLXNA2/BCL11A/WDPCP/ARHGAP15/EPHA4/SH3D19/SPRY4/SPARC/EZR/PRKN/IL1RAPL1/PTK2/MDK/CFL1/GRIP1/SYT1/RHOJ/SYT4/MYH14/FBLN1	25
LEO1	excitatory	BP	GO:0051155	positive regulation of striated muscle cell differentiation	6/543	19/10088	3.5136977995719836e-4	0.033726145691940636	0.03034119765687915	PROX1/MORF4L2/NRG1/ATP11A/AKAP6/BCL2	6
LEO1	excitatory	BP	GO:0051963	regulation of synapse assembly	11/543	61/10088	3.56058007550564e-4	0.033726145691940636	0.03034119765687915	LRRN1/SETD5/ROBO2/GRID2/EPHA7/IL1RAPL1/SLIT1/MYCBP2/LRFN5/SYNDIG1/ADNP	11
LEO1	excitatory	BP	GO:0048729	tissue morphogenesis	34/543	343/10088	4.0691000755608533e-4	0.03731393913605245	0.03356889972026273	PDPN/ROR1/PRKACB/GLMN/WNT2B/RHOC/PBX1/PROX1/KIF26B/SOX11/WDPCP/ACVR1/EPHA4/CLASP2/PRICKLE2/FOXP1/ROBO2/CASP3/ID4/EPHA7/HGF/EXOC4/GPC3/NRG1/EXT1/ROR2/TNC/MDK/HMGA2/SOX9/SOCS3/ACTG1/BCL2/BMP7	34
LEO1	excitatory	BP	GO:0045446	endothelial cell differentiation	11/543	62/10088	4.122581048667715e-4	0.03731393913605245	0.03356889972026273	PDPN/PROX1/ACVR1/ADD1/PDE4D/EZR/NRG1/ZEB1/BTG1/NR2F2/ID1	11
LEO1	excitatory	BP	GO:0006024	glycosaminoglycan biosynthetic process	10/543	53/10088	4.497726304856991e-4	0.0396467703134237	0.035667594676374044	NDST4/CHSY3/UST/HS6ST2/CSGALNACT1/EXT1/B3GAT3/CHST15/CEMIP/DSEL	10
LEO1	excitatory	BP	GO:0031102	neuron projection regeneration	9/543	44/10088	4.629135712292227e-4	0.0396467703134237	0.035667594676374044	EPHA4/DHFR/NREP/HGF/PTN/TNC/GFAP/BCL2/TSPO	9
LEO1	excitatory	BP	GO:0042692	muscle cell differentiation	24/543	213/10088	4.7254935404668526e-4	0.0396467703134237	0.035667594676374044	GLMN/PROX1/SMYD3/ID2/NEB/ACVR1/FOXP1/UCHL1/ANK2/CASP3/SORBS2/MORF4L2/NRG1/SOX6/NEBL/ZEB1/CSRP2/ATP11A/AKAP6/RORA/SOX9/ACTG1/CDH2/BCL2	24
LEO1	excitatory	BP	GO:0006935	chemotaxis	30/543	292/10088	4.867023117287467e-4	0.0396467703134237	0.035667594676374044	PDE4B/F3/RAB13/PLXNA2/KLF7/EPHA4/ROBO2/BOC/KALRN/CXCL14/EPHA7/PPIA/HGF/NRCAM/PTN/DPYSL2/NRG1/EXT1/PTK2/NFIB/MDK/NRG3/SLIT1/PTPRO/MYCBP2/FOXG1/LGALS3/NRXN3/PPIB/BMP7	30
LEO1	excitatory	BP	GO:0042330	taxis	30/543	292/10088	4.867023117287467e-4	0.0396467703134237	0.035667594676374044	PDE4B/F3/RAB13/PLXNA2/KLF7/EPHA4/ROBO2/BOC/KALRN/CXCL14/EPHA7/PPIA/HGF/NRCAM/PTN/DPYSL2/NRG1/EXT1/PTK2/NFIB/MDK/NRG3/SLIT1/PTPRO/MYCBP2/FOXG1/LGALS3/NRXN3/PPIB/BMP7	30
LEO1	excitatory	BP	GO:0006023	aminoglycan biosynthetic process	10/543	54/10088	5.259157411958248e-4	0.04200107478216852	0.037785607742057095	NDST4/CHSY3/UST/HS6ST2/CSGALNACT1/EXT1/B3GAT3/CHST15/CEMIP/DSEL	10
LEO1	excitatory	BP	GO:0002062	chondrocyte differentiation	11/543	64/10088	5.471321305677936e-4	0.04285517630389661	0.03855398677138643	WNT2B/MBOAT2/ARID5A/LNPK/EXT1/NFIB/SOX6/MDK/SOX5/HMGA2/SOX9	11
LEO1	excitatory	BP	GO:0007416	synapse assembly	16/543	118/10088	5.609711378083093e-4	0.04311010272251404	0.038783327322953816	DNM3/LRRN1/SETD5/ROBO2/GRID2/GPM6A/EPHA7/NRCAM/IL1RAPL1/NRG1/SLIT1/MYCBP2/LRFN5/CDH2/SYNDIG1/ADNP	16
LEO1	excitatory	BP	GO:0035239	tube morphogenesis	42/543	463/10088	5.852115772220782e-4	0.04387930105193417	0.03947532452783616	PRKACB/GLMN/F3/WNT2B/PBX1/PROX1/KIF26B/SOX11/ID2/HK2/ACVR1/EPHA4/FOXP1/CASP3/SPARC/EPHA7/HGF/NRCAM/CALD1/GPC3/EXT1/AGO2/PTK2/NFIB/MDK/ZEB1/EMX2/HMGA2/BTG1/RHOJ/VASH1/RORA/MAP2K5/NR2F2/PRKCB/SOX9/ACTG1/CDH2/BCL2/ID1/BMP7/APOE	42
LEO1	excitatory	BP	GO:0007268	chemical synaptic transmission	40/543	435/10088	6.03299989911199e-4	0.04387930105193417	0.03947532452783616	PLPPR4/NTNG1/EPHA4/ERC2/IGSF11/GABRB1/GRID2/SLC7A11/GRIA2/SLC1A3/SV2C/GRIA1/BTBD9/LRFN2/CNR1/GRIK2/PRKN/NPY/EXOC4/PTN/DGKI/RNF19A/EXT1/KCNQ3/SLC24A2/ROR2/DLG2/EIF4EBP2/NRG3/ERC1/SYT1/PRKCB/CNTNAP4/GFAP/DLGAP1/CDH2/SYT4/ADNP/APOE/S100B	40
LEO1	excitatory	BP	GO:0098916	anterograde trans-synaptic signaling	40/543	435/10088	6.03299989911199e-4	0.04387930105193417	0.03947532452783616	PLPPR4/NTNG1/EPHA4/ERC2/IGSF11/GABRB1/GRID2/SLC7A11/GRIA2/SLC1A3/SV2C/GRIA1/BTBD9/LRFN2/CNR1/GRIK2/PRKN/NPY/EXOC4/PTN/DGKI/RNF19A/EXT1/KCNQ3/SLC24A2/ROR2/DLG2/EIF4EBP2/NRG3/ERC1/SYT1/PRKCB/CNTNAP4/GFAP/DLGAP1/CDH2/SYT4/ADNP/APOE/S100B	40
LEO1	excitatory	BP	GO:0050878	regulation of body fluid levels	20/543	167/10088	6.350582485124462e-4	0.0453788113366876	0.040824335421455686	PDPN/STMN1/PRKACB/F3/HK2/LNPK/PLSCR1/SLC7A11/PPIA/CFTR/DGKI/EXT1/AK3/PRKG1/PTPRO/RAB27A/ACTG1/AQP4/APOE/FBLN1	20
LEO1	excitatory	BP	GO:0050727	regulation of inflammatory response	18/543	143/10088	6.474798465198895e-4	0.04546871404957775	0.04090521498612951	FOXP1/CD47/MGLL/CNR1/NPY/HGF/MCPH1/MFHAS1/IDO1/TNC/MDK/NEAT1/LRFN5/RORA/SOCS3/ZFP36/APOE/LGALS1	18
LEO1	excitatory	BP	GO:0007613	memory	12/543	76/10088	6.900070922842666e-4	0.047389345981577354	0.04263308136040183	KCNK2/CAMK4/GRIA1/BTBD9/CNR1/PTN/MDK/EIF4EBP2/SYT4/ADNP/APOE/S100B	12
LEO1	excitatory	BP	GO:0072001	renal system development	21/543	181/10088	7.156861163269422e-4	0.047389345981577354	0.04263308136040183	ID3/NFIA/WNT2B/PBX1/PROX1/KIF26B/SOX11/ODC1/WDPCP/POU3F3/EPHA4/ROBO2/EGR1/EPHA7/GPC3/EXT1/EMX2/PTPRO/SOX9/BCL2/BMP7	21
LEO1	excitatory	BP	GO:0030203	glycosaminoglycan metabolic process	11/543	66/10088	7.169889362196399e-4	0.047389345981577354	0.04263308136040183	NDST4/CHSY3/UST/HS6ST2/CSGALNACT1/EXT1/B3GAT3/CHST15/GNS/CEMIP/DSEL	11
LEO1	excitatory	BP	GO:0002009	morphogenesis of an epithelium	30/543	299/10088	7.213698627198125e-4	0.047389345981577354	0.04263308136040183	PDPN/ROR1/PRKACB/GLMN/WNT2B/RHOC/PBX1/PROX1/KIF26B/SOX11/WDPCP/ACVR1/EPHA4/CLASP2/PRICKLE2/FOXP1/CASP3/ID4/EPHA7/HGF/GPC3/EXT1/ROR2/TNC/MDK/SOX9/SOCS3/ACTG1/BCL2/BMP7	30
LEO1	excitatory	CC	GO:0098984	neuron to neuron synapse	36/567	287/10470	1.974666610621734e-6	4.8131969813993764e-4	4.2270991864049344e-4	PDE4B/LRRC7/PLPPR4/DNM3/DTNB/BCL11A/EPHA4/IGSF11/KALRN/TNIK/ADD1/GRID2/GRIA2/RGS7BP/GRIA1/LRFN2/EPHA7/GRIK2/PRKN/NRCAM/DGKI/FABP5/RNF19A/BAALC/DLG2/ADD3/PTPRO/GRIP1/SYT1/DCLK1/LRFN5/GPHN/NSF/DLGAP1/CDH2/SYNDIG1	36
LEO1	excitatory	CC	GO:0014069	postsynaptic density	34/567	266/10470	2.4963792022235355e-6	4.8131969813993764e-4	4.2270991864049344e-4	PDE4B/LRRC7/PLPPR4/DNM3/DTNB/BCL11A/EPHA4/IGSF11/KALRN/TNIK/ADD1/GRID2/GRIA2/RGS7BP/GRIA1/LRFN2/EPHA7/GRIK2/PRKN/NRCAM/DGKI/FABP5/BAALC/DLG2/ADD3/PTPRO/GRIP1/DCLK1/LRFN5/GPHN/NSF/DLGAP1/CDH2/SYNDIG1	34
LEO1	excitatory	CC	GO:0097060	synaptic membrane	33/567	258/10470	3.4593017862836044e-6	4.8131969813993764e-4	4.2270991864049344e-4	PLPPR4/NTNG1/DNM3/LRRTM4/EPHA4/ERC2/KCTD8/GABRB1/GRID2/ANK2/GRIA2/GPM6A/RGS7BP/GRIA1/TENM2/LRFN2/CNR1/EPHA7/GRIK2/NRCAM/DGKI/IL1RAPL1/DENND1A/DLG2/ERC1/PTPRO/GRIP1/SYT1/LRFN5/GPHN/CNTNAP4/CDH2/SYNDIG1	33
LEO1	excitatory	CC	GO:0032279	asymmetric synapse	34/567	271/10470	3.7973940681651883e-6	4.8131969813993764e-4	4.2270991864049344e-4	PDE4B/LRRC7/PLPPR4/DNM3/DTNB/BCL11A/EPHA4/IGSF11/KALRN/TNIK/ADD1/GRID2/GRIA2/RGS7BP/GRIA1/LRFN2/EPHA7/GRIK2/PRKN/NRCAM/DGKI/FABP5/BAALC/DLG2/ADD3/PTPRO/GRIP1/DCLK1/LRFN5/GPHN/NSF/DLGAP1/CDH2/SYNDIG1	34
LEO1	excitatory	CC	GO:0098794	postsynapse	49/567	466/10470	5.364889619548146e-6	5.216961037810335e-4	4.5816973299984883e-4	PDE4B/LRRC7/PLPPR4/PALMD/DNM3/DTNB/BCL11A/LRRTM4/EPHA4/IGSF11/KALRN/TNIK/ADD1/KCTD8/GABRB1/GRID2/ANK2/GRIA2/GPM6A/RGS7BP/CAMK4/GRIA1/TENM2/LRFN2/EPHA7/GRIK2/PRKN/NRCAM/DGKI/IL1RAPL1/FABP5/RNF19A/BAALC/SLA/PTK2/DLG2/ADD3/PTPRO/GRIP1/PPFIA2/DCLK1/LRFN5/GPHN/NSF/IGF2BP1/ACTG1/DLGAP1/CDH2/SYNDIG1	49
LEO1	excitatory	CC	GO:0099572	postsynaptic specialization	34/567	277/10470	6.173918387941225e-6	5.216961037810335e-4	4.5816973299984883e-4	PDE4B/LRRC7/PLPPR4/DNM3/DTNB/BCL11A/EPHA4/IGSF11/KALRN/TNIK/ADD1/GRID2/GRIA2/RGS7BP/GRIA1/LRFN2/EPHA7/GRIK2/PRKN/NRCAM/DGKI/FABP5/BAALC/DLG2/ADD3/PTPRO/GRIP1/DCLK1/LRFN5/GPHN/NSF/DLGAP1/CDH2/SYNDIG1	34
LEO1	excitatory	CC	GO:0062023	collagen-containing extracellular matrix	24/567	168/10470	1.1785134745605536e-5	8.535804737174295e-4	7.496409018633297e-4	F3/NTNG1/WNT2B/S100A10/HMCN1/IMPG2/PLSCR1/HAPLN1/SPARC/SERPINB6/PTPRZ1/GPC3/CLU/TNC/NAV2/MDK/PSAP/LGALS3/LGALS3BP/CDH2/BMP7/APOE/LGALS1/FBLN1	24
LEO1	excitatory	CC	GO:0030312	external encapsulating structure	28/567	217/10470	1.614908778077081e-5	9.097319449834222e-4	7.989548691539243e-4	F3/NTNG1/WNT2B/S100A10/HMCN1/LRRTM4/LRRN1/IMPG2/PLSCR1/HAPLN1/SPARC/SERPINB6/PTPRZ1/GPC3/CLU/LINGO2/TNC/NAV2/HSD17B12/MDK/PSAP/LGALS3/LGALS3BP/CDH2/BMP7/APOE/LGALS1/FBLN1	28
LEO1	excitatory	CC	GO:0031012	extracellular matrix	28/567	217/10470	1.614908778077081e-5	9.097319449834222e-4	7.989548691539243e-4	F3/NTNG1/WNT2B/S100A10/HMCN1/LRRTM4/LRRN1/IMPG2/PLSCR1/HAPLN1/SPARC/SERPINB6/PTPRZ1/GPC3/CLU/LINGO2/TNC/NAV2/HSD17B12/MDK/PSAP/LGALS3/LGALS3BP/CDH2/BMP7/APOE/LGALS1/FBLN1	28
LEO1	excitatory	CC	GO:0009986	cell surface	37/567	340/10470	3.747837283964606e-5	0.0019001535029700555	0.0016687738643337145	ROR1/F3/KCNK2/ITGA6/EPHA4/ROBO2/CD47/CD80/ANTXR2/SLC7A11/GRIA2/SLC1A3/ADGRV1/SPARC/GRIA1/BTN3A1/LRFN2/NRCAM/CFTR/CNTNAP2/IL1RAPL1/GPC3/CLU/KCNQ3/ROR2/ABCA1/CAPN5/CLMP/CUBN/CD163L1/PPFIA2/ENOX1/LRFN5/LGALS3/B2M/AQP4/CDH2	37
LEO1	excitatory	CC	GO:0099634	postsynaptic specialization membrane	15/567	86/10470	5.1142407307223525e-5	0.002354435173347524	0.002067738146633453	PLPPR4/EPHA4/GRID2/GRIA2/RGS7BP/GRIA1/LRFN2/EPHA7/NRCAM/DLG2/PTPRO/LRFN5/GPHN/CDH2/SYNDIG1	15
LEO1	excitatory	CC	GO:0045211	postsynaptic membrane	24/567	185/10470	5.912745069107404e-5	0.002354435173347524	0.002067738146633453	PLPPR4/DNM3/LRRTM4/EPHA4/KCTD8/GABRB1/GRID2/ANK2/GRIA2/RGS7BP/GRIA1/TENM2/LRFN2/EPHA7/GRIK2/NRCAM/IL1RAPL1/DLG2/PTPRO/GRIP1/LRFN5/GPHN/CDH2/SYNDIG1	24
LEO1	excitatory	CC	GO:1990351	transporter complex	27/567	221/10470	6.037013264993651e-5	0.002354435173347524	0.002067738146633453	PDE4B/KCNK2/DPP10/SCN1A/TRPC1/KCNIP4/GABRB1/ATP10D/GRID2/NDUFC1/GRIA2/PDE4D/GRIA1/ATP10B/GRIK2/CFTR/CNTNAP2/DPP6/KCNQ3/ERGIC2/ORAI1/ATP8A2/ATP11A/AKAP6/RYR3/CATSPER2/UQCR10	27
LEO1	excitatory	CC	GO:0098839	postsynaptic density membrane	13/567	71/10470	9.587740599032974e-5	0.00347213177407837	0.0030493340401435702	PLPPR4/EPHA4/GRID2/GRIA2/RGS7BP/GRIA1/LRFN2/EPHA7/NRCAM/DLG2/PTPRO/LRFN5/SYNDIG1	13
LEO1	excitatory	CC	GO:0034702	ion channel complex	20/567	148/10470	1.369769875593491e-4	0.004526754272332826	0.003975536296474173	PDE4B/KCNK2/DPP10/SCN1A/TRPC1/KCNIP4/GABRB1/GRID2/GRIA2/PDE4D/GRIA1/GRIK2/CFTR/CNTNAP2/DPP6/KCNQ3/ORAI1/AKAP6/RYR3/CATSPER2	20
LEO1	excitatory	CC	GO:0034703	cation channel complex	17/567	115/10470	1.428561506061641e-4	0.004526754272332826	0.003975536296474173	PDE4B/KCNK2/DPP10/SCN1A/TRPC1/KCNIP4/GRIA2/PDE4D/GRIA1/GRIK2/CNTNAP2/DPP6/KCNQ3/ORAI1/AKAP6/RYR3/CATSPER2	17
LEO1	excitatory	CC	GO:0043025	neuronal cell body	34/567	331/10470	2.368689672996117e-4	0.0070642686129943014	0.006204060258064133	KCNN3/BRINP3/KCNK2/SCN1A/PDE1A/EPHA4/CADM2/KCNIP4/UCHL1/GRIA2/GPM6A/CASP3/SORBS2/SLC1A3/RGS7BP/GRIA1/EPHA7/GRIK2/NPY/CNTNAP2/STMN2/ROR2/DLG2/GRIP1/RTN1/MYO1D/IGF2BP1/KLHL14/SYT4/PCSK2/ADNP/APOE/SEZ6L/S100B	34
LEO1	excitatory	CC	GO:0044297	cell body	37/567	374/10470	2.702997130341366e-4	0.007613441917128182	0.006686361322423381	KCNN3/BRINP3/KCNK2/SCN1A/PDE1A/EPHA4/CADM2/KCNIP4/UCHL1/PTPN13/GRIA2/GPM6A/CASP3/SORBS2/SLC1A3/RGS7BP/GRIA1/EPHA7/GRIK2/NPY/CNTNAP2/STMN2/ROR2/DLG2/GRIP1/RTN1/MYO1D/GFAP/IGF2BP1/KLHL14/SYT4/PCSK2/SYNDIG1/ADNP/APOE/SEZ6L/S100B	37
LEO1	excitatory	CC	GO:0030424	axon	43/567	462/10470	3.37090062871456e-4	0.008994982203990958	0.007899672941530522	ROR1/LRRC7/DNM3/KCNK2/CCSAP/SCN1A/EPHA4/ERC2/ROBO2/CADM2/BOC/UCHL1/GPM6A/RGS7BP/GRIA1/TENM2/CNR1/MAP7/NPY/NRCAM/EXOC4/DGKI/CNTNAP2/IL1RAPL1/NRG1/STMN2/KCNQ3/NFIB/CFL1/DLG2/PTPRO/SYT1/PPFIA2/MYCBP2/ATL1/PRKCB/MYO1D/IGF2BP1/ACTG1/SYT4/ADNP/LMTK3/MYH14	43
LEO1	excitatory	CC	GO:0099146	intrinsic component of postsynaptic density membrane	9/567	45/10470	5.772301127144652e-4	0.014632783357311694	0.012850965140958886	PLPPR4/GRID2/RGS7BP/GRIA1/LRFN2/EPHA7/NRCAM/PTPRO/LRFN5	9
LEO1	excitatory	CC	GO:0099240	intrinsic component of synaptic membrane	15/567	109/10470	7.544943560025464e-4	0.01821564945206148	0.01599754950321189	PLPPR4/NTNG1/EPHA4/GRID2/GPM6A/RGS7BP/GRIA1/LRFN2/CNR1/EPHA7/NRCAM/PTPRO/LRFN5/GPHN/CDH2	15
LEO1	excitatory	CC	GO:0043197	dendritic spine	17/567	133/10470	8.169006818932358e-4	0.01882584753272139	0.01653344442300664	PDE4B/PALMD/DNM3/EPHA4/GRID2/GRIA2/GPM6A/RGS7BP/GRIA1/TENM2/DGKI/SLA/PTK2/PTPRO/PPFIA2/IGF2BP1/SYNDIG1	17
LEO1	excitatory	CC	GO:0044309	neuron spine	17/567	134/10470	8.898459900241429e-4	0.01933896726566875	0.01698408212058109	PDE4B/PALMD/DNM3/EPHA4/GRID2/GRIA2/GPM6A/RGS7BP/GRIA1/TENM2/DGKI/SLA/PTK2/PTPRO/PPFIA2/IGF2BP1/SYNDIG1	17
LEO1	excitatory	CC	GO:0030425	dendrite	40/567	442/10470	9.370059257989658e-4	0.01933896726566875	0.01698408212058109	PDE4B/PALMD/DNM3/BRINP3/DTNB/EPHA4/KCNIP4/GABRB1/GRID2/GRIA2/GPM6A/SORBS2/RGS7BP/GRIA1/TENM2/NSG2/EPHA7/DGKI/CNTNAP2/IL1RAPL1/CLU/SLA/AGO2/PTK2/ROR2/PTPRO/GRIP1/PPFIA2/RTN1/GPHN/RAB27A/MYO1D/NSF/IGF2BP1/SYT4/PCSK2/SYNDIG1/ADNP/APOE/LMTK3	40
LEO1	excitatory	CC	GO:0097447	dendritic tree	40/567	443/10470	9.785757229640861e-4	0.01933896726566875	0.01698408212058109	PDE4B/PALMD/DNM3/BRINP3/DTNB/EPHA4/KCNIP4/GABRB1/GRID2/GRIA2/GPM6A/SORBS2/RGS7BP/GRIA1/TENM2/NSG2/EPHA7/DGKI/CNTNAP2/IL1RAPL1/CLU/SLA/AGO2/PTK2/ROR2/PTPRO/GRIP1/PPFIA2/RTN1/GPHN/RAB27A/MYO1D/NSF/IGF2BP1/SYT4/PCSK2/SYNDIG1/ADNP/APOE/LMTK3	40
LEO1	excitatory	CC	GO:0098948	intrinsic component of postsynaptic specialization membrane	10/567	58/10470	9.917419110599358e-4	0.01933896726566875	0.01698408212058109	PLPPR4/GRID2/RGS7BP/GRIA1/LRFN2/EPHA7/NRCAM/PTPRO/LRFN5/CDH2	10
LEO1	excitatory	CC	GO:0097449	astrocyte projection	5/567	16/10470	0.0012131827075211974	0.02278087528567582	0.020006872720525013	KCNK2/SLC7A11/GFAP/AQP4/SYT4	5
LEO1	excitatory	CC	GO:1902495	transmembrane transporter complex	22/567	201/10470	0.0012839239403287018	0.023248194205237566	0.0204172867202647	PDE4B/KCNK2/DPP10/SCN1A/TRPC1/KCNIP4/GABRB1/GRID2/NDUFC1/GRIA2/PDE4D/GRIA1/GRIK2/CFTR/CNTNAP2/DPP6/KCNQ3/ORAI1/AKAP6/RYR3/CATSPER2/UQCR10	22
LEO1	excitatory	CC	GO:1990531	phospholipid-translocating ATPase complex	4/567	10/10470	0.0013750516049982457	0.024039695301176226	0.021112407583094666	ATP10D/ATP10B/ATP8A2/ATP11A	4
LEO1	excitatory	CC	GO:0098978	glutamatergic synapse	26/567	257/10470	0.0015566838132357861	0.026307956443684784	0.023104465017499565	PLPPR4/NTNG1/DNM3/NOSTRIN/EPHA4/ERC2/TNIK/GRID2/GPM6A/RGS7BP/CAMK4/GRIA1/CNR1/EPHA7/GRIK2/NRCAM/IL1RAPL1/NRG1/RNF19A/NRG3/PTPRO/SYT1/LRFN5/DLGAP1/SYT4/APOE	26
LEO1	excitatory	CC	GO:0099061	integral component of postsynaptic density membrane	8/567	42/10470	0.0016197562537105727	0.026490852278427755	0.023265089824094136	PLPPR4/GRID2/GRIA1/LRFN2/EPHA7/NRCAM/PTPRO/LRFN5	8
LEO1	excitatory	CC	GO:1904724	tertiary granule lumen	6/567	25/10470	0.0017965570645602402	0.028464200991626307	0.02499814599700598	ILF2/IDH1/FTH1/METTL7A/B2M/CST3	6
LEO1	excitatory	CC	GO:0045178	basal part of cell	17/567	145/10470	0.002132898934673467	0.032769083632710534	0.028778827731000847	PDPN/LRRC7/DTNB/SLC40A1/CLASP2/ANK2/SLC1A3/MAP7/EZR/HEPH/DLG2/SLCO1C1/ORAI1/MYO1D/AQP4/CDH2/SLC13A3	17
LEO1	excitatory	CC	GO:0042734	presynaptic membrane	13/567	98/10470	0.0023281647078342367	0.034717044319763475	0.03048958735027499	NTNG1/EPHA4/ERC2/KCTD8/GPM6A/RGS7BP/CNR1/GRIK2/DENND1A/ERC1/SYT1/CNTNAP4/CDH2	13
LEO1	excitatory	CC	GO:0009925	basal plasma membrane	16/567	135/10470	0.002548317290671515	0.035145003543483974	0.030865434441801558	PDPN/LRRC7/DTNB/SLC40A1/ANK2/SLC1A3/MAP7/EZR/HEPH/DLG2/SLCO1C1/ORAI1/MYO1D/AQP4/CDH2/SLC13A3	16
LEO1	excitatory	CC	GO:0099060	integral component of postsynaptic specialization membrane	9/567	55/10470	0.0025589720759142693	0.035145003543483974	0.030865434441801558	PLPPR4/GRID2/GRIA1/LRFN2/EPHA7/NRCAM/PTPRO/LRFN5/CDH2	9
LEO1	excitatory	CC	GO:0044304	main axon	8/567	45/10470	0.00256482274380455	0.035145003543483974	0.030865434441801558	LRRC7/SCN1A/ROBO2/NRCAM/CNTNAP2/KCNQ3/DLG2/MYO1D	8
LEO1	excitatory	CC	GO:0098793	presynapse	33/567	367/10470	0.002835506923733531	0.0378316318508658	0.03322491492352586	ROR1/PDE4B/NTNG1/RAB13/DNM3/KCNK2/NOSTRIN/SLC40A1/EPHA4/ERC2/RAB6B/TNIK/KCTD8/GPM6A/RGS7BP/SV2C/GRIA1/CNR1/GRIK2/PRKN/NPY/DGKI/CLCN5/DENND1A/ERC1/SYT1/PPFIA2/PRKCB/CNTNAP4/ACTG1/CDH2/SYT4/SYNDIG1	33
LEO1	excitatory	CC	GO:0070820	tertiary granule	11/567	78/10470	0.0030447894778641684	0.03958226321223419	0.03476237379585812	ILF2/IDH1/CD47/SERPINB6/HGSNAT/FTH1/METTL7A/ATP11A/LGALS3/B2M/CST3	11
LEO1	excitatory	CC	GO:0015629	actin cytoskeleton	30/567	327/10470	0.0032242525328617954	0.04047831277514033	0.03554931237181431	ROR1/CNN3/EHBP1/NEB/STK17B/KALRN/ADD1/LIMCH1/SORBS2/FILIP1/CNR1/MARCKS/EZR/CALD1/MSRA/PTK2/GSN/CFL1/PKNOX2/NEBL/SH3PXD2A/KNTC1/PEAK1/PRKCB/MYO1D/ACTG1/CDH2/KLHL14/TPM4/MYH14	30
LEO1	excitatory	CC	GO:0060076	excitatory synapse	7/567	37/10470	0.003273394129745076	0.04047831277514033	0.03554931237181431	PDE4B/IGSF11/GRID2/GRIA2/GRIA1/SYT1/SYNDIG1	7
LEO1	inhibitory	BP	GO:0051491	positive regulation of filopodium assembly	4/61	27/10088	1.9136326704476804e-5	0.019374249332966886	0.017213673244118863	NLGN1/GPM6A/DPYSL3/PALM	4
LEO1	inhibitory	BP	GO:0048520	positive regulation of behavior	3/61	10/10088	2.4496013941020322e-5	0.019374249332966886	0.017213673244118863	NLGN1/MEF2C/NPY	3
LEO1	inhibitory	BP	GO:0071300	cellular response to retinoic acid	4/61	31/10088	3.3694346666029365e-5	0.019374249332966886	0.017213673244118863	BRINP3/RORB/ABCA1/SOX9	4
LEO1	inhibitory	BP	GO:0046546	development of primary male sexual characteristics	5/61	76/10088	9.095762004568427e-5	0.0324184959050869	0.028803252502093993	WNT2B/LHFPL2/RHOBTB3/CSMD1/SOX9	5
LEO1	inhibitory	BP	GO:0061333	renal tubule morphogenesis	4/61	40/10088	9.396665479735333e-5	0.0324184959050869	0.028803252502093993	WNT2B/NPNT/MEF2C/SOX9	4
LEO1	inhibitory	BP	GO:0051489	regulation of filopodium assembly	4/61	42/10088	1.1405148134832017e-4	0.03278980088764205	0.02913315032336038	NLGN1/GPM6A/DPYSL3/PALM	4
LEO1	inhibitory	BP	GO:0046661	male sex differentiation	5/61	87/10088	1.7290257469850637e-4	0.03291174220150989	0.02924149299490368	WNT2B/LHFPL2/RHOBTB3/CSMD1/SOX9	5
LEO1	inhibitory	BP	GO:0044089	positive regulation of cellular component biogenesis	9/61	344/10088	2.0331255503083676e-4	0.03291174220150989	0.02924149299490368	RAB3GAP1/NLGN1/GPM6A/DPYSL3/ABCA1/NAV3/LGALS3/SOX9/PALM	9
LEO1	inhibitory	BP	GO:0032526	response to retinoic acid	4/61	49/10088	2.0918046311809173e-4	0.03291174220150989	0.02924149299490368	BRINP3/RORB/ABCA1/SOX9	4
LEO1	inhibitory	BP	GO:0090596	sensory organ morphogenesis	6/61	145/10088	2.303565622087508e-4	0.03291174220150989	0.02924149299490368	WNT2B/PRKRA/ZIC1/RORB/FOXG1/SOX9	6
LEO1	inhibitory	BP	GO:0046847	filopodium assembly	4/61	51/10088	2.445057666520014e-4	0.03291174220150989	0.02924149299490368	NLGN1/GPM6A/DPYSL3/PALM	4
LEO1	inhibitory	BP	GO:0072080	nephron tubule development	4/61	51/10088	2.445057666520014e-4	0.03291174220150989	0.02924149299490368	WNT2B/NPNT/MEF2C/SOX9	4
LEO1	inhibitory	BP	GO:0006024	glycosaminoglycan biosynthetic process	4/61	53/10088	2.83932713477446e-4	0.03291174220150989	0.02924149299490368	B3GALT6/HS6ST2/B4GAT1/XYLT1	4
LEO1	inhibitory	BP	GO:0061326	renal tubule development	4/61	53/10088	2.83932713477446e-4	0.03291174220150989	0.02924149299490368	WNT2B/NPNT/MEF2C/SOX9	4
LEO1	inhibitory	BP	GO:0006023	aminoglycan biosynthetic process	4/61	54/10088	3.052683334632802e-4	0.03291174220150989	0.02924149299490368	B3GALT6/HS6ST2/B4GAT1/XYLT1	4
LEO1	inhibitory	BP	GO:0042471	ear morphogenesis	4/61	54/10088	3.052683334632802e-4	0.03291174220150989	0.02924149299490368	PRKRA/ZIC1/FOXG1/SOX9	4
LEO1	inhibitory	BP	GO:0046928	regulation of neurotransmitter secretion	4/61	60/10088	4.581472492456983e-4	0.04390577805271275	0.03900949677787935	RAB3GAP1/NLGN1/MEF2C/SNCAIP	4
LEO1	inhibitory	BP	GO:0072009	nephron epithelium development	4/61	60/10088	4.581472492456983e-4	0.04390577805271275	0.03900949677787935	WNT2B/NPNT/MEF2C/SOX9	4
LEO1	inhibitory	BP	GO:0007423	sensory organ development	8/61	313/10088	5.523323864143167e-4	0.04786155990512289	0.0425241380453754	WNT2B/RAB3GAP1/PRKRA/ZIC1/GPM6A/RORB/FOXG1/SOX9	8
LEO1	inhibitory	BP	GO:0015012	heparan sulfate proteoglycan biosynthetic process	3/61	27/10088	5.549166365811349e-4	0.04786155990512289	0.0425241380453754	B3GALT6/HS6ST2/XYLT1	3
LEO1	inhibitory	BP	GO:0030203	glycosaminoglycan metabolic process	4/61	66/10088	6.590915438184984e-4	0.04983193280287957	0.04427477904560956	B3GALT6/HS6ST2/B4GAT1/XYLT1	4
LEO1	inhibitory	BP	GO:0001658	branching involved in ureteric bud morphogenesis	3/61	29/10088	6.872828885447753e-4	0.04983193280287957	0.04427477904560956	WNT2B/NPNT/SOX9	3
LEO1	inhibitory	BP	GO:0045664	regulation of neuron differentiation	5/61	118/10088	7.096153946999402e-4	0.04983193280287957	0.04427477904560956	BRINP3/NLGN1/MEF2C/FOXG1/SOX9	5
LEO1	inhibitory	BP	GO:0045137	development of primary sexual characteristics	5/61	119/10088	7.373329348394109e-4	0.04983193280287957	0.04427477904560956	WNT2B/LHFPL2/RHOBTB3/CSMD1/SOX9	5
LEO1	inhibitory	BP	GO:0051588	regulation of neurotransmitter transport	4/61	68/10088	7.380750250337886e-4	0.04983193280287957	0.04427477904560956	RAB3GAP1/NLGN1/MEF2C/SNCAIP	4
LEO1	inhibitory	BP	GO:0051145	smooth muscle cell differentiation	3/61	30/10088	7.603721411099442e-4	0.04983193280287957	0.04427477904560956	NPNT/MEF2C/SOX9	3
LEO1	inhibitory	BP	GO:0006022	aminoglycan metabolic process	4/61	69/10088	7.799780786537673e-4	0.04983193280287957	0.04427477904560956	B3GALT6/HS6ST2/B4GAT1/XYLT1	4
LEO1	inhibitory	CC	GO:0098858	actin-based cell projection	5/63	133/10470	0.001195104339782716	0.04910266607984835	0.04575571990184316	PDZK1/NLGN1/GPM6A/IGF2BP1/PALM	5
LEO1	inhibitory	CC	GO:0030175	filopodium	4/63	80/10470	0.0013372843782751543	0.04910266607984835	0.04575571990184316	NLGN1/GPM6A/IGF2BP1/PALM	4
LEO1	inhibitory	CC	GO:0150034	distal axon	6/63	204/10470	0.0013712125818774658	0.04910266607984835	0.04575571990184316	GPM6A/DPYSL3/NPY/CFL1/PCDH9/IGF2BP1	6
LEO1	inhibitory	CC	GO:0030426	growth cone	5/63	141/10470	0.0015494786981073221	0.04910266607984835	0.04575571990184316	GPM6A/DPYSL3/CFL1/PCDH9/IGF2BP1	5
LEO1	inhibitory	CC	GO:0030427	site of polarized growth	5/63	145/10470	0.0017531766380779357	0.04910266607984835	0.04575571990184316	GPM6A/DPYSL3/CFL1/PCDH9/IGF2BP1	5
LEO1	inhibitory	CC	GO:0030312	external encapsulating structure	6/63	217/10470	0.0018782440576991175	0.04910266607984835	0.04575571990184316	WNT2B/LRRTM4/SPARCL1/NPNT/SPON1/LGALS3	6
LEO1	inhibitory	CC	GO:0031012	extracellular matrix	6/63	217/10470	0.0018782440576991175	0.04910266607984835	0.04575571990184316	WNT2B/LRRTM4/SPARCL1/NPNT/SPON1/LGALS3	6
MECP2	excitatory	CC	GO:0036064	ciliary basal body	2/3	129/10470	4.4827253953679143e-4	0.006724088093051871	0.004246792479822234	RAB28/NEDD9	2
MECP2	excitatory	CC	GO:0005929	cilium	2/3	413/10470	0.0045352116146569095	0.03288209046774293	0.02076763608489027	RAB28/NEDD9	2
MECP2	excitatory	CC	GO:0001772	immunological synapse	1/3	23/10470	0.006576418093548586	0.03288209046774293	0.02076763608489027	NEDD9	1
MECP2	inhibitory	BP	GO:0070076	histone lysine demethylation	1/1	21/10088	0.0020816812053926492	0.004956383822363186	NA	RIOX2	1
MECP2	inhibitory	BP	GO:0016577	histone demethylation	1/1	22/10088	0.002180808881839802	0.004956383822363186	NA	RIOX2	1
MECP2	inhibitory	BP	GO:0006482	protein demethylation	1/1	25/10088	0.002478191911181593	0.004956383822363186	NA	RIOX2	1
MECP2	inhibitory	BP	GO:0008214	protein dealkylation	1/1	25/10088	0.002478191911181593	0.004956383822363186	NA	RIOX2	1
MECP2	inhibitory	BP	GO:0070988	demethylation	1/1	45/10088	0.004460745440126868	0.007137192704202988	NA	RIOX2	1
MECP2	inhibitory	BP	GO:0042254	ribosome biogenesis	1/1	277/10088	0.02745836637589205	0.03661115516785607	NA	RIOX2	1
MECP2	inhibitory	BP	GO:0016570	histone modification	1/1	390/10088	0.03865979381443296	0.0407414750198255	NA	RIOX2	1
MECP2	inhibitory	BP	GO:0022613	ribonucleoprotein complex biogenesis	1/1	411/10088	0.0407414750198255	0.0407414750198255	NA	RIOX2	1
MECP2	inhibitory	CC	GO:0005667	transcription regulator complex	1/1	339/10470	0.032378223495702074	0.032378223495702074	NA	RIOX2	1
MECP2	inhibitory	MF	GO:0032452	histone demethylase activity	1/1	24/10308	0.002328288707799775	0.009022118742724072	NA	RIOX2	1
MECP2	inhibitory	MF	GO:0140457	protein demethylase activity	1/1	24/10308	0.002328288707799775	0.009022118742724072	NA	RIOX2	1
MECP2	inhibitory	MF	GO:0032451	demethylase activity	1/1	31/10308	0.0030073729142413574	0.009022118742724072	NA	RIOX2	1
MECP2	inhibitory	MF	GO:0016706	2-oxoglutarate-dependent dioxygenase activity	1/1	49/10308	0.0047535894450913	0.010695576251455424	NA	RIOX2	1
MECP2	inhibitory	MF	GO:0051213	dioxygenase activity	1/1	62/10308	0.006014745828482826	0.010826542491269088	NA	RIOX2	1
MECP2	inhibitory	MF	GO:0016705	oxidoreductase activity, acting on paired donors, with incorporation or reduction of molecular oxygen	1/1	85/10308	0.008246022506791073	0.01236903376018661	NA	RIOX2	1
MECP2	inhibitory	MF	GO:0003714	transcription corepressor activity	1/1	159/10308	0.015424912689173564	0.019832030600366014	NA	RIOX2	1
MECP2	inhibitory	MF	GO:0003712	transcription coregulator activity	1/1	414/10308	0.040162980209546006	0.0406480403570042	NA	RIOX2	1
MECP2	inhibitory	MF	GO:0016491	oxidoreductase activity	1/1	419/10308	0.0406480403570042	0.0406480403570042	NA	RIOX2	1
KAT2B	excitatory	BP	GO:2000269	regulation of fibroblast apoptotic process	1/2	15/10088	0.0029717665666354476	0.04139839856373595	0.02178863082301892	STK17B	1
KAT2B	excitatory	BP	GO:0044346	fibroblast apoptotic process	1/2	19/10088	0.00376349077852145	0.04139839856373595	0.02178863082301892	STK17B	1
KAT2B	inhibitory	BP	GO:0002483	antigen processing and presentation of endogenous peptide antigen	2/10	10/10088	3.9632384290495045e-5	0.004792982531864559	0.003125673527779829	HLA-A/HLA-C	2
KAT2B	inhibitory	BP	GO:0019885	antigen processing and presentation of endogenous peptide antigen via MHC class I	2/10	10/10088	3.9632384290495045e-5	0.004792982531864559	0.003125673527779829	HLA-A/HLA-C	2
KAT2B	inhibitory	BP	GO:0019883	antigen processing and presentation of endogenous antigen	2/10	11/10088	4.8413964968328874e-5	0.004792982531864559	0.003125673527779829	HLA-A/HLA-C	2
KAT2B	inhibitory	BP	GO:1901096	regulation of autophagosome maturation	2/10	14/10088	7.997609038881444e-5	0.005938224711369473	0.0038725264819846994	RUBCN/TOM1	2
KAT2B	inhibitory	BP	GO:0002474	antigen processing and presentation of peptide antigen via MHC class I	2/10	16/10088	1.0535145988643968e-4	0.006257876717254517	0.004080982867179979	HLA-A/HLA-C	2
KAT2B	inhibitory	BP	GO:0048002	antigen processing and presentation of peptide antigen	2/10	24/10088	2.4128507512602773e-4	0.011943611218738373	0.0077888515479279125	HLA-A/HLA-C	2
KAT2B	inhibitory	BP	GO:0019882	antigen processing and presentation	2/10	47/10088	9.336032936326359e-4	0.03921478667463874	0.025573350161734995	HLA-A/HLA-C	2
KAT2B	inhibitory	BP	GO:0097352	autophagosome maturation	2/10	50/10088	0.0010562905501586193	0.03921478667463874	0.025573350161734995	RUBCN/TOM1	2
KAT2B	inhibitory	CC	GO:0071556	integral component of lumenal side of endoplasmic reticulum membrane	2/10	13/10470	6.368696639966654e-5	0.001967015762878247	9.915275898867368e-4	HLA-A/HLA-C	2
KAT2B	inhibitory	CC	GO:0098553	lumenal side of endoplasmic reticulum membrane	2/10	13/10470	6.368696639966654e-5	0.001967015762878247	9.915275898867368e-4	HLA-A/HLA-C	2
KAT2B	inhibitory	CC	GO:0005769	early endosome	4/10	288/10470	1.0329988675664094e-4	0.001967015762878247	9.915275898867368e-4	RUBCN/HLA-A/HLA-C/TOM1	4
KAT2B	inhibitory	CC	GO:0098576	lumenal side of membrane	2/10	17/10470	1.108177894579294e-4	0.001967015762878247	9.915275898867368e-4	HLA-A/HLA-C	2
KAT2B	inhibitory	CC	GO:0012507	ER to Golgi transport vesicle membrane	2/10	40/10470	6.28164936318279e-4	0.008919942095719563	0.004496338491541366	HLA-A/HLA-C	2
KAT2B	inhibitory	CC	GO:0030670	phagocytic vesicle membrane	2/10	52/10470	0.0010613676433110365	0.012559517112513933	0.006330964889925481	HLA-A/HLA-C	2
KAT2B	inhibitory	CC	GO:0030134	COPII-coated ER to Golgi transport vesicle	2/10	60/10470	0.001410991123551189	0.014311481396019201	0.007214089954998559	HLA-A/HLA-C	2
KAT2B	inhibitory	CC	GO:0055038	recycling endosome membrane	2/10	79/10470	0.0024324027022916968	0.02158757398283881	0.010881801562883906	HLA-A/HLA-C	2
KAT2B	inhibitory	CC	GO:0045335	phagocytic vesicle	2/10	89/10470	0.003075897892298176	0.024265416705907834	0.012231640741302688	HLA-A/HLA-C	2
KAT2B	inhibitory	CC	GO:0030666	endocytic vesicle membrane	2/10	109/10470	0.004576357816744595	0.03173837322382089	0.015998586947515353	HLA-A/HLA-C	2
KAT2B	inhibitory	CC	GO:0010008	endosome membrane	3/10	386/10470	0.004917212752986336	0.03173837322382089	0.015998586947515353	HLA-A/HLA-C/TOM1	3
KAT2B	inhibitory	CC	GO:0030176	integral component of endoplasmic reticulum membrane	2/10	119/10470	0.005431049102014073	0.0321337071869166	0.01619786574284899	HLA-A/HLA-C	2
KAT2B	inhibitory	CC	GO:0031227	intrinsic component of endoplasmic reticulum membrane	2/10	124/10470	0.005884018486175325	0.03213579327064985	0.016198917289875388	HLA-A/HLA-C	2
KAT2B	inhibitory	CC	GO:0030662	coated vesicle membrane	2/10	130/10470	0.006449873814228489	0.03237841674502764	0.016321218225810816	HLA-A/HLA-C	2
KAT2B	inhibitory	CC	GO:0031901	early endosome membrane	2/10	134/10470	0.006840510579935417	0.03237841674502764	0.016321218225810816	HLA-A/HLA-C	2
KAT2B	inhibitory	CC	GO:0055037	recycling endosome	2/10	145/10470	0.007969402545608574	0.03334204460992696	0.016806960959785268	HLA-A/HLA-C	2
KAT2B	inhibitory	CC	GO:0030658	transport vesicle membrane	2/10	146/10470	0.008075968057322505	0.03334204460992696	0.016806960959785268	HLA-A/HLA-C	2
KAT2B	inhibitory	CC	GO:0000323	lytic vacuole	3/10	478/10470	0.008922518980121297	0.03334204460992696	0.016806960959785268	RUBCN/OCIAD1/TOM1	3
KAT2B	inhibitory	CC	GO:0005764	lysosome	3/10	478/10470	0.008922518980121297	0.03334204460992696	0.016806960959785268	RUBCN/OCIAD1/TOM1	3
KAT2B	inhibitory	CC	GO:0001527	microfibril	1/10	10/10470	0.00951422455027795	0.03336636951083613	0.0168192225851509	EFEMP2	1
KAT2B	inhibitory	CC	GO:0030667	secretory granule membrane	2/10	162/10470	0.009868926193345898	0.03336636951083613	0.0168192225851509	HLA-C/TOM1	2
KAT2B	inhibitory	CC	GO:0005797	Golgi medial cisterna	1/10	12/10470	0.011407263971885406	0.03521372791321147	0.017750433640462415	HLA-A	1
KAT2B	inhibitory	CC	GO:0030688	preribosome, small subunit precursor	1/10	12/10470	0.011407263971885406	0.03521372791321147	0.017750433640462415	FTSJ3	1
KAT2B	inhibitory	CC	GO:0030139	endocytic vesicle	2/10	199/10470	0.014630158629142893	0.043152914865787276	0.021752395929381278	HLA-A/HLA-C	2
KAT2B	inhibitory	CC	GO:0030135	coated vesicle	2/10	203/10470	0.01519468833302369	0.043152914865787276	0.021752395929381278	HLA-A/HLA-C	2
KAT2B	inhibitory	CC	GO:0030687	preribosome, large subunit precursor	1/10	18/10470	0.017066861108055775	0.04660565917969077	0.023492845249955315	FTSJ3	1
KAT2B	inhibitory	MF	GO:0003823	antigen binding	2/10	17/10308	1.1431480347721215e-4	0.0043439625321340615	0.002647290185788071	HLA-A/HLA-C	2
CHD8	excitatory	BP	GO:0036315	cellular response to sterol	2/7	13/10088	3.207727311960965e-5	0.0063116911218089105	0.0038804994321321668	INSIG1/GRAMD1B	2
CHD8	excitatory	BP	GO:0036314	response to sterol	2/7	17/10088	5.585567364432664e-5	0.0063116911218089105	0.0038804994321321668	INSIG1/GRAMD1B	2
CHD8	excitatory	BP	GO:0042632	cholesterol homeostasis	2/7	43/10088	3.676887520150863e-4	0.020774414488852377	0.012772346122629313	INSIG1/GRAMD1B	2
CHD8	excitatory	BP	GO:0055092	sterol homeostasis	2/7	43/10088	3.676887520150863e-4	0.020774414488852377	0.012772346122629313	INSIG1/GRAMD1B	2
CHD8	excitatory	MF	GO:0032934	sterol binding	2/7	40/10308	3.0457582425704507e-4	0.009541745842035706	0.004886242536462097	INSIG1/GRAMD1B	2
CHD8	excitatory	MF	GO:0005496	steroid binding	2/7	52/10308	5.157700455154435e-4	0.009541745842035706	0.004886242536462097	INSIG1/GRAMD1B	2
CHD8	inhibitory	CC	GO:0001772	immunological synapse	1/6	23/10470	0.013111455477360923	0.04782818990602622	0.008390910509829161	PRKCQ	1
CHD8	inhibitory	CC	GO:0016235	aggresome	1/6	28/10470	0.015942729968675406	0.04782818990602622	0.008390910509829161	PRKCQ	1
CHD8	inhibitory	MF	GO:0004698	calcium-dependent protein kinase C activity	1/6	13/10308	0.00754494496335556	0.037660735168174087	0.024395617922703866	PRKCQ	1
CHD8	inhibitory	MF	GO:0004697	protein kinase C activity	1/6	14/10308	0.008123354903153635	0.037660735168174087	0.024395617922703866	PRKCQ	1
CHD8	inhibitory	MF	GO:0009931	calcium-dependent protein serine/threonine kinase activity	1/6	19/10308	0.011011192607525144	0.037660735168174087	0.024395617922703866	PRKCQ	1
CHD8	inhibitory	MF	GO:0010857	calcium-dependent protein kinase activity	1/6	20/10308	0.011587918513284334	0.037660735168174087	0.024395617922703866	PRKCQ	1
CHD8	inhibitory	MF	GO:0043014	alpha-tubulin binding	1/6	31/10308	0.017913428259775377	0.04657491347541598	0.03016998443751643	TRIM36	1
KMT2C	excitatory	CC	GO:0030312	external encapsulating structure	10/93	217/10470	2.1413420643595866e-5	0.002248409167577566	0.0019610185220977267	S100A10/ADAMTS6/ADAMTS19/PTPRZ1/ANOS1/SFRP1/ATRNL1/THSD4/LGALS1/FBLN1	10
KMT2C	excitatory	CC	GO:0031012	extracellular matrix	10/93	217/10470	2.1413420643595866e-5	0.002248409167577566	0.0019610185220977267	S100A10/ADAMTS6/ADAMTS19/PTPRZ1/ANOS1/SFRP1/ATRNL1/THSD4/LGALS1/FBLN1	10
KMT2C	excitatory	CC	GO:0062023	collagen-containing extracellular matrix	7/93	168/10470	7.192336941161153e-4	0.034434706634517774	0.030033277966947835	S100A10/PTPRZ1/SFRP1/ATRNL1/THSD4/LGALS1/FBLN1	7
KMT2C	excitatory	CC	GO:0098794	postsynapse	12/93	466/10470	8.219315117645537e-4	0.034434706634517774	0.030033277966947835	TNIK/GRID2/GRIA2/SPOCK1/KCTD16/DGKB/FABP5/KCNMA1/DCLK1/GABRG3/MT3/GRIK1	12
KMT2C	excitatory	CC	GO:0098797	plasma membrane protein complex	9/93	283/10470	8.951334996006003e-4	0.034434706634517774	0.030033277966947835	S100A10/RAMP1/ATP1B3/GRID2/GRIA2/CACNA2D1/SNTG1/AHNAK/KCNMA1	9
KMT2C	excitatory	CC	GO:0098984	neuron to neuron synapse	9/93	287/10470	9.884227076819325e-4	0.034434706634517774	0.030033277966947835	TNIK/GRID2/GRIA2/SPOCK1/PENK/FABP5/PTPRD/DCLK1/MT3	9
KMT2C	excitatory	CC	GO:0045211	postsynaptic membrane	7/93	185/10470	0.0012651899347022283	0.034434706634517774	0.030033277966947835	GRID2/GRIA2/KCTD16/DGKB/KCNMA1/GABRG3/GRIK1	7
KMT2C	excitatory	CC	GO:0045121	membrane raft	7/93	189/10470	0.0014316080413069583	0.034434706634517774	0.030033277966947835	S100A10/RGS7/TFPI/GPM6B/AHNAK/KCNMA1/MLC1	7
KMT2C	excitatory	CC	GO:0098857	membrane microdomain	7/93	190/10470	0.0014757731414793331	0.034434706634517774	0.030033277966947835	S100A10/RGS7/TFPI/GPM6B/AHNAK/KCNMA1/MLC1	7
KMT2C	excitatory	CC	GO:0034702	ion channel complex	6/93	148/10470	0.0020018071828306248	0.035699426589213004	0.031136341987584276	UNC80/GRID2/GRIA2/CACNA2D1/KCNMA1/GABRG3	6
KMT2C	excitatory	CC	GO:1902495	transmembrane transporter complex	7/93	201/10470	0.002035356672235793	0.035699426589213004	0.031136341987584276	UNC80/ATP1B3/GRID2/GRIA2/CACNA2D1/KCNMA1/GABRG3	7
KMT2C	excitatory	CC	GO:0097060	synaptic membrane	8/93	258/10470	0.0020399672336693145	0.035699426589213004	0.031136341987584276	GRID2/GRIA2/KCTD16/DGKB/PTPRD/KCNMA1/GABRG3/GRIK1	8
KMT2C	excitatory	MF	GO:0005216	ion channel activity	10/94	201/10308	1.3832245023670706e-5	0.0018515266743253528	0.0014992118820448203	UNC80/GRID2/GRIA2/CACNA2D1/SLC26A7/SLC17A6/KCNMA1/ANO4/GABRG3/GRIK1	10
KMT2C	excitatory	MF	GO:0015267	channel activity	10/94	209/10308	1.942160847194426e-5	0.0018515266743253528	0.0014992118820448203	UNC80/GRID2/GRIA2/CACNA2D1/SLC26A7/SLC17A6/KCNMA1/ANO4/GABRG3/GRIK1	10
KMT2C	excitatory	MF	GO:0022803	passive transmembrane transporter activity	10/94	209/10308	1.942160847194426e-5	0.0018515266743253528	0.0014992118820448203	UNC80/GRID2/GRIA2/CACNA2D1/SLC26A7/SLC17A6/KCNMA1/ANO4/GABRG3/GRIK1	10
KMT2C	excitatory	MF	GO:0004888	transmembrane signaling receptor activity	10/94	243/10308	7.015255354802404e-5	0.005015907578683719	0.00406146362646455	ADGRL2/RAMP1/GRID2/GRIA2/PTPRZ1/PTPRD/GABRG3/SSTR2/PTPRM/GRIK1	10
KMT2C	excitatory	MF	GO:0005001	transmembrane receptor protein tyrosine phosphatase activity	3/94	11/10308	1.1492868705909e-4	0.005298320037624738	0.004290137682287237	PTPRZ1/PTPRD/PTPRM	3
KMT2C	excitatory	MF	GO:0019198	transmembrane receptor protein phosphatase activity	3/94	11/10308	1.1492868705909e-4	0.005298320037624738	0.004290137682287237	PTPRZ1/PTPRD/PTPRM	3
KMT2C	excitatory	MF	GO:0022824	transmitter-gated ion channel activity	4/94	30/10308	1.4820475629719548e-4	0.005298320037624738	0.004290137682287237	GRID2/GRIA2/GABRG3/GRIK1	4
KMT2C	excitatory	MF	GO:0022835	transmitter-gated channel activity	4/94	30/10308	1.4820475629719548e-4	0.005298320037624738	0.004290137682287237	GRID2/GRIA2/GABRG3/GRIK1	4
KMT2C	excitatory	MF	GO:0005230	extracellular ligand-gated ion channel activity	4/94	32/10308	1.9177718557100823e-4	0.006094252785923151	0.004934617640423604	GRID2/GRIA2/GABRG3/GRIK1	4
KMT2C	excitatory	MF	GO:0005254	chloride channel activity	4/94	33/10308	2.16713709685328e-4	0.006198012097000381	0.005018633276923386	SLC26A7/SLC17A6/ANO4/GABRG3	4
KMT2C	excitatory	MF	GO:0004970	ionotropic glutamate receptor activity	3/94	15/10308	3.0864061220802044e-4	0.008024655917408531	0.006497697099116221	GRID2/GRIA2/GRIK1	3
KMT2C	excitatory	MF	GO:0030594	neurotransmitter receptor activity	4/94	38/10308	3.775490622471524e-4	0.008998252650223798	0.0072860345345941695	GRID2/GRIA2/GABRG3/GRIK1	4
KMT2C	excitatory	MF	GO:0022836	gated channel activity	7/94	150/10308	4.2700715809369083e-4	0.009327947692869515	0.007552994083295155	GRID2/GRIA2/CACNA2D1/KCNMA1/ANO4/GABRG3/GRIK1	7
KMT2C	excitatory	MF	GO:0015318	inorganic molecular entity transmembrane transporter activity	11/94	364/10308	4.5661282412647974e-4	0.009327947692869515	0.007552994083295155	UNC80/GRID2/GRIA2/CACNA2D1/SLC26A7/SLC17A6/KCNMA1/SLC38A1/ANO4/GABRG3/GRIK1	11
KMT2C	excitatory	MF	GO:0005504	fatty acid binding	3/94	18/10308	5.426454149240041e-4	0.009952597261085206	0.008058783207356443	RBP1/FABP5/PMP2	3
KMT2C	excitatory	MF	GO:0005253	anion channel activity	4/94	42/10308	5.567886579628087e-4	0.009952597261085206	0.008058783207356443	SLC26A7/SLC17A6/ANO4/GABRG3	4
KMT2C	excitatory	MF	GO:0008066	glutamate receptor activity	3/94	20/10308	7.481565947613975e-4	0.012586634476574099	0.010191606863622754	GRID2/GRIA2/GRIK1	3
KMT2C	excitatory	MF	GO:0015108	chloride transmembrane transporter activity	4/94	48/10308	9.284021883152225e-4	0.01475127921434187	0.011944355639143214	SLC26A7/SLC17A6/ANO4/GABRG3	4
KMT2C	excitatory	MF	GO:0004867	serine-type endopeptidase inhibitor activity	3/94	22/10308	9.974117006688677e-4	0.015013670862699797	0.01215681851230753	TFPI/SPOCK1/ANOS1	3
KMT2C	excitatory	MF	GO:0061134	peptidase regulator activity	5/94	89/10308	0.0012861174703703896	0.01816047437156317	0.014704837547824432	TFPI/SPOCK1/ANOS1/MT3/FBLN1	5
KMT2C	excitatory	MF	GO:0038023	signaling receptor activity	10/94	356/10308	0.0014587097922914142	0.01816047437156317	0.014704837547824432	ADGRL2/RAMP1/GRID2/GRIA2/PTPRZ1/PTPRD/GABRG3/SSTR2/PTPRM/GRIK1	10
KMT2C	excitatory	MF	GO:0060089	molecular transducer activity	10/94	356/10308	0.0014587097922914142	0.01816047437156317	0.014704837547824432	ADGRL2/RAMP1/GRID2/GRIA2/PTPRZ1/PTPRD/GABRG3/SSTR2/PTPRM/GRIK1	10
KMT2C	excitatory	MF	GO:1904315	transmitter-gated ion channel activity involved in regulation of postsynaptic membrane potential	3/94	25/10308	0.0014604577291816535	0.01816047437156317	0.014704837547824432	GRID2/GABRG3/GRIK1	3
KMT2C	excitatory	MF	GO:0099529	neurotransmitter receptor activity involved in regulation of postsynaptic membrane potential	3/94	26/10308	0.0016401083184199605	0.019544624127837862	0.015825606581245235	GRID2/GABRG3/GRIK1	3
KMT2C	excitatory	MF	GO:0004866	endopeptidase inhibitor activity	4/94	57/10308	0.0017706638783083232	0.020256394767847217	0.016401939083277105	TFPI/SPOCK1/ANOS1/MT3	4
KMT2C	excitatory	MF	GO:0015075	ion transmembrane transporter activity	11/94	435/10308	0.001954526971218369	0.02131305060235757	0.017257530852111395	UNC80/GRID2/GRIA2/CACNA2D1/SLC26A7/SLC17A6/KCNMA1/SLC38A1/ANO4/GABRG3/GRIK1	11
KMT2C	excitatory	MF	GO:0030414	peptidase inhibitor activity	4/94	59/10308	0.0020120712107120783	0.02131305060235757	0.017257530852111395	TFPI/SPOCK1/ANOS1/MT3	4
KMT2C	excitatory	MF	GO:0015276	ligand-gated ion channel activity	4/94	61/10308	0.0022753498729732825	0.022439657367943407	0.018169763050966323	GRID2/GRIA2/GABRG3/GRIK1	4
KMT2C	excitatory	MF	GO:0022834	ligand-gated channel activity	4/94	61/10308	0.0022753498729732825	0.022439657367943407	0.018169763050966323	GRID2/GRIA2/GABRG3/GRIK1	4
KMT2C	excitatory	MF	GO:0098960	postsynaptic neurotransmitter receptor activity	3/94	30/10308	0.0024945286841758637	0.0237811734558099	0.019256010895392632	GRID2/GABRG3/GRIK1	3
KMT2C	excitatory	MF	GO:0033293	monocarboxylic acid binding	3/94	31/10308	0.0027436947446931267	0.02531279667684627	0.020496191641171068	RBP1/FABP5/PMP2	3
KMT2C	excitatory	MF	GO:0061135	endopeptidase regulator activity	4/94	66/10308	0.003035600410453394	0.02713067866842721	0.02196816086512325	TFPI/SPOCK1/ANOS1/MT3	4
KMT2C	excitatory	MF	GO:0001968	fibronectin binding	2/94	11/10308	0.004289429715482537	0.03717505753418198	0.030101261161280965	IGFBP5/FBLN1	2
KMT2C	excitatory	MF	GO:0015103	inorganic anion transmembrane transporter activity	4/94	77/10308	0.005283068543062049	0.044439929509286644	0.03598374859051551	SLC26A7/SLC17A6/ANO4/GABRG3	4
KMT2C	inhibitory	BP	GO:0003013	circulatory system process	21/169	276/10088	6.110412374586136e-9	1.6656984133121808e-5	1.3526523393425943e-5	KCND3/ATP2B4/SLC8A1/STK39/SLIT2/ATP8A1/PDE4D/ADRA1B/FGF13/FABP5/NAV2/SLC1A2/ARHGAP42/CELF2/CACNB2/PRKG1/PDE3A/SLC2A13/ATP2B1/NR2F2/APOE	21
KMT2C	inhibitory	BP	GO:0003018	vascular process in circulatory system	13/169	121/10088	1.0542145567742947e-7	1.0800511445181769e-4	8.770697597875143e-5	ATP2B4/SLC8A1/SLIT2/ATP8A1/ADRA1B/FABP5/SLC1A2/ARHGAP42/PRKG1/PDE3A/SLC2A13/ATP2B1/APOE	13
KMT2C	inhibitory	BP	GO:0051960	regulation of nervous system development	20/169	302/10088	1.4575054553931992e-7	1.0800511445181769e-4	8.770697597875143e-5	DMRTA2/S100A10/MAP2/CLSTN2/NLGN1/SLIT2/GRID2/SEMA5A/MAP1B/ADGRB3/HGF/PTN/FGF13/SLITRK2/NTRK2/BRINP1/MAP6/ASCL1/DCT/MT3	20
KMT2C	inhibitory	BP	GO:0008015	blood circulation	17/169	223/10088	1.8280724349501435e-7	1.0800511445181769e-4	8.770697597875143e-5	KCND3/ATP2B4/SLC8A1/STK39/SLIT2/PDE4D/ADRA1B/FGF13/NAV2/ARHGAP42/CELF2/CACNB2/PRKG1/PDE3A/ATP2B1/NR2F2/APOE	17
KMT2C	inhibitory	BP	GO:0044057	regulation of system process	19/169	279/10088	1.9810182401287176e-7	1.0800511445181769e-4	8.770697597875143e-5	KCND3/ATP2B4/SLC8A1/STK39/NLGN1/NPNT/PDE4D/ADRA1B/HGF/FGF13/FABP5/ARHGAP42/CELF2/CACNB2/PRKG1/ATP2B1/SSTR2/DLGAP1/APOE	19
KMT2C	inhibitory	BP	GO:0030900	forebrain development	18/169	259/10088	3.1383499343157743e-7	1.235274639378216e-4	1.0031210436005671e-4	DMRTA2/BCAN/ATP2B4/SLC8A1/SLC4A10/EOMES/SLIT2/SEMA5A/FGF13/NFIB/NTRK2/SLC1A2/PRKG1/ASCL1/DCT/SOX1/NR2F2/SSTR2	18
KMT2C	inhibitory	BP	GO:0010975	regulation of neuron projection development	21/169	347/10088	3.172018516378398e-7	1.235274639378216e-4	1.0031210436005671e-4	ROR1/PRRX1/CTNNA2/MAP2/PTPRG/NLGN1/SLIT2/GRID2/SEMA5A/MAP1B/ADGRB3/HGF/PTN/FGF13/PRAG1/SFRP1/NTRK2/LRRC4C/MAP6/MT3/APOE	21
KMT2C	inhibitory	BP	GO:0061564	axon development	21/169	353/10088	4.2150022531092894e-7	1.4362620177469902e-4	1.1663354918801099e-4	PLPPR4/CTNNA2/MAP2/SLIT2/BMPR1B/PALLD/SEMA5A/MAP1B/PTN/PLP1/FGF13/SLITRK2/NFIB/NTRK2/LRRC4C/MAP6/PRKCQ/ANK3/MT3/APOE/NCAM2	21
KMT2C	inhibitory	BP	GO:0006936	muscle contraction	14/169	166/10088	6.92847481355454e-7	2.0985580379721865e-4	1.7041616997549942e-4	KCND3/ATP2B4/SLC8A1/NPNT/PDE4D/ADRA1B/UTRN/FGF13/ARHGAP42/CACNB2/PRKG1/ATP2B1/SSTR2/SULF2	14
KMT2C	inhibitory	BP	GO:0006939	smooth muscle contraction	8/169	51/10088	1.8126399927966256e-6	4.922932689399026e-4	3.9977323418952587e-4	ATP2B4/SLC8A1/NPNT/ARHGAP42/PRKG1/ATP2B1/SSTR2/SULF2	8
KMT2C	inhibitory	BP	GO:0045165	cell fate commitment	12/169	134/10088	2.3734511004754916e-6	4.922932689399026e-4	3.9977323418952587e-4	DMRTA2/PRRX1/MYT1L/EOMES/FGF13/SFRP1/SOX6/WNT5B/SOX5/ASCL1/SOX1/NR2F2	12
KMT2C	inhibitory	BP	GO:0098609	cell-cell adhesion	23/169	461/10088	2.4668714117846627e-6	4.922932689399026e-4	3.9977323418952587e-4	ILDR2/CTNNA2/CADM2/CLSTN2/NLGN1/GRID2/NPNT/PALLD/ADGRV1/AFDN/SLITRK2/SMARCA2/LRRC4C/DLG2/UBASH3B/PRKCQ/PRKG1/PCDH15/ANK3/ZFP36L1/SMARCA4/LGALS1/NCAM2	23
KMT2C	inhibitory	BP	GO:0030501	positive regulation of bone mineralization	6/169	25/10088	2.7507691061774457e-6	4.922932689399026e-4	3.9977323418952587e-4	SLC8A1/BMPR1B/ADGRV1/PTN/GPM6B/ATP2B1	6
KMT2C	inhibitory	BP	GO:0032990	cell part morphogenesis	24/169	499/10088	2.7686634837852877e-6	4.922932689399026e-4	3.9977323418952587e-4	PLPPR4/CTNNA2/MAP2/NYAP2/PID1/NLGN1/SLIT2/BMPR1B/PALLD/SEMA5A/MAP1B/ADGRB3/PTN/FGF13/SLITRK2/NFIB/NTRK2/LRRC4C/MAP6/PRKCQ/ANK3/MT3/EPB41L3/APOE	24
KMT2C	inhibitory	BP	GO:0048812	neuron projection morphogenesis	23/169	465/10088	2.8546999675643983e-6	4.922932689399026e-4	3.9977323418952587e-4	PLPPR4/CTNNA2/MAP2/NYAP2/NLGN1/SLIT2/BMPR1B/PALLD/SEMA5A/MAP1B/ADGRB3/PTN/FGF13/SLITRK2/NFIB/NTRK2/LRRC4C/MAP6/PRKCQ/ANK3/MT3/EPB41L3/APOE	23
KMT2C	inhibitory	BP	GO:0051962	positive regulation of nervous system development	14/169	187/10088	2.8894689299480707e-6	4.922932689399026e-4	3.9977323418952587e-4	DMRTA2/CLSTN2/NLGN1/SLIT2/GRID2/SEMA5A/MAP1B/ADGRB3/PTN/SLITRK2/NTRK2/MAP6/ASCL1/DCT	14
KMT2C	inhibitory	BP	GO:0120039	plasma membrane bounded cell projection morphogenesis	23/169	476/10088	4.226316943723657e-6	6.777023522700406e-4	5.503371227647587e-4	PLPPR4/CTNNA2/MAP2/NYAP2/NLGN1/SLIT2/BMPR1B/PALLD/SEMA5A/MAP1B/ADGRB3/PTN/FGF13/SLITRK2/NFIB/NTRK2/LRRC4C/MAP6/PRKCQ/ANK3/MT3/EPB41L3/APOE	23
KMT2C	inhibitory	BP	GO:0048858	cell projection morphogenesis	23/169	480/10088	4.858652139052837e-6	7.204388975644024e-4	5.850418973541099e-4	PLPPR4/CTNNA2/MAP2/NYAP2/NLGN1/SLIT2/BMPR1B/PALLD/SEMA5A/MAP1B/ADGRB3/PTN/FGF13/SLITRK2/NFIB/NTRK2/LRRC4C/MAP6/PRKCQ/ANK3/MT3/EPB41L3/APOE	23
KMT2C	inhibitory	BP	GO:0007409	axonogenesis	18/169	314/10088	5.047092926453944e-6	7.204388975644024e-4	5.850418973541099e-4	PLPPR4/CTNNA2/MAP2/SLIT2/BMPR1B/PALLD/SEMA5A/MAP1B/FGF13/SLITRK2/NFIB/NTRK2/LRRC4C/MAP6/PRKCQ/ANK3/MT3/APOE	18
KMT2C	inhibitory	BP	GO:1901890	positive regulation of cell junction assembly	8/169	59/10088	5.633123683490478e-6	7.204388975644024e-4	5.850418973541099e-4	S100A10/CLSTN2/NLGN1/GRID2/ADGRB3/SLITRK2/SFRP1/NTRK2	8
KMT2C	inhibitory	BP	GO:0048667	cell morphogenesis involved in neuron differentiation	21/169	415/10088	5.650370131242476e-6	7.204388975644024e-4	5.850418973541099e-4	PLPPR4/CTNNA2/MAP2/NLGN1/SLIT2/BMPR1B/PALLD/SEMA5A/MAP1B/ADGRB3/PTN/FGF13/SLITRK2/NFIB/NTRK2/LRRC4C/MAP6/PRKCQ/ANK3/MT3/APOE	21
KMT2C	inhibitory	BP	GO:0021953	central nervous system neuron differentiation	11/169	122/10088	5.928111341013609e-6	7.204388975644024e-4	5.850418973541099e-4	SLC4A10/MAP2/EOMES/SLIT2/GRID2/BMPR1B/NFIB/NTRK2/ASCL1/SOX1/HERC1	11
KMT2C	inhibitory	BP	GO:0007186	G protein-coupled receptor signaling pathway	17/169	287/10088	6.078538020536044e-6	7.204388975644024e-4	5.850418973541099e-4	GRIK3/PLPPR4/RGS16/ATP2B4/KCTD8/PDE4D/ADGRV1/ADRA1B/ADGRB3/DGKB/RORB/PDE3B/ATRNL1/PDE3A/TSHR/SSTR2/APOE	17
KMT2C	inhibitory	BP	GO:0070169	positive regulation of biomineral tissue development	6/169	29/10088	6.979321751794069e-6	7.927346289746096e-4	6.437505984220582e-4	SLC8A1/BMPR1B/ADGRV1/PTN/GPM6B/ATP2B1	6
KMT2C	inhibitory	BP	GO:0110151	positive regulation of biomineralization	6/169	30/10088	8.603855463856e-6	9.381643997788584e-4	7.61848759599544e-4	SLC8A1/BMPR1B/ADGRV1/PTN/GPM6B/ATP2B1	6
KMT2C	inhibitory	BP	GO:0002062	chondrocyte differentiation	8/169	64/10088	1.0472274755528776e-5	0.001097977730137363	8.91627279792592e-4	COL11A1/BMPR1B/NFIB/SOX6/WNT5B/SOX5/CHST11/SULF2	8
KMT2C	inhibitory	BP	GO:0045778	positive regulation of ossification	6/169	32/10088	1.2771306590927901e-5	0.001245009326734652	0.0010110262247067126	SLC8A1/BMPR1B/ADGRV1/PTN/GPM6B/ATP2B1	6
KMT2C	inhibitory	BP	GO:0006937	regulation of muscle contraction	9/169	86/10088	1.278806351745057e-5	0.001245009326734652	0.0010110262247067126	SLC8A1/NPNT/PDE4D/ADRA1B/FGF13/ARHGAP42/PRKG1/ATP2B1/SSTR2	9
KMT2C	inhibitory	BP	GO:0043269	regulation of ion transport	18/169	343/10088	1.6965109693725302e-5	0.0015667846427064491	0.0012723281088974255	KCND3/ATP2B4/SLC8A1/KCNH7/STK39/NLGN1/PDE4D/UTRN/TMSB4X/GPM6B/PLP1/FGF13/NKAIN3/UBASH3B/CACNB2/ANK3/BEST3/ATP2B1	18
KMT2C	inhibitory	BP	GO:1903522	regulation of blood circulation	10/169	112/10088	1.733922724373942e-5	0.0015667846427064491	0.0012723281088974255	KCND3/ATP2B4/SLC8A1/PDE4D/ADRA1B/FGF13/ARHGAP42/CELF2/CACNB2/ATP2B1	10
KMT2C	inhibitory	BP	GO:0051965	positive regulation of synapse assembly	6/169	34/10088	1.8435541174010026e-5	0.0015667846427064491	0.0012723281088974255	CLSTN2/NLGN1/GRID2/ADGRB3/SLITRK2/NTRK2	6
KMT2C	inhibitory	BP	GO:0003012	muscle system process	14/169	220/10088	1.880496904116298e-5	0.0015667846427064491	0.0012723281088974255	KCND3/ATP2B4/SLC8A1/NPNT/PDE4D/ADRA1B/UTRN/FGF13/ARHGAP42/CACNB2/PRKG1/ATP2B1/SSTR2/SULF2	14
KMT2C	inhibitory	BP	GO:0034762	regulation of transmembrane transport	17/169	313/10088	1.8966945417943074e-5	0.0015667846427064491	0.0012723281088974255	KCND3/ATP2B4/SLC8A1/KCNH7/STK39/PID1/NLGN1/PDE4D/UTRN/TMSB4X/PLP1/FGF13/FABP5/SLC1A2/UBASH3B/CACNB2/ANK3	17
KMT2C	inhibitory	BP	GO:0051216	cartilage development	9/169	95/10088	2.8727887662383052e-5	0.002303300640225182	0.0018704256270585626	COL11A1/PRRX1/BMPR1B/NFIB/SOX6/WNT5B/SOX5/CHST11/SULF2	9
KMT2C	inhibitory	BP	GO:0008016	regulation of heart contraction	9/169	97/10088	3.3956720254835664e-5	0.0026447434118480576	0.0021476987276968246	KCND3/ATP2B4/SLC8A1/PDE4D/ADRA1B/FGF13/CELF2/CACNB2/ATP2B1	9
KMT2C	inhibitory	BP	GO:0060284	regulation of cell development	17/169	332/10088	4.02264587716899e-5	0.0030460368503229633	0.002473574350785493	DMRTA2/S100A10/MAP2/SLIT2/SEMA5A/MAP1B/HDAC9/PTN/FGF13/NTRK2/BRINP1/MAP6/PDE3A/ASCL1/DCT/MT3/FBLN1	17
KMT2C	inhibitory	BP	GO:0030500	regulation of bone mineralization	6/169	39/10088	4.172823382405715e-5	0.0030743558217399946	0.002496571144580148	SLC8A1/BMPR1B/ADGRV1/PTN/GPM6B/ATP2B1	6
KMT2C	inhibitory	BP	GO:0048665	neuron fate specification	4/169	13/10088	4.8301518845913794e-5	0.003464998430893711	0.0028137976214115436	DMRTA2/MYT1L/ASCL1/SOX1	4
KMT2C	inhibitory	BP	GO:0120035	regulation of plasma membrane bounded cell projection organization	21/169	481/10088	5.1824095565494724e-5	0.0036223713977317595	0.002941594412260065	ROR1/PRRX1/CTNNA2/MAP2/PTPRG/NLGN1/SLIT2/GRID2/SEMA5A/MAP1B/ADGRB3/HGF/PTN/FGF13/PRAG1/SFRP1/NTRK2/LRRC4C/MAP6/MT3/APOE	21
KMT2C	inhibitory	BP	GO:0033993	response to lipid	20/169	446/10088	5.462318571990103e-5	0.0037225701068112553	0.003022962093919786	BRINP3/STK39/PID1/SLIT2/MAP1B/CDO1/SFRP1/RORB/BRINP1/GRAMD1B/WNT5B/ATP2B1/ASCL1/ZFP36L1/DIO2/NR2F2/SSTR2/SMARCA4/MN1/MLC1	20
KMT2C	inhibitory	BP	GO:0002028	regulation of sodium ion transport	7/169	61/10088	6.664846785414735e-5	0.004393725673515524	0.003567982813222825	ATP2B4/SLC8A1/STK39/UTRN/FGF13/NKAIN3/ANK3	7
KMT2C	inhibitory	BP	GO:0031344	regulation of cell projection organization	21/169	490/10088	6.769496635643875e-5	0.004393725673515524	0.003567982813222825	ROR1/PRRX1/CTNNA2/MAP2/PTPRG/NLGN1/SLIT2/GRID2/SEMA5A/MAP1B/ADGRB3/HGF/PTN/FGF13/PRAG1/SFRP1/NTRK2/LRRC4C/MAP6/MT3/APOE	21
KMT2C	inhibitory	BP	GO:0007423	sensory organ development	16/169	313/10088	6.987100755947243e-5	0.0044294968978400425	0.0035970313071620693	ROR1/PLPPR4/COL11A1/PRRX1/ATP2B4/BMPR1B/ADGRV1/RORB/NTRK2/PLAAT3/PCDH15/WNT5B/ATP2B1/ASCL1/SOX1/SMARCA4	16
KMT2C	inhibitory	BP	GO:0090257	regulation of muscle system process	10/169	132/10088	7.172907662267005e-5	0.004443942338031785	0.0036087619171644766	ATP2B4/SLC8A1/NPNT/PDE4D/ADRA1B/FGF13/ARHGAP42/PRKG1/ATP2B1/SSTR2	10
KMT2C	inhibitory	BP	GO:0010977	negative regulation of neuron projection development	9/169	108/10088	7.941809473743314e-5	0.004810971694538728	0.003906812941118641	MAP2/PTPRG/NLGN1/SLIT2/SEMA5A/FGF13/PRAG1/MT3/APOE	9
KMT2C	inhibitory	BP	GO:0034330	cell junction organization	20/169	462/10088	8.899054573970373e-5	0.005273657123618095	0.004282542738915262	S100A10/BCAN/CTNNA2/CLSTN2/NLGN1/GRID2/MAP1B/ADGRB3/AFDN/GPM6B/FGF13/SLITRK2/SFRP1/NTRK2/LRRC4C/CACNB2/ANK3/GPHN/EPB41L3/APOE	20
KMT2C	inhibitory	BP	GO:0030278	regulation of ossification	7/169	65/10088	1.0054904352470363e-4	0.005831844524432811	0.004735826170939568	SLC8A1/BMPR1B/ADGRV1/PTN/GPM6B/SFRP1/ATP2B1	7
KMT2C	inhibitory	BP	GO:0061448	connective tissue development	10/169	138/10088	1.0425515330979625e-4	0.0059208239150521785	0.0048080830572478405	COL11A1/PRRX1/BMPR1B/NFIB/SOX6/PLAAT3/WNT5B/SOX5/CHST11/SULF2	10
KMT2C	inhibitory	BP	GO:0034765	regulation of ion transmembrane transport	14/169	259/10088	1.1195892920760936e-4	0.006228572265713125	0.005057994159475886	KCND3/ATP2B4/SLC8A1/KCNH7/STK39/NLGN1/PDE4D/UTRN/TMSB4X/PLP1/FGF13/UBASH3B/CACNB2/ANK3	14
KMT2C	inhibitory	BP	GO:0035637	multicellular organismal signaling	8/169	89/10088	1.1718554686641474e-4	0.006388956015156932	0.005188235896001478	KCND3/ATP2B4/SLC8A1/PDE4D/NTRK2/CACNB2/ANK3/ATP2B1	8
KMT2C	inhibitory	BP	GO:0050767	regulation of neurogenesis	14/169	261/10088	1.2146408546131085e-4	0.006402217465917096	0.0051990050317888776	DMRTA2/S100A10/MAP2/SLIT2/SEMA5A/MAP1B/PTN/FGF13/NTRK2/BRINP1/MAP6/ASCL1/DCT/MT3	14
KMT2C	inhibitory	BP	GO:0021954	central nervous system neuron development	7/169	67/10088	1.2212593845476485e-4	0.006402217465917096	0.0051990050317888776	SLC4A10/MAP2/SLIT2/NFIB/NTRK2/ASCL1/SOX1	7
KMT2C	inhibitory	BP	GO:0008217	regulation of blood pressure	7/169	68/10088	1.3424431634208574e-4	0.00690471710091558	0.00560706647998821	STK39/PDE4D/ADRA1B/NAV2/ARHGAP42/ATP2B1/NR2F2	7
KMT2C	inhibitory	BP	GO:0003073	regulation of systemic arterial blood pressure	5/169	31/10088	1.4847451142107143e-4	0.007264430122003652	0.005899176177384902	PDE4D/ADRA1B/NAV2/ARHGAP42/NR2F2	5
KMT2C	inhibitory	BP	GO:0035150	regulation of tube size	6/169	49/10088	1.557379380481865e-4	0.007264430122003652	0.005899176177384902	SLC8A1/ADRA1B/ARHGAP42/PRKG1/ATP2B1/APOE	6
KMT2C	inhibitory	BP	GO:0035296	regulation of tube diameter	6/169	49/10088	1.557379380481865e-4	0.007264430122003652	0.005899176177384902	SLC8A1/ADRA1B/ARHGAP42/PRKG1/ATP2B1/APOE	6
KMT2C	inhibitory	BP	GO:0070167	regulation of biomineral tissue development	6/169	49/10088	1.557379380481865e-4	0.007264430122003652	0.005899176177384902	SLC8A1/BMPR1B/ADGRV1/PTN/GPM6B/ATP2B1	6
KMT2C	inhibitory	BP	GO:0097746	blood vessel diameter maintenance	6/169	49/10088	1.557379380481865e-4	0.007264430122003652	0.005899176177384902	SLC8A1/ADRA1B/ARHGAP42/PRKG1/ATP2B1/APOE	6
KMT2C	inhibitory	BP	GO:0010001	glial cell differentiation	10/169	145/10088	1.5722721100448108e-4	0.007264430122003652	0.005899176177384902	ROR1/EOMES/PTN/PLP1/NFIB/NTRK2/SOX6/ASCL1/SOX1/MT3	10
KMT2C	inhibitory	BP	GO:0098655	cation transmembrane transport	20/169	484/10088	1.6715547679562096e-4	0.00746290612290464	0.006060351228508499	KCND3/KCNT2/ATP2B4/SLC8A1/SLC4A10/KCNH7/STK39/NLGN1/ATP8A1/PDE4D/UTRN/TMSB4X/PLP1/FGF13/SLC1A2/UBASH3B/CACNB2/ANK3/ITPR2/ATP2B1	20
KMT2C	inhibitory	BP	GO:0060047	heart contraction	9/169	119/10088	1.6785434587891158e-4	0.00746290612290464	0.006060351228508499	KCND3/ATP2B4/SLC8A1/PDE4D/ADRA1B/FGF13/CELF2/CACNB2/ATP2B1	9
KMT2C	inhibitory	BP	GO:0007405	neuroblast proliferation	6/169	50/10088	1.745462198572563e-4	0.00746290612290464	0.006060351228508499	DMRTA2/PTN/FGF13/SOX5/ASCL1/DCT	6
KMT2C	inhibitory	BP	GO:0110149	regulation of biomineralization	6/169	50/10088	1.745462198572563e-4	0.00746290612290464	0.006060351228508499	SLC8A1/BMPR1B/ADGRV1/PTN/GPM6B/ATP2B1	6
KMT2C	inhibitory	BP	GO:0050808	synapse organization	15/169	304/10088	1.752112956221192e-4	0.00746290612290464	0.006060351228508499	BCAN/CTNNA2/CLSTN2/NLGN1/GRID2/MAP1B/ADGRB3/FGF13/SLITRK2/NTRK2/LRRC4C/CACNB2/ANK3/GPHN/APOE	15
KMT2C	inhibitory	BP	GO:0050770	regulation of axonogenesis	9/169	120/10088	1.7889405039021042e-4	0.007501429556759025	0.006091634690452265	MAP2/SLIT2/SEMA5A/MAP1B/FGF13/NTRK2/LRRC4C/MAP6/MT3	9
KMT2C	inhibitory	BP	GO:0099177	regulation of trans-synaptic signaling	15/169	305/10088	1.8161935097068806e-4	0.007501429556759025	0.006091634690452265	GRIK3/PLPPR4/SLC4A10/CLSTN2/NLGN1/GRID2/MAP1B/SCGN/PTN/FABP5/NTRK2/LRRC4C/CACNB2/DLGAP1/APOE	15
KMT2C	inhibitory	BP	GO:0002063	chondrocyte development	4/169	18/10088	1.9360461730211665e-4	0.007761267452434852	0.006302639476568906	COL11A1/BMPR1B/CHST11/SULF2	4
KMT2C	inhibitory	BP	GO:0034110	regulation of homotypic cell-cell adhesion	4/169	18/10088	1.9360461730211665e-4	0.007761267452434852	0.006302639476568906	UBASH3B/PRKCQ/PRKG1/ANK3	4
KMT2C	inhibitory	BP	GO:0010959	regulation of metal ion transport	12/169	209/10088	2.0020408850121617e-4	0.00790951225006254	0.006423023617361673	ATP2B4/SLC8A1/STK39/PDE4D/UTRN/PLP1/FGF13/NKAIN3/UBASH3B/CACNB2/ANK3/ATP2B1	12
KMT2C	inhibitory	BP	GO:1904062	regulation of cation transmembrane transport	12/169	210/10088	2.0929354882513667e-4	0.008150488772818893	0.006618711777131765	ATP2B4/SLC8A1/STK39/NLGN1/PDE4D/UTRN/TMSB4X/PLP1/FGF13/UBASH3B/CACNB2/ANK3	12
KMT2C	inhibitory	BP	GO:0010232	vascular transport	6/169	52/10088	2.1752818615468374e-4	0.008235858825800944	0.00668803765326462	ATP2B4/ATP8A1/FABP5/SLC1A2/SLC2A13/APOE	6
KMT2C	inhibitory	BP	GO:0150104	transport across blood-brain barrier	6/169	52/10088	2.1752818615468374e-4	0.008235858825800944	0.00668803765326462	ATP2B4/ATP8A1/FABP5/SLC1A2/SLC2A13/APOE	6
KMT2C	inhibitory	BP	GO:1901888	regulation of cell junction assembly	9/169	124/10088	2.292954835735802e-4	0.00845913000365144	0.006869347954465375	S100A10/CLSTN2/NLGN1/GRID2/ADGRB3/GPM6B/SLITRK2/SFRP1/NTRK2	9
KMT2C	inhibitory	BP	GO:0048663	neuron fate commitment	5/169	34/10088	2.3348092086939871e-4	0.00845913000365144	0.006869347954465375	DMRTA2/PRRX1/MYT1L/ASCL1/SOX1	5
KMT2C	inhibitory	BP	GO:1901616	organic hydroxy compound catabolic process	5/169	34/10088	2.3348092086939871e-4	0.00845913000365144	0.006869347954465375	INPP4B/MOXD1/DIO2/MT3/APOE	5
KMT2C	inhibitory	BP	GO:0010543	regulation of platelet activation	4/169	19/10088	2.4204407200470007e-4	0.00845913000365144	0.006869347954465375	UBASH3B/PRKCQ/PRKG1/APOE	4
KMT2C	inhibitory	BP	GO:0035235	ionotropic glutamate receptor signaling pathway	4/169	19/10088	2.4204407200470007e-4	0.00845913000365144	0.006869347954465375	GRIK3/GRID2/PLP1/GRIA4	4
KMT2C	inhibitory	BP	GO:1990806	ligand-gated ion channel signaling pathway	4/169	19/10088	2.4204407200470007e-4	0.00845913000365144	0.006869347954465375	GRIK3/GRID2/PLP1/GRIA4	4
KMT2C	inhibitory	BP	GO:0021537	telencephalon development	11/169	185/10088	2.7380713689227734e-4	0.009448079179346178	0.007672437160352555	DMRTA2/BCAN/ATP2B4/SLC8A1/EOMES/SLIT2/FGF13/NFIB/NTRK2/SLC1A2/ASCL1	11
KMT2C	inhibitory	BP	GO:0003015	heart process	9/169	128/10088	2.9097415427241434e-4	0.00991494430683252	0.00805156113730115	KCND3/ATP2B4/SLC8A1/PDE4D/ADRA1B/FGF13/CELF2/CACNB2/ATP2B1	9
KMT2C	inhibitory	BP	GO:0061337	cardiac conduction	6/169	55/10088	2.9718503876703515e-4	0.010001560687394294	0.008121899110163417	KCND3/ATP2B4/SLC8A1/PDE4D/CACNB2/ATP2B1	6
KMT2C	inhibitory	BP	GO:0010594	regulation of endothelial cell migration	8/169	105/10088	3.688798577674731e-4	0.012201085786476029	0.009908052441965902	ATP2B4/SLIT2/SEMA5A/HDAC9/PTN/TMSB4X/NR2F2/APOE	8
KMT2C	inhibitory	BP	GO:0030155	regulation of cell adhesion	17/169	399/10088	3.714930742030486e-4	0.012201085786476029	0.009908052441965902	S100A10/ILDR2/NPNT/SEMA5A/UTRN/AFDN/GPM6B/SFRP1/SMARCA2/PDE3B/UBASH3B/PRKCQ/PRKG1/ANK3/SMARCA4/LGALS1/FBLN1	17
KMT2C	inhibitory	BP	GO:0001764	neuron migration	9/169	133/10088	3.868061343812609e-4	0.012552780027658536	0.010193650383506163	CTNNA2/EOMES/MAP1B/FGF13/NTRK2/PRKG1/ASCL1/SOX1/NR2F2	9
KMT2C	inhibitory	BP	GO:0019935	cyclic-nucleotide-mediated signaling	5/169	38/10088	3.990167055807103e-4	0.012575667182287462	0.010212236198922862	PDE4D/PDE3B/PRKG1/PDE3A/APOE	5
KMT2C	inhibitory	BP	GO:0033273	response to vitamin	5/169	38/10088	3.990167055807103e-4	0.012575667182287462	0.010212236198922862	MAP1B/SFRP1/ATP2B1/ASCL1/MN1	5
KMT2C	inhibitory	BP	GO:0050953	sensory perception of light stimulus	7/169	81/10088	4.0135108028577004e-4	0.012575667182287462	0.010212236198922862	COL11A1/RGS16/SLC4A10/ADGRV1/RORB/CACNB2/PCDH15	7
KMT2C	inhibitory	BP	GO:0099537	trans-synaptic signaling	18/169	440/10088	4.0628651188282487e-4	0.012585648084006598	0.010220341321645702	GRIK3/PLPPR4/SLC4A10/CLSTN2/NLGN1/GRID2/MAP1B/SCGN/PTN/PLP1/FABP5/NTRK2/SLC1A2/LRRC4C/DLG2/CACNB2/DLGAP1/APOE	18
KMT2C	inhibitory	BP	GO:0048705	skeletal system morphogenesis	8/169	107/10088	4.1921358373727183e-4	0.012840182351323629	0.010427039226487082	COL11A1/PRRX1/BMPR1B/SFRP1/SOX6/SOX5/CHST11/FOXN3	8
KMT2C	inhibitory	BP	GO:0030001	metal ion transport	18/169	442/10088	4.2891003632683006e-4	0.012991208433632653	0.010549681946144135	KCND3/KCNT2/ATP2B4/SLC8A1/SLC4A10/KCNH7/STK39/PDE4D/UTRN/PLP1/FGF13/NKAIN3/UBASH3B/CACNB2/ANK3/ITPR2/ATP2B1/MT3	18
KMT2C	inhibitory	BP	GO:0030282	bone mineralization	6/169	59/10088	4.3711021783787534e-4	0.013094092899187343	0.010633230631729922	SLC8A1/BMPR1B/ADGRV1/PTN/GPM6B/ATP2B1	6
KMT2C	inhibitory	BP	GO:0034329	cell junction assembly	13/169	264/10088	4.872415327090466e-4	0.014437178458313707	0.011723900952941936	S100A10/CLSTN2/NLGN1/GRID2/MAP1B/ADGRB3/AFDN/GPM6B/FGF13/SLITRK2/SFRP1/NTRK2/EPB41L3	13
KMT2C	inhibitory	BP	GO:0001508	action potential	7/169	84/10088	5.013126982733289e-4	0.014609951236473327	0.011864203363441097	KCND3/SLC8A1/KCNH7/FGF13/NTRK2/CACNB2/ANK3	7
KMT2C	inhibitory	BP	GO:0001501	skeletal system development	13/169	265/10088	5.050208924510216e-4	0.014609951236473327	0.011864203363441097	COL11A1/BCAN/PRRX1/BMPR1B/HAPLN1/SFRP1/NFIB/SOX6/WNT5B/SOX5/CHST11/FOXN3/SULF2	13
KMT2C	inhibitory	BP	GO:0010633	negative regulation of epithelial cell migration	5/169	40/10088	5.09150905159562e-4	0.014609951236473327	0.011864203363441097	ATP2B4/PTPRG/SLIT2/NR2F2/APOE	5
KMT2C	inhibitory	BP	GO:0061061	muscle structure development	16/169	373/10088	5.154824963723836e-4	0.014637555053240808	0.01188661940648161	DMRTA2/COL11A1/PTGFRN/SLC8A1/EOMES/NPNT/ADGRB3/UTRN/HDAC9/SMARCA2/SOX6/WNT5B/ZFP36L1/NR2F2/SMARCA4/LGALS1	16
KMT2C	inhibitory	BP	GO:0051963	regulation of synapse assembly	6/169	61/10088	5.240167695460266e-4	0.014726491894664623	0.011958841740155117	CLSTN2/NLGN1/GRID2/ADGRB3/SLITRK2/NTRK2	6
KMT2C	inhibitory	BP	GO:0040013	negative regulation of locomotion	11/169	201/10088	5.551748436066112e-4	0.015442924731343082	0.012540630462993594	ATP2B4/PTPRG/SLIT2/SEMA5A/AFDN/SFRP1/PRKG1/SRGAP1/NR2F2/APOE/FBLN1	11
KMT2C	inhibitory	BP	GO:0014070	response to organic cyclic compound	19/169	492/10088	5.705642116956519e-4	0.015646276079405174	0.012705764604003971	ATP2B4/SLC8A1/STK39/SLIT2/MAP1B/CDO1/SFRP1/SLC1A2/GRAMD1B/PDE3A/ITPR2/ATP2B1/ASCL1/ZFP36L1/NR2F2/SSTR2/SMARCA4/MN1/MLC1	19
KMT2C	inhibitory	BP	GO:0010720	positive regulation of cell development	11/169	202/10088	5.787679282365203e-4	0.015646276079405174	0.012705764604003971	DMRTA2/S100A10/SLIT2/SEMA5A/MAP1B/PTN/NTRK2/MAP6/PDE3A/ASCL1/DCT	11
KMT2C	inhibitory	BP	GO:0050804	modulation of chemical synaptic transmission	14/169	304/10088	5.797042861408374e-4	0.015646276079405174	0.012705764604003971	GRIK3/PLPPR4/SLC4A10/CLSTN2/NLGN1/GRID2/MAP1B/SCGN/PTN/NTRK2/LRRC4C/CACNB2/DLGAP1/APOE	14
KMT2C	inhibitory	BP	GO:0099536	synaptic signaling	18/169	456/10088	6.201812796111561e-4	0.01653528821092541	0.013427698616664534	GRIK3/PLPPR4/SLC4A10/CLSTN2/NLGN1/GRID2/MAP1B/SCGN/PTN/PLP1/FABP5/NTRK2/SLC1A2/LRRC4C/DLG2/CACNB2/DLGAP1/APOE	18
KMT2C	inhibitory	BP	GO:0001503	ossification	12/169	237/10088	6.28055414458171e-4	0.01653528821092541	0.013427698616664534	COL11A1/SLC8A1/BMPR1B/NPNT/ADGRV1/HGF/PTN/GPM6B/SFRP1/RORB/ATP2B1/MN1	12
KMT2C	inhibitory	BP	GO:0045596	negative regulation of cell differentiation	16/169	380/10088	6.308400491328844e-4	0.01653528821092541	0.013427698616664534	MAP2/SEMA5A/ADGRV1/PTN/FGF13/SFRP1/SMARCA2/RORB/BRINP1/SOX6/UBASH3B/ASCL1/ZFP36L1/MT3/SMARCA4/FBLN1	16
KMT2C	inhibitory	BP	GO:0043113	receptor clustering	5/169	42/10088	6.407102053619313e-4	0.0166340573315869	0.013507905382216958	NLGN1/PTN/DLG2/GPHN/APOE	5
KMT2C	inhibitory	BP	GO:0032332	positive regulation of chondrocyte differentiation	3/169	11/10088	6.903473839871185e-4	0.01760344822884664	0.014295112030453137	BMPR1B/SOX6/SOX5	3
KMT2C	inhibitory	BP	GO:0031345	negative regulation of cell projection organization	9/169	144/10088	6.909644022327919e-4	0.01760344822884664	0.014295112030453137	MAP2/PTPRG/NLGN1/SLIT2/SEMA5A/FGF13/PRAG1/MT3/APOE	9
KMT2C	inhibitory	BP	GO:0098662	inorganic cation transmembrane transport	17/169	422/10088	7.029198919914231e-4	0.017623641900072408	0.01431151056719013	KCND3/KCNT2/ATP2B4/SLC8A1/SLC4A10/KCNH7/STK39/PDE4D/UTRN/TMSB4X/PLP1/FGF13/UBASH3B/CACNB2/ANK3/ITPR2/ATP2B1	17
KMT2C	inhibitory	BP	GO:0043547	positive regulation of GTPase activity	10/169	175/10088	7.090042704490225e-4	0.017623641900072408	0.01431151056719013	S100A10/RGS16/SIPA1L2/ARHGEF26/ARAP2/TBC1D1/AFDN/SFRP1/ARHGAP42/RALGAPA2	10
KMT2C	inhibitory	BP	GO:0007188	adenylate cyclase-modulating G protein-coupled receptor signaling pathway	7/169	89/10088	7.111520942802512e-4	0.017623641900072408	0.01431151056719013	GRIK3/ATP2B4/PDE4D/ADRA1B/ADGRB3/TSHR/SSTR2	7
KMT2C	inhibitory	BP	GO:0098660	inorganic ion transmembrane transport	18/169	463/10088	7.407803554737387e-4	0.018192497738931637	0.01477345744486745	KCND3/KCNT2/ATP2B4/SLC8A1/SLC4A10/KCNH7/STK39/PDE4D/UTRN/TMSB4X/PLP1/FGF13/UBASH3B/CACNB2/ANK3/ITPR2/BEST3/ATP2B1	18
KMT2C	inhibitory	BP	GO:1901699	cellular response to nitrogen compound	17/169	426/10088	7.810337818979615e-4	0.0190098043701236	0.01543716206138546	ATP2B4/SLC8A1/PID1/SLIT2/MAP1B/HDAC9/SFRP1/NTRK2/PDE3B/SLC1A2/PRKCQ/PDE3A/ITPR2/ATP2B1/ZFP36L1/TSHR/MT3	17
KMT2C	inhibitory	BP	GO:1902305	regulation of sodium ion transmembrane transport	5/169	44/10088	7.962129338698622e-4	0.01909314854984991	0.015504842800453474	ATP2B4/STK39/UTRN/FGF13/ANK3	5
KMT2C	inhibitory	BP	GO:0010632	regulation of epithelial cell migration	9/169	147/10088	8.013548902524133e-4	0.01909314854984991	0.015504842800453474	ATP2B4/PTPRG/SLIT2/SEMA5A/HDAC9/PTN/TMSB4X/NR2F2/APOE	9
KMT2C	inhibitory	BP	GO:0007416	synapse assembly	8/169	118/10088	8.054703166664489e-4	0.01909314854984991	0.015504842800453474	CLSTN2/NLGN1/GRID2/MAP1B/ADGRB3/FGF13/SLITRK2/NTRK2	8
KMT2C	inhibitory	BP	GO:0071417	cellular response to organonitrogen compound	16/169	390/10088	8.336412818205507e-4	0.01959057012278294	0.015908780541457515	ATP2B4/SLC8A1/PID1/SLIT2/MAP1B/HDAC9/SFRP1/NTRK2/PDE3B/SLC1A2/PRKCQ/PDE3A/ITPR2/ATP2B1/ZFP36L1/TSHR	16
KMT2C	inhibitory	BP	GO:0043087	regulation of GTPase activity	12/169	245/10088	8.413893998787512e-4	0.01960365388093569	0.01591940537962226	S100A10/RGS16/SIPA1L2/ARHGEF26/ARAP2/TBC1D1/AFDN/SFRP1/NTRK2/ARHGAP42/PRKG1/RALGAPA2	12
KMT2C	inhibitory	BP	GO:2000146	negative regulation of cell motility	10/169	180/10088	8.813543895712749e-4	0.020314719586403768	0.016496835652858297	ATP2B4/PTPRG/SLIT2/AFDN/SFRP1/PRKG1/SRGAP1/NR2F2/APOE/FBLN1	10
KMT2C	inhibitory	BP	GO:0007600	sensory perception	11/169	213/10088	8.984386967261597e-4	0.020314719586403768	0.016496835652858297	ROR1/COL11A1/RGS16/SLC4A10/ADGRV1/FABP5/RORB/NAV2/CACNB2/PCDH15/NCAM2	11
KMT2C	inhibitory	BP	GO:0019934	cGMP-mediated signaling	3/169	12/10088	9.091694018860087e-4	0.020314719586403768	0.016496835652858297	PRKG1/PDE3A/APOE	3
KMT2C	inhibitory	BP	GO:0071305	cellular response to vitamin D	3/169	12/10088	9.091694018860087e-4	0.020314719586403768	0.016496835652858297	SFRP1/ATP2B1/MN1	3
KMT2C	inhibitory	BP	GO:0071880	adenylate cyclase-activating adrenergic receptor signaling pathway	3/169	12/10088	9.091694018860087e-4	0.020314719586403768	0.016496835652858297	ATP2B4/PDE4D/ADRA1B	3
KMT2C	inhibitory	BP	GO:0002027	regulation of heart rate	5/169	46/10088	9.78270387121415e-4	0.02119067436622766	0.0172081662710649	KCND3/SLC8A1/PDE4D/ADRA1B/CACNB2	5
KMT2C	inhibitory	BP	GO:0007268	chemical synaptic transmission	17/169	435/10088	9.844311293837364e-4	0.02119067436622766	0.0172081662710649	GRIK3/PLPPR4/SLC4A10/CLSTN2/NLGN1/GRID2/MAP1B/SCGN/PTN/PLP1/NTRK2/SLC1A2/LRRC4C/DLG2/CACNB2/DLGAP1/APOE	17
KMT2C	inhibitory	BP	GO:0098916	anterograde trans-synaptic signaling	17/169	435/10088	9.844311293837364e-4	0.02119067436622766	0.0172081662710649	GRIK3/PLPPR4/SLC4A10/CLSTN2/NLGN1/GRID2/MAP1B/SCGN/PTN/PLP1/NTRK2/SLC1A2/LRRC4C/DLG2/CACNB2/DLGAP1/APOE	17
KMT2C	inhibitory	BP	GO:0042310	vasoconstriction	4/169	27/10088	9.87239781552059e-4	0.02119067436622766	0.0172081662710649	SLC8A1/ADRA1B/ARHGAP42/ATP2B1	4
KMT2C	inhibitory	BP	GO:0051480	regulation of cytosolic calcium ion concentration	4/169	27/10088	9.87239781552059e-4	0.02119067436622766	0.0172081662710649	ATP2B4/SLC8A1/SCGN/ATP2B1	4
KMT2C	inhibitory	BP	GO:0035725	sodium ion transmembrane transport	7/169	95/10088	0.0010488620204250195	0.02233135754564032	0.018134473073514925	ATP2B4/SLC8A1/SLC4A10/STK39/UTRN/FGF13/ANK3	7
KMT2C	inhibitory	BP	GO:0030308	negative regulation of cell growth	8/169	123/10088	0.0010567663695479096	0.02233135754564032	0.018134473073514925	MAP2/SLIT2/SEMA5A/FGF13/SFRP1/SMARCA2/MT3/SMARCA4	8
KMT2C	inhibitory	BP	GO:0043949	regulation of cAMP-mediated signaling	3/169	13/10088	0.0011674297667980376	0.02329372984864706	0.018915980179829622	PDE4D/PDE3B/PDE3A	3
KMT2C	inhibitory	BP	GO:0055057	neuroblast division	3/169	13/10088	0.0011674297667980376	0.02329372984864706	0.018915980179829622	FGF13/SOX5/DCT	3
KMT2C	inhibitory	BP	GO:0072578	neurotransmitter-gated ion channel clustering	3/169	13/10088	0.0011674297667980376	0.02329372984864706	0.018915980179829622	NLGN1/GPHN/APOE	3
KMT2C	inhibitory	BP	GO:0086012	membrane depolarization during cardiac muscle cell action potential	3/169	13/10088	0.0011674297667980376	0.02329372984864706	0.018915980179829622	SLC8A1/CACNB2/ANK3	3
KMT2C	inhibitory	BP	GO:2000738	positive regulation of stem cell differentiation	3/169	13/10088	0.0011674297667980376	0.02329372984864706	0.018915980179829622	PTN/SOX6/SOX5	3
KMT2C	inhibitory	BP	GO:0098742	cell-cell adhesion via plasma-membrane adhesion molecules	8/169	125/10088	0.0011733372814783005	0.02329372984864706	0.018915980179829622	CADM2/CLSTN2/NLGN1/GRID2/PALLD/SLITRK2/LRRC4C/PCDH15	8
KMT2C	inhibitory	BP	GO:0031960	response to corticosteroid	6/169	71/10088	0.0011778706293261464	0.02329372984864706	0.018915980179829622	STK39/SLIT2/CDO1/ATP2B1/ZFP36L1/SSTR2	6
KMT2C	inhibitory	BP	GO:0048709	oligodendrocyte differentiation	6/169	71/10088	0.0011778706293261464	0.02329372984864706	0.018915980179829622	PTN/PLP1/NTRK2/SOX6/ASCL1/SOX1	6
KMT2C	inhibitory	BP	GO:0072507	divalent inorganic cation homeostasis	10/169	187/10088	0.0011792130297554272	0.02329372984864706	0.018915980179829622	ATP2B4/SLC8A1/PDE4D/SCGN/UBASH3B/ANK3/ITPR2/ATP2B1/MT3/APOE	10
KMT2C	inhibitory	BP	GO:0003407	neural retina development	5/169	48/10088	0.0011895755447648372	0.023329373633301773	0.018944925184706196	ATP2B4/RORB/NTRK2/ATP2B1/SMARCA4	5
KMT2C	inhibitory	BP	GO:0009611	response to wounding	13/169	291/10088	0.0012030830987720732	0.02342574662323337	0.01902318614073436	S100A10/MAP1B/DGKB/TFPI2/PTN/SLC1A2/UBASH3B/PRKCQ/PRKG1/WNT5B/ZFP36L1/APOE/FBLN1	13
KMT2C	inhibitory	BP	GO:0097305	response to alcohol	8/169	126/10088	0.0012353525174938283	0.02388348200488068	0.01939489618730512	STK39/SLIT2/CDO1/SFRP1/GRAMD1B/ITPR2/ATP2B1/MLC1	8
KMT2C	inhibitory	BP	GO:0006814	sodium ion transport	8/169	127/10088	0.0012999544985948786	0.02474331687512965	0.02009313642058835	ATP2B4/SLC8A1/SLC4A10/STK39/UTRN/FGF13/NKAIN3/ANK3	8
KMT2C	inhibitory	BP	GO:1902003	regulation of amyloid-beta formation	4/169	29/10088	0.0013017132390854562	0.02474331687512965	0.02009313642058835	NTRK2/SPON1/SLC2A13/APOE	4
KMT2C	inhibitory	BP	GO:0032526	response to retinoic acid	5/169	49/10088	0.0013070570909826374	0.02474331687512965	0.02009313642058835	BRINP3/RORB/BRINP1/WNT5B/ASCL1	5
KMT2C	inhibitory	BP	GO:0090066	regulation of anatomical structure size	13/169	295/10088	0.001361148170972951	0.02558958561429148	0.02078036009841101	SLC8A1/MAP2/SLIT2/SEMA5A/MAP1B/ADRA1B/TMSB4X/FGF13/ARHGAP42/PRKG1/ATP2B1/MT3/APOE	13
KMT2C	inhibitory	BP	GO:0007189	adenylate cyclase-activating G protein-coupled receptor signaling pathway	5/169	50/10088	0.0014328916322187894	0.026571854349853197	0.021578024364884457	ATP2B4/PDE4D/ADRA1B/ADGRB3/TSHR	5
KMT2C	inhibitory	BP	GO:0086001	cardiac muscle cell action potential	5/169	50/10088	0.0014328916322187894	0.026571854349853197	0.021578024364884457	KCND3/SLC8A1/FGF13/CACNB2/ANK3	5
KMT2C	inhibitory	BP	GO:0001964	startle response	3/169	14/10088	0.0014676176795151397	0.026671505295721803	0.021658947228212908	CTNNA2/GRID2/CSMD1	3
KMT2C	inhibitory	BP	GO:0014829	vascular associated smooth muscle contraction	3/169	14/10088	0.0014676176795151397	0.026671505295721803	0.021658947228212908	SLC8A1/ARHGAP42/ATP2B1	3
KMT2C	inhibitory	BP	GO:0090330	regulation of platelet aggregation	3/169	14/10088	0.0014676176795151397	0.026671505295721803	0.021658947228212908	UBASH3B/PRKCQ/PRKG1	3
KMT2C	inhibitory	BP	GO:0007596	blood coagulation	7/169	101/10088	0.0015015608023019207	0.02692930754654629	0.02186829894211177	DGKB/TFPI2/UBASH3B/PRKCQ/PRKG1/APOE/FBLN1	7
KMT2C	inhibitory	BP	GO:0048015	phosphatidylinositol-mediated signaling	7/169	101/10088	0.0015015608023019207	0.02692930754654629	0.02186829894211177	ROR1/NYAP2/PLCH1/HGF/PIP5K1B/NTRK2/ZFP36L1	7
KMT2C	inhibitory	BP	GO:0048017	inositol lipid-mediated signaling	7/169	102/10088	0.0015898977624707615	0.028327198042452914	0.023003474334200285	ROR1/NYAP2/PLCH1/HGF/PIP5K1B/NTRK2/ZFP36L1	7
KMT2C	inhibitory	BP	GO:0042063	gliogenesis	10/169	195/10088	0.0016155716494359275	0.02859771634001518	0.023223152281365386	ROR1/EOMES/PTN/PLP1/NFIB/NTRK2/SOX6/ASCL1/SOX1/MT3	10
KMT2C	inhibitory	BP	GO:0050769	positive regulation of neurogenesis	9/169	163/10088	0.0016587598774536827	0.02884130547001444	0.023420962043263847	DMRTA2/SLIT2/SEMA5A/MAP1B/PTN/NTRK2/MAP6/ASCL1/DCT	9
KMT2C	inhibitory	BP	GO:0010596	negative regulation of endothelial cell migration	4/169	31/10088	0.0016801996864791574	0.02884130547001444	0.023420962043263847	ATP2B4/SLIT2/NR2F2/APOE	4
KMT2C	inhibitory	BP	GO:0071300	cellular response to retinoic acid	4/169	31/10088	0.0016801996864791574	0.02884130547001444	0.023420962043263847	BRINP3/RORB/BRINP1/WNT5B	4
KMT2C	inhibitory	BP	GO:0007599	hemostasis	7/169	103/10088	0.0016822331510389936	0.02884130547001444	0.023420962043263847	DGKB/TFPI2/UBASH3B/PRKCQ/PRKG1/APOE/FBLN1	7
KMT2C	inhibitory	BP	GO:0050817	coagulation	7/169	103/10088	0.0016822331510389936	0.02884130547001444	0.023420962043263847	DGKB/TFPI2/UBASH3B/PRKCQ/PRKG1/APOE/FBLN1	7
KMT2C	inhibitory	BP	GO:0001708	cell fate specification	5/169	52/10088	0.0017110406271341838	0.02915185468479866	0.023673147624099927	DMRTA2/MYT1L/EOMES/ASCL1/SOX1	5
KMT2C	inhibitory	BP	GO:0031214	biomineral tissue development	6/169	77/10088	0.0017957303949056485	0.029713042012544863	0.024128867186308012	SLC8A1/BMPR1B/ADGRV1/PTN/GPM6B/ATP2B1	6
KMT2C	inhibitory	BP	GO:0060249	anatomical structure homeostasis	9/169	165/10088	0.0018043885449669334	0.029713042012544863	0.024128867186308012	ILDR2/STK39/LDB2/ADGRV1/SCGN/UBASH3B/PCDH15/NELL2/ATP2B1	9
KMT2C	inhibitory	BP	GO:0045777	positive regulation of blood pressure	3/169	15/10088	0.0018120659766895028	0.029713042012544863	0.024128867186308012	PDE4D/ADRA1B/NR2F2	3
KMT2C	inhibitory	BP	GO:0061036	positive regulation of cartilage development	3/169	15/10088	0.0018120659766895028	0.029713042012544863	0.024128867186308012	BMPR1B/SOX6/SOX5	3
KMT2C	inhibitory	BP	GO:1902430	negative regulation of amyloid-beta formation	3/169	15/10088	0.0018120659766895028	0.029713042012544863	0.024128867186308012	NTRK2/SPON1/APOE	3
KMT2C	inhibitory	BP	GO:1903779	regulation of cardiac conduction	3/169	15/10088	0.0018120659766895028	0.029713042012544863	0.024128867186308012	ATP2B4/SLC8A1/ATP2B1	3
KMT2C	inhibitory	BP	GO:0021543	pallium development	8/169	134/10088	0.001831177937677013	0.029713042012544863	0.024128867186308012	DMRTA2/BCAN/ATP2B4/EOMES/SLIT2/FGF13/NTRK2/ASCL1	8
KMT2C	inhibitory	BP	GO:0043542	endothelial cell migration	8/169	134/10088	0.001831177937677013	0.029713042012544863	0.024128867186308012	ATP2B4/SLIT2/SEMA5A/HDAC9/PTN/TMSB4X/NR2F2/APOE	8
KMT2C	inhibitory	BP	GO:0050806	positive regulation of synaptic transmission	7/169	105/10088	0.00187938993347156	0.030069469227800807	0.024418308601793687	CLSTN2/NLGN1/SCGN/PTN/NTRK2/CACNB2/APOE	7
KMT2C	inhibitory	BP	GO:0070848	response to growth factor	16/169	422/10088	0.0018950767241103872	0.030069469227800807	0.024418308601793687	ATP2B4/SLIT2/BMPR1B/NPNT/MAP1B/HGF/SFRP1/NTRK2/SOX6/PDE3A/SOX5/ASCL1/CHST11/ZFP36L1/MT3/SULF2	16
KMT2C	inhibitory	BP	GO:0006940	regulation of smooth muscle contraction	4/169	32/10088	0.0018954275367564976	0.030069469227800807	0.024418308601793687	NPNT/ARHGAP42/PRKG1/ATP2B1	4
KMT2C	inhibitory	BP	GO:0007584	response to nutrient	6/169	78/10088	0.0019188737211392392	0.030069469227800807	0.024418308601793687	SLC8A1/MAP1B/SFRP1/ATP2B1/ASCL1/MN1	6
KMT2C	inhibitory	BP	GO:0060048	cardiac muscle contraction	6/169	78/10088	0.0019188737211392392	0.030069469227800807	0.024418308601793687	KCND3/SLC8A1/PDE4D/ADRA1B/FGF13/CACNB2	6
KMT2C	inhibitory	BP	GO:0051651	maintenance of location in cell	8/169	135/10088	0.0019193278230511155	0.030069469227800807	0.024418308601793687	SLC8A1/PDE4D/TMSB4X/UBASH3B/ARHGAP21/ANK3/ITPR2/APOE	8
KMT2C	inhibitory	BP	GO:0050878	regulation of body fluid levels	9/169	167/10088	0.0019600907037649142	0.03053261290550375	0.024794410526421742	STK39/CDO1/DGKB/TFPI2/UBASH3B/PRKCQ/PRKG1/APOE/FBLN1	9
KMT2C	inhibitory	BP	GO:0008585	female gonad development	5/169	54/10088	0.0020268917949580996	0.031393789960544205	0.025493740698545955	SLIT2/BMPR1B/CSMD1/SFRP1/NR2F2	5
KMT2C	inhibitory	BP	GO:0007601	visual perception	6/169	79/10088	0.002048308946197638	0.03154627224482916	0.025617565946200613	COL11A1/RGS16/SLC4A10/ADGRV1/RORB/CACNB2	6
KMT2C	inhibitory	BP	GO:1902991	regulation of amyloid precursor protein catabolic process	4/169	33/10088	0.002129023527988293	0.03260515807469712	0.02647744813340852	NTRK2/SPON1/SLC2A13/APOE	4
KMT2C	inhibitory	BP	GO:0110148	biomineralization	6/169	80/10088	0.0021842394720325937	0.032995932711105694	0.02679478182471146	SLC8A1/BMPR1B/ADGRV1/PTN/GPM6B/ATP2B1	6
KMT2C	inhibitory	BP	GO:0030195	negative regulation of blood coagulation	3/169	16/10088	0.0022029566226783696	0.032995932711105694	0.02679478182471146	UBASH3B/PRKG1/APOE	3
KMT2C	inhibitory	BP	GO:0071295	cellular response to vitamin	3/169	16/10088	0.0022029566226783696	0.032995932711105694	0.02679478182471146	SFRP1/ATP2B1/MN1	3
KMT2C	inhibitory	BP	GO:1900047	negative regulation of hemostasis	3/169	16/10088	0.0022029566226783696	0.032995932711105694	0.02679478182471146	UBASH3B/PRKG1/APOE	3
KMT2C	inhibitory	BP	GO:0019932	second-messenger-mediated signaling	8/169	139/10088	0.0023059653860795786	0.034350063619961374	0.02789442166767532	ATP2B4/SLC8A1/PDE4D/PDE3B/PRKG1/PDE3A/ITPR2/APOE	8
KMT2C	inhibitory	BP	GO:0061387	regulation of extent of cell growth	6/169	81/10088	0.0023268705433723436	0.03447309294148374	0.02799432924892471	MAP2/SEMA5A/MAP1B/FGF13/MT3/APOE	6
KMT2C	inhibitory	BP	GO:0048514	blood vessel morphogenesis	13/169	314/10088	0.0023676904452473125	0.034743385010237056	0.028213823484005297	PRRX1/ATP2B4/SLIT2/SEMA5A/ADGRB3/HDAC9/HGF/SFRP1/NTRK2/PDE3B/ZFP36L1/NR2F2/APOE	13
KMT2C	inhibitory	BP	GO:0034205	amyloid-beta formation	4/169	34/10088	0.0023817625422708124	0.034743385010237056	0.028213823484005297	NTRK2/SPON1/SLC2A13/APOE	4
KMT2C	inhibitory	BP	GO:0097306	cellular response to alcohol	5/169	56/10088	0.002383350329022131	0.034743385010237056	0.028213823484005297	SFRP1/GRAMD1B/ITPR2/ATP2B1/MLC1	5
KMT2C	inhibitory	BP	GO:0030336	negative regulation of cell migration	9/169	172/10088	0.002396680465879572	0.03475186675525379	0.028220711196779057	ATP2B4/PTPRG/SLIT2/AFDN/SFRP1/PRKG1/SRGAP1/NR2F2/APOE	9
KMT2C	inhibitory	BP	GO:0071396	cellular response to lipid	13/169	315/10088	0.0024342318233551716	0.03510960820352486	0.028511219852497504	BRINP3/PID1/SFRP1/RORB/BRINP1/GRAMD1B/WNT5B/ATP2B1/ZFP36L1/SSTR2/SMARCA4/MN1/MLC1	13
KMT2C	inhibitory	BP	GO:0060326	cell chemotaxis	7/169	110/10088	0.0024509989699428637	0.03515985048276383	0.028552019757212162	STK39/SLIT2/SEMA5A/HGF/PTN/TMSB4X/PRKCQ	7
KMT2C	inhibitory	BP	GO:0014065	phosphatidylinositol 3-kinase signaling	6/169	82/10088	0.0024764091315813115	0.03515985048276383	0.028552019757212162	ROR1/NYAP2/HGF/PIP5K1B/NTRK2/ZFP36L1	6
KMT2C	inhibitory	BP	GO:0050905	neuromuscular process	6/169	82/10088	0.0024764091315813115	0.03515985048276383	0.028552019757212162	CTNNA2/GRID2/CSMD1/PCDH15/ASCL1/HERC1	6
KMT2C	inhibitory	BP	GO:0051051	negative regulation of transport	11/169	242/10088	0.002491409389206839	0.03518954401542924	0.028576132781576127	STK39/PID1/MAP1B/GPM6B/SFRP1/FABP5/SVIP/FRMD4A/ANK3/BEST3/APOE	11
KMT2C	inhibitory	BP	GO:1902904	negative regulation of supramolecular fiber organization	7/169	111/10088	0.0025798488490839876	0.03625086578661314	0.029437993107019132	CTNNA2/MAP2/SLIT2/MAP1B/TMSB4X/FGF13/APOE	7
KMT2C	inhibitory	BP	GO:0033280	response to vitamin D	3/169	17/10088	0.002642326047297203	0.036749902065980486	0.029843242091654235	SFRP1/ATP2B1/MN1	3
KMT2C	inhibitory	BP	GO:0071875	adrenergic receptor signaling pathway	3/169	17/10088	0.002642326047297203	0.036749902065980486	0.029843242091654235	ATP2B4/PDE4D/ADRA1B	3
KMT2C	inhibitory	BP	GO:0072503	cellular divalent inorganic cation homeostasis	9/169	175/10088	0.002693665907486872	0.037273772912737126	0.030268658313892027	ATP2B4/SLC8A1/PDE4D/SCGN/UBASH3B/ITPR2/ATP2B1/MT3/APOE	9
KMT2C	inhibitory	BP	GO:0046545	development of primary female sexual characteristics	5/169	58/10088	0.002783346161563141	0.038320210284955164	0.031118431567077543	SLIT2/BMPR1B/CSMD1/SFRP1/NR2F2	5
KMT2C	inhibitory	BP	GO:0050807	regulation of synapse organization	8/169	144/10088	0.0028725201049259355	0.03934919500516633	0.03195403216429116	CTNNA2/CLSTN2/NLGN1/GRID2/ADGRB3/SLITRK2/NTRK2/APOE	8
KMT2C	inhibitory	BP	GO:0042391	regulation of membrane potential	11/169	247/10088	0.0029180130765662274	0.03977251823359768	0.03229779736851988	GRIK3/KCND3/SLC8A1/KCNH7/PID1/NLGN1/GRID2/FGF13/NTRK2/CACNB2/ANK3	11
KMT2C	inhibitory	BP	GO:0001558	regulation of cell growth	12/169	286/10088	0.0031068163147197013	0.041853057492968145	0.03398732668174384	MAP2/SLIT2/SEMA5A/MAP1B/FGF13/SFRP1/SMARCA2/PRKCQ/MT3/EPB41L3/SMARCA4/APOE	12
KMT2C	inhibitory	BP	GO:0071363	cellular response to growth factor stimulus	15/169	403/10088	0.0031224850702401023	0.041853057492968145	0.03398732668174384	ATP2B4/SLIT2/BMPR1B/NPNT/MAP1B/HGF/SFRP1/NTRK2/SOX6/PDE3A/SOX5/CHST11/ZFP36L1/MT3/SULF2	15
KMT2C	inhibitory	BP	GO:0035640	exploration behavior	3/169	18/10088	0.003132070333296222	0.041853057492968145	0.03398732668174384	SLC4A10/BRINP1/APOE	3
KMT2C	inhibitory	BP	GO:1902992	negative regulation of amyloid precursor protein catabolic process	3/169	18/10088	0.003132070333296222	0.041853057492968145	0.03398732668174384	NTRK2/SPON1/APOE	3
KMT2C	inhibitory	BP	GO:0050772	positive regulation of axonogenesis	5/169	60/10088	0.003229823003785551	0.04274027916659909	0.034707806729489095	SLIT2/SEMA5A/MAP1B/NTRK2/MAP6	5
KMT2C	inhibitory	BP	GO:0050921	positive regulation of chemotaxis	5/169	60/10088	0.003229823003785551	0.04274027916659909	0.034707806729489095	STK39/SLIT2/SEMA5A/PTN/TMSB4X	5
KMT2C	inhibitory	BP	GO:0007215	glutamate receptor signaling pathway	4/169	37/10088	0.003262453022290729	0.04296351178147115	0.034889085715115196	GRIK3/GRID2/PLP1/GRIA4	4
KMT2C	inhibitory	BP	GO:0050803	regulation of synapse structure or activity	8/169	148/10088	0.0033995635085302517	0.04455389482814166	0.03618057721882146	CTNNA2/CLSTN2/NLGN1/GRID2/ADGRB3/SLITRK2/NTRK2/APOE	8
KMT2C	inhibitory	BP	GO:0006029	proteoglycan metabolic process	5/169	61/10088	0.003471412846128366	0.045062244850218695	0.03659338955091706	COL11A1/BMPR1B/CHST11/CHST9/SULF2	5
KMT2C	inhibitory	BP	GO:0051384	response to glucocorticoid	5/169	61/10088	0.003471412846128366	0.045062244850218695	0.03659338955091706	SLIT2/CDO1/ATP2B1/ZFP36L1/SSTR2	5
KMT2C	inhibitory	BP	GO:0021872	forebrain generation of neurons	4/169	38/10088	0.0035993278830801423	0.04628192362866258	0.03758384577019632	SLC4A10/ASCL1/DCT/SOX1	4
KMT2C	inhibitory	BP	GO:2000649	regulation of sodium ion transmembrane transporter activity	4/169	38/10088	0.0035993278830801423	0.04628192362866258	0.03758384577019632	STK39/UTRN/FGF13/ANK3	4
KMT2C	inhibitory	BP	GO:0050819	negative regulation of coagulation	3/169	19/10088	0.003673950257288374	0.0470196638561883	0.03818293744046183	UBASH3B/PRKG1/APOE	3
KMT2C	inhibitory	BP	GO:0045926	negative regulation of growth	8/169	151/10088	0.0038419130264249514	0.048939508925394476	0.03974197291968359	MAP2/SLIT2/SEMA5A/FGF13/SFRP1/SMARCA2/MT3/SMARCA4	8
KMT2C	inhibitory	BP	GO:0008038	neuron recognition	4/169	39/10088	0.003959072883672401	0.04996496611523595	0.04057470893939113	PALLD/SEMA5A/OPCML/NCAM2	4
KMT2C	inhibitory	BP	GO:0050435	amyloid-beta metabolic process	4/169	39/10088	0.003959072883672401	0.04996496611523595	0.04057470893939113	NTRK2/SPON1/SLC2A13/APOE	4
KMT2C	inhibitory	CC	GO:0097060	synaptic membrane	19/175	258/10470	5.687849525496658e-8	1.0941808199786649e-5	8.081906502607802e-6	GRIK3/PLPPR4/KCND3/ATP2B4/SLC8A1/LRRTM4/CLSTN2/NLGN1/KCTD8/GRID2/UTRN/DGKB/SLC1A2/LRRC4C/DLG2/GRIA4/ANK3/ATP2B1/GPHN	19
KMT2C	inhibitory	CC	GO:0045211	postsynaptic membrane	16/175	185/10470	7.418175050702813e-8	1.0941808199786649e-5	8.081906502607802e-6	GRIK3/PLPPR4/KCND3/SLC8A1/LRRTM4/CLSTN2/NLGN1/KCTD8/GRID2/UTRN/DGKB/LRRC4C/DLG2/GRIA4/ANK3/GPHN	16
KMT2C	inhibitory	CC	GO:0098794	postsynapse	25/175	466/10470	2.181488955500257e-7	2.1451308062419194e-5	1.584449872942292e-5	GRIK3/PLPPR4/KCND3/SLC8A1/LRRTM4/SLC4A10/CLSTN2/NLGN1/KCTD8/GRID2/MAP1B/ADGRB3/UTRN/DGKB/FABP5/NTRK2/LRRC4C/DLG2/GRIA4/ANK3/ATP2B1/ANKS1B/GPHN/MT3/DLGAP1	25
KMT2C	inhibitory	CC	GO:0030312	external encapsulating structure	16/175	217/10470	6.625236897773775e-7	3.908889769686527e-5	2.887208500714045e-5	COL11A1/S100A10/BCAN/LRRTM4/NPNT/HAPLN1/TFPI2/SFRP1/SPON1/NAV2/ATRNL1/WNT5B/ADAMTS17/APOE/LGALS1/FBLN1	16
KMT2C	inhibitory	CC	GO:0031012	extracellular matrix	16/175	217/10470	6.625236897773775e-7	3.908889769686527e-5	2.887208500714045e-5	COL11A1/S100A10/BCAN/LRRTM4/NPNT/HAPLN1/TFPI2/SFRP1/SPON1/NAV2/ATRNL1/WNT5B/ADAMTS17/APOE/LGALS1/FBLN1	16
KMT2C	inhibitory	CC	GO:0099240	intrinsic component of synaptic membrane	11/175	109/10470	1.9294831771664765e-6	9.486625621068508e-5	7.00707048549931e-5	PLPPR4/KCND3/ATP2B4/SLC8A1/CLSTN2/NLGN1/GRID2/SLC1A2/LRRC4C/ATP2B1/GPHN	11
KMT2C	inhibitory	CC	GO:0030425	dendrite	22/175	442/10470	4.281823378360728e-6	1.4883823097986586e-4	1.0993582092000798e-4	GRIK3/KCND3/BRINP3/SLC8A1/SLC4A10/MAP2/CLSTN2/NLGN1/GRID2/MAP1B/SCGN/FGF13/NTRK2/BRINP1/MAP6/GRIA4/ANK3/ATP2B1/ANKS1B/GPHN/MT3/APOE	22
KMT2C	inhibitory	CC	GO:0097447	dendritic tree	22/175	443/10470	4.440973874581873e-6	1.4883823097986586e-4	1.0993582092000798e-4	GRIK3/KCND3/BRINP3/SLC8A1/SLC4A10/MAP2/CLSTN2/NLGN1/GRID2/MAP1B/SCGN/FGF13/NTRK2/BRINP1/MAP6/GRIA4/ANK3/ATP2B1/ANKS1B/GPHN/MT3/APOE	22
KMT2C	inhibitory	CC	GO:0062023	collagen-containing extracellular matrix	13/175	168/10470	4.540827385826416e-6	1.4883823097986586e-4	1.0993582092000798e-4	COL11A1/S100A10/BCAN/NPNT/HAPLN1/SFRP1/SPON1/NAV2/ATRNL1/WNT5B/APOE/LGALS1/FBLN1	13
KMT2C	inhibitory	CC	GO:0099699	integral component of synaptic membrane	10/175	100/10470	6.220740109020152e-6	1.8351183321609448e-4	1.3554665290180752e-4	PLPPR4/KCND3/ATP2B4/SLC8A1/CLSTN2/NLGN1/GRID2/SLC1A2/LRRC4C/ATP2B1	10
KMT2C	inhibitory	CC	GO:0030424	axon	21/175	462/10470	2.8360618377765612e-5	7.605802201309869e-4	5.617844980093283e-4	GRIK3/ROR1/SLC8A1/CTNNA2/SLC4A10/MAP2/CADM2/PALLD/MAP1B/SCGN/FGF13/NFIB/NTRK2/SLC1A2/MAP6/DLG2/ANK3/SLC2A13/MT3/EPB41L3/NCAM2	21
KMT2C	inhibitory	CC	GO:0014069	postsynaptic density	15/175	266/10470	3.8447648956679864e-5	9.451713701850466e-4	6.981283626344501e-4	PLPPR4/KCND3/SLC8A1/CLSTN2/NLGN1/GRID2/MAP1B/FABP5/NTRK2/LRRC4C/DLG2/ANKS1B/GPHN/MT3/DLGAP1	15
KMT2C	inhibitory	CC	GO:0032279	asymmetric synapse	15/175	271/10470	4.763758637452948e-5	0.0010810067677297075	7.984599497593202e-4	PLPPR4/KCND3/SLC8A1/CLSTN2/NLGN1/GRID2/MAP1B/FABP5/NTRK2/LRRC4C/DLG2/ANKS1B/GPHN/MT3/DLGAP1	15
KMT2C	inhibitory	CC	GO:0043235	receptor complex	12/175	183/10470	5.572840872175893e-5	0.0011742771837799204	8.673519252183531e-4	GRIK3/ROR1/NLGN1/KCTD8/GRID2/BMPR1B/ADGRV1/PLP1/NTRK2/GRIA4/ITPR2/TSHR	12
KMT2C	inhibitory	CC	GO:0099572	postsynaptic specialization	15/175	277/10470	6.11739547743119e-5	0.001203087777228134	8.886321851426361e-4	PLPPR4/KCND3/SLC8A1/CLSTN2/NLGN1/GRID2/MAP1B/FABP5/NTRK2/LRRC4C/DLG2/ANKS1B/GPHN/MT3/DLGAP1	15
KMT2C	inhibitory	CC	GO:0043197	dendritic spine	10/175	133/10470	7.547958131902279e-5	0.0013916547805694825	0.001027912719278797	KCND3/SLC8A1/NLGN1/GRID2/MAP1B/NTRK2/GRIA4/ATP2B1/ANKS1B/MT3	10
KMT2C	inhibitory	CC	GO:0044309	neuron spine	10/175	134/10470	8.04046496745928e-5	0.0013952571561179337	0.0010305735283368859	KCND3/SLC8A1/NLGN1/GRID2/MAP1B/NTRK2/GRIA4/ATP2B1/ANKS1B/MT3	10
KMT2C	inhibitory	CC	GO:0099634	postsynaptic specialization membrane	8/175	86/10470	9.07981431852785e-5	0.0013999726149695475	0.0010340564899150627	PLPPR4/KCND3/CLSTN2/NLGN1/GRID2/LRRC4C/DLG2/GPHN	8
KMT2C	inhibitory	CC	GO:0098984	neuron to neuron synapse	15/175	287/10470	9.130816919500864e-5	0.0013999726149695475	0.0010340564899150627	PLPPR4/KCND3/SLC8A1/CLSTN2/NLGN1/GRID2/MAP1B/FABP5/NTRK2/LRRC4C/DLG2/ANKS1B/GPHN/MT3/DLGAP1	15
KMT2C	inhibitory	CC	GO:0044304	main axon	6/175	45/10470	9.491339762505406e-5	0.0013999726149695475	0.0010340564899150627	MAP2/MAP1B/SLC1A2/DLG2/ANK3/EPB41L3	6
KMT2C	inhibitory	CC	GO:0044297	cell body	17/175	374/10470	1.712266365811254e-4	0.0024053265614967616	0.001776637281819196	GRIK3/KCND3/BRINP3/SLC8A1/SLC4A10/STK39/MAP2/CADM2/MAP1B/BRINP1/SLC1A2/DLG2/GRIA4/SLC2A13/ATP2B1/ASCL1/APOE	17
KMT2C	inhibitory	CC	GO:0099060	integral component of postsynaptic specialization membrane	6/175	55/10470	2.942668872214395e-4	0.003945851442287484	0.002914509361475501	PLPPR4/KCND3/CLSTN2/NLGN1/GRID2/LRRC4C	6
KMT2C	inhibitory	CC	GO:0044306	neuron projection terminus	7/175	79/10470	3.404104611386179e-4	0.004366134175473577	0.003224941210786906	GRIK3/ROR1/SLC8A1/SLC4A10/SCGN/NTRK2/SLC1A2	7
KMT2C	inhibitory	CC	GO:0099055	integral component of postsynaptic membrane	7/175	80/10470	3.6787392665012204e-4	0.0043884871664874765	0.0032414517161923556	PLPPR4/KCND3/SLC8A1/CLSTN2/NLGN1/GRID2/LRRC4C	7
KMT2C	inhibitory	CC	GO:0098978	glutamatergic synapse	13/175	257/10470	3.7190569207520987e-4	0.0043884871664874765	0.0032414517161923556	GRIK3/PLPPR4/BCAN/ATP2B4/CLSTN2/NLGN1/GRID2/SLITRK2/SLC1A2/LRRC4C/ATP2B1/DLGAP1/APOE	13
KMT2C	inhibitory	CC	GO:0098948	intrinsic component of postsynaptic specialization membrane	6/175	58/10470	3.9421950381063846e-4	0.0044728751393899365	0.0033037828861863226	PLPPR4/KCND3/CLSTN2/NLGN1/GRID2/LRRC4C	6
KMT2C	inhibitory	CC	GO:0098936	intrinsic component of postsynaptic membrane	7/175	85/10470	5.33022056617852e-4	0.005823759507491345	0.004301581509547577	PLPPR4/KCND3/SLC8A1/CLSTN2/NLGN1/GRID2/LRRC4C	7
KMT2C	inhibitory	CC	GO:0150034	distal axon	11/175	204/10470	6.2039211726619e-4	0.006536274092625931	0.004827863468951178	GRIK3/ROR1/SLC8A1/SLC4A10/MAP2/PALLD/MAP1B/SCGN/FGF13/NTRK2/SLC2A13	11
KMT2C	inhibitory	CC	GO:0042383	sarcolemma	7/175	89/10470	7.036744961356451e-4	0.007158068150345355	0.005287136867516463	KCND3/ATP2B4/SLC8A1/UTRN/FGF13/CACNB2/ANK3	7
KMT2C	inhibitory	CC	GO:0043679	axon terminus	6/175	66/10470	7.927116832199066e-4	0.007794998218329082	0.0057575901202287965	GRIK3/ROR1/SLC8A1/SLC4A10/SCGN/NTRK2	6
KMT2C	inhibitory	CC	GO:0043083	synaptic cleft	3/175	12/10470	9.036865977470511e-4	0.008599598268883228	0.006351888819478424	NLGN1/ADGRB3/APOE	3
KMT2C	inhibitory	CC	GO:0016323	basolateral plasma membrane	8/175	124/10470	0.0011014343125247653	0.01015384756858768	0.007499898114889027	ATP2B4/SLC4A10/STK39/DLG2/ANK3/ATP2B1/TSHR/MLC1	8
KMT2C	inhibitory	CC	GO:0097440	apical dendrite	3/175	13/10470	0.0011604137447866192	0.010373395597334929	0.007662062046916434	SLC4A10/MAP2/MAP1B	3
KMT2C	inhibitory	CC	GO:0043025	neuronal cell body	14/175	331/10470	0.0013052803172565583	0.011325226282078962	0.00836510915393522	GRIK3/KCND3/BRINP3/SLC8A1/SLC4A10/MAP2/CADM2/MAP1B/BRINP1/DLG2/GRIA4/ATP2B1/ASCL1/APOE	14
KMT2C	inhibitory	CC	GO:0009925	basal plasma membrane	8/175	135/10470	0.0018982485765168865	0.015999523716356615	0.011817667829744227	ATP2B4/SLC4A10/STK39/DLG2/ANK3/ATP2B1/TSHR/MLC1	8
KMT2C	inhibitory	CC	GO:0097449	astrocyte projection	3/175	16/10470	0.002189854499515446	0.017944641037696017	0.013254382497067174	SLC1A2/SLC2A13/MT3	3
KMT2C	inhibitory	CC	GO:0030315	T-tubule	4/175	34/10470	0.002364395027680089	0.018851257653125036	0.013924033306679332	ATP2B4/SLC8A1/CACNB2/ANK3	4
KMT2C	inhibitory	CC	GO:0098797	plasma membrane protein complex	12/175	283/10470	0.0028142912364348053	0.021847787230217568	0.016137348641052762	GRIK3/KCND3/S100A10/CTNNA2/GRID2/BMPR1B/PDE4D/UTRN/PLP1/SNTG1/GRIA4/CACNB2	12
KMT2C	inhibitory	CC	GO:0045178	basal part of cell	8/175	145/10470	0.00296534157460466	0.022430147807907044	0.016567495437062475	ATP2B4/SLC4A10/STK39/DLG2/ANK3/ATP2B1/TSHR/MLC1	8
KMT2C	inhibitory	CC	GO:0032589	neuron projection membrane	4/175	37/10470	0.0032388571180109005	0.02388657124533039	0.017643247984954116	ADGRV1/SLC1A2/ATP2B1/EPB41L3	4
KMT2C	inhibitory	CC	GO:0099061	integral component of postsynaptic density membrane	4/175	42/10470	0.005145584611830614	0.037023108792439786	0.027346239143746783	PLPPR4/CLSTN2/GRID2/LRRC4C	4
KMT2C	inhibitory	CC	GO:0099146	intrinsic component of postsynaptic density membrane	4/175	45/10470	0.00658959840196166	0.04523192966152849	0.033409489526980904	PLPPR4/CLSTN2/GRID2/LRRC4C	4
KMT2C	inhibitory	CC	GO:0098839	postsynaptic density membrane	5/175	71/10470	0.006593128730324492	0.04523192966152849	0.033409489526980904	PLPPR4/CLSTN2/GRID2/LRRC4C/DLG2	5
KMT2C	inhibitory	CC	GO:0098858	actin-based cell projection	7/175	133/10470	0.006896068060288059	0.04623500176784039	0.034150384891857136	MAP2/ARL4C/NLGN1/ADGRV1/UTRN/FGF13/PCDH15	7
KMT2C	inhibitory	CC	GO:0098636	protein complex involved in cell adhesion	3/175	24/10470	0.007176414199029185	0.047045381971413544	0.03474895296372027	NLGN1/PLP1/LGALS1	3
KMT2C	inhibitory	MF	GO:0005539	glycosaminoglycan binding	11/168	87/10308	1.4910771848042388e-7	6.11341645769738e-5	5.179531273530514e-5	COL11A1/BCAN/SLIT2/SEMA5A/HAPLN1/PTN/SFRP1/NAV2/NELL2/SULF2/APOE	11
KMT2C	inhibitory	MF	GO:0008201	heparin binding	7/168	66/10308	9.352186994963844e-5	0.019162833970742352	0.016235520437342683	COL11A1/SLIT2/PTN/SFRP1/NAV2/NELL2/APOE	7
KMT2C	inhibitory	MF	GO:0004888	transmembrane signaling receptor activity	13/168	243/10308	1.6739837843815253e-4	0.019162833970742352	0.016235520437342683	GRIK3/ROR1/PTPRG/GRID2/BMPR1B/ADGRV1/ADRA1B/ADGRB3/RORB/NTRK2/GRIA4/TSHR/SSTR2	13
KMT2C	inhibitory	MF	GO:0005201	extracellular matrix structural constituent	6/168	54/10308	2.3165893498647977e-4	0.019162833970742352	0.016235520437342683	COL11A1/NPNT/HAPLN1/TFPI2/SPON1/FBLN1	6
KMT2C	inhibitory	MF	GO:0015318	inorganic molecular entity transmembrane transporter activity	16/168	364/10308	2.90814129112809e-4	0.019162833970742352	0.016235520437342683	GRIK3/KCND3/KCNT2/ATP2B4/SLC8A1/SLC4A10/KCNH7/ATP8A1/GRID2/SLC1A2/GRIA4/CACNB2/ITPR2/SLC2A13/BEST3/ATP2B1	16
KMT2C	inhibitory	MF	GO:1901681	sulfur compound binding	9/168	133/10308	3.1664391364068863e-4	0.019162833970742352	0.016235520437342683	COL11A1/DBI/SLIT2/SEMA5A/PTN/SFRP1/NAV2/NELL2/APOE	9
KMT2C	inhibitory	MF	GO:0005509	calcium ion binding	15/168	331/10308	3.27170336085845e-4	0.019162833970742352	0.016235520437342683	S100A10/SLC8A1/CLSTN2/PLCH1/MASP1/SLIT2/NPNT/ADGRV1/SCGN/DGKB/PCDH15/ITPR2/NELL2/SULF2/FBLN1	15
KMT2C	inhibitory	MF	GO:0022890	inorganic cation transmembrane transporter activity	14/168	303/10308	4.273179107349481e-4	0.02190004292516609	0.01855459349243854	GRIK3/KCND3/KCNT2/ATP2B4/SLC8A1/SLC4A10/KCNH7/ATP8A1/SLC1A2/GRIA4/CACNB2/ITPR2/SLC2A13/ATP2B1	14
KMT2C	inhibitory	MF	GO:0044325	transmembrane transporter binding	7/168	87/10308	5.271475689673082e-4	0.02264082359019964	0.01918221254111908	KCND3/S100A10/SLC8A1/PDE4D/FGF13/ANK3/ITPR2	7
KMT2C	inhibitory	MF	GO:0004930	G protein-coupled receptor activity	7/168	90/10308	6.470890052054405e-4	0.02264082359019964	0.01918221254111908	GRIK3/ADGRV1/ADRA1B/ADGRB3/RORB/TSHR/SSTR2	7
KMT2C	inhibitory	MF	GO:0038023	signaling receptor activity	15/168	356/10308	7.01341449911081e-4	0.02264082359019964	0.01918221254111908	GRIK3/ROR1/PTPRG/NLGN1/GRID2/BMPR1B/ADGRV1/ADRA1B/ADGRB3/RORB/NTRK2/GRIA4/TSHR/NR2F2/SSTR2	15
KMT2C	inhibitory	MF	GO:0060089	molecular transducer activity	15/168	356/10308	7.01341449911081e-4	0.02264082359019964	0.01918221254111908	GRIK3/ROR1/PTPRG/NLGN1/GRID2/BMPR1B/ADGRV1/ADRA1B/ADGRB3/RORB/NTRK2/GRIA4/TSHR/NR2F2/SSTR2	15
KMT2C	inhibitory	MF	GO:0046873	metal ion transmembrane transporter activity	11/168	213/10308	7.178797723721837e-4	0.02264082359019964	0.01918221254111908	GRIK3/KCND3/KCNT2/ATP2B4/SLC8A1/SLC4A10/KCNH7/SLC1A2/CACNB2/ITPR2/ATP2B1	11
KMT2C	inhibitory	MF	GO:0097110	scaffold protein binding	5/168	46/10308	8.652704600577566e-4	0.02534006347312001	0.021469116678124785	ATP2B4/NLGN1/GRID2/PDE4D/ITPR2	5
KMT2C	inhibitory	MF	GO:0004115	3',5'-cyclic-AMP phosphodiesterase activity	3/168	13/10308	0.0010784742666397865	0.027912377826292897	0.023648484422789873	PDE4D/PDE3B/PDE3A	3
KMT2C	inhibitory	MF	GO:0008324	cation transmembrane transporter activity	14/168	335/10308	0.001143684102437888	0.027912377826292897	0.023648484422789873	GRIK3/KCND3/KCNT2/ATP2B4/SLC8A1/SLC4A10/KCNH7/ATP8A1/SLC1A2/GRIA4/CACNB2/ITPR2/SLC2A13/ATP2B1	14
KMT2C	inhibitory	MF	GO:0001540	amyloid-beta binding	5/168	49/10308	0.0011573424952365347	0.027912377826292897	0.023648484422789873	CLSTN2/NLGN1/LDLRAD3/GRIA4/APOE	5
KMT2C	inhibitory	MF	GO:0008081	phosphoric diester hydrolase activity	5/168	51/10308	0.0013889036125690282	0.031636137841850084	0.026803403049577738	PLCH1/PDE4D/PDE3B/MPPED2/PDE3A	5
KMT2C	inhibitory	MF	GO:0008047	enzyme activator activity	15/168	386/10308	0.00158319466299622	0.03270457303297815	0.02770862413577096	DDOST/RGS16/SIPA1L2/ARAP2/TBC1D1/BMPR1B/ADGRB3/FGF13/ARHGAP42/ARHGAP21/SRGAP1/MT3/RALGAPA2/APOE/FBLN1	15
KMT2C	inhibitory	MF	GO:0004970	ionotropic glutamate receptor activity	3/168	15/10308	0.0016751122772988806	0.03270457303297815	0.02770862413577096	GRIK3/GRID2/GRIA4	3
KMT2C	inhibitory	MF	GO:0043394	proteoglycan binding	3/168	15/10308	0.0016751122772988806	0.03270457303297815	0.02770862413577096	SLIT2/SEMA5A/APOE	3
KMT2C	inhibitory	MF	GO:0015075	ion transmembrane transporter activity	16/168	435/10308	0.001952583229405291	0.036314241005927776	0.03076687941452161	GRIK3/KCND3/KCNT2/ATP2B4/SLC8A1/SLC4A10/KCNH7/ATP8A1/GRID2/SLC1A2/GRIA4/CACNB2/ITPR2/SLC2A13/BEST3/ATP2B1	16
KMT2C	inhibitory	MF	GO:0004114	3',5'-cyclic-nucleotide phosphodiesterase activity	3/168	16/10308	0.0020371403491130217	0.036314241005927776	0.03076687941452161	PDE4D/PDE3B/PDE3A	3
KMT2C	inhibitory	MF	GO:0030165	PDZ domain binding	5/168	59/10308	0.0026665312483614813	0.045553242159508636	0.038594531226284604	ATP2B4/NLGN1/GRID2/ATP2B1/SSTR2	5
KMT2C	inhibitory	MF	GO:0004112	cyclic-nucleotide phosphodiesterase activity	3/168	18/10308	0.002898250851290961	0.045758524096690886	0.03876845430528369	PDE4D/PDE3B/PDE3A	3
KMT2C	inhibitory	MF	GO:0015276	ligand-gated ion channel activity	5/168	61/10308	0.0030871601060110435	0.045758524096690886	0.03876845430528369	GRIK3/KCNH7/GRID2/GRIA4/ITPR2	5
KMT2C	inhibitory	MF	GO:0022834	ligand-gated channel activity	5/168	61/10308	0.0030871601060110435	0.045758524096690886	0.03876845430528369	GRIK3/KCNH7/GRID2/GRIA4/ITPR2	5
KMT2C	inhibitory	MF	GO:0022836	gated channel activity	8/168	150/10308	0.0031249723773349876	0.045758524096690886	0.03876845430528369	GRIK3/KCND3/KCNT2/KCNH7/GRID2/GRIA4/CACNB2/ITPR2	8
KMT2C	inhibitory	MF	GO:0017147	Wnt-protein binding	3/168	19/10308	0.0034008079517707235	0.04808038828365505	0.04073563063827001	ROR1/SFRP1/WIF1	3
KMT5B	excitatory	MF	GO:0008373	sialyltransferase activity	1/3	13/10308	0.0037790657857793564	0.03023252628623485	0.02386778391018541	ST6GALNAC5	1
FOXP1	excitatory	BP	GO:0007005	mitochondrion organization	2/2	417/10088	0.0017047562494953694	0.02377767035042555	0.003128640835582309	CHCHD2/TOMM40	2
FOXP1	excitatory	BP	GO:0007008	outer mitochondrial membrane organization	1/2	11/10088	0.002179727882096638	0.02377767035042555	0.003128640835582309	TOMM40	1
FOXP1	excitatory	BP	GO:0045040	protein insertion into mitochondrial outer membrane	1/2	11/10088	0.002179727882096638	0.02377767035042555	0.003128640835582309	TOMM40	1
FOXP1	excitatory	BP	GO:1900037	regulation of cellular response to hypoxia	1/2	12/10088	0.002377767035042555	0.02377767035042555	0.003128640835582309	CHCHD2	1
FOXP1	excitatory	BP	GO:0030150	protein import into mitochondrial matrix	1/2	16/10088	0.0031697271014179407	0.025357816811343525	0.003336554843597832	TOMM40	1
FOXP1	excitatory	BP	GO:0051204	protein insertion into mitochondrial membrane	1/2	29/10088	0.005741425490382701	0.03266024523992661	0.004297400689464027	TOMM40	1
FOXP1	excitatory	BP	GO:0044743	protein transmembrane import into intracellular organelle	1/2	30/10088	0.005939110861594266	0.03266024523992661	0.004297400689464027	TOMM40	1
FOXP1	excitatory	BP	GO:0090151	establishment of protein localization to mitochondrial membrane	1/2	33/10088	0.006532049047985322	0.03266024523992661	0.004297400689464027	TOMM40	1
FOXP1	excitatory	BP	GO:0065002	intracellular protein transmembrane transport	1/2	46/10088	0.0090994037834361	0.03752702794176006	0.004937766834442113	TOMM40	1
FOXP1	excitatory	BP	GO:0071806	protein transmembrane transport	1/2	52/10088	0.010283216429435083	0.03752702794176006	0.004937766834442113	TOMM40	1
FOXP1	excitatory	BP	GO:0051205	protein insertion into membrane	1/2	54/10088	0.010677663408441673	0.03752702794176006	0.004937766834442113	TOMM40	1
FOXP1	excitatory	BP	GO:0042773	ATP synthesis coupled electron transport	1/2	72/10088	0.014224148402160575	0.03752702794176006	0.004937766834442113	CHCHD2	1
FOXP1	excitatory	BP	GO:0042775	mitochondrial ATP synthesis coupled electron transport	1/2	72/10088	0.014224148402160575	0.03752702794176006	0.004937766834442113	CHCHD2	1
FOXP1	excitatory	BP	GO:1990542	mitochondrial transmembrane transport	1/2	74/10088	0.014617809199535925	0.03752702794176006	0.004937766834442113	TOMM40	1
FOXP1	excitatory	BP	GO:0022904	respiratory electron transport chain	1/2	87/10088	0.017174688064748533	0.03752702794176006	0.004937766834442113	CHCHD2	1
FOXP1	excitatory	BP	GO:0006626	protein targeting to mitochondrion	1/2	88/10088	0.017371233472594838	0.03752702794176006	0.004937766834442113	TOMM40	1
FOXP1	excitatory	BP	GO:0043467	regulation of generation of precursor metabolites and energy	1/2	90/10088	0.01776426532466513	0.03752702794176006	0.004937766834442113	CHCHD2	1
FOXP1	excitatory	BP	GO:0007006	mitochondrial membrane organization	1/2	93/10088	0.018353665693714438	0.03752702794176006	0.004937766834442113	TOMM40	1
FOXP1	excitatory	BP	GO:0071456	cellular response to hypoxia	1/2	97/10088	0.01913925768887592	0.03752702794176006	0.004937766834442113	CHCHD2	1
FOXP1	excitatory	BP	GO:0006119	oxidative phosphorylation	1/2	100/10088	0.019728245312568782	0.03752702794176006	0.004937766834442113	CHCHD2	1
FOXP1	excitatory	BP	GO:0036294	cellular response to decreased oxygen levels	1/2	104/10088	0.020513286980588186	0.03752702794176006	0.004937766834442113	CHCHD2	1
FOXP1	excitatory	BP	GO:0072655	establishment of protein localization to mitochondrion	1/2	106/10088	0.02090568988735364	0.03752702794176006	0.004937766834442113	TOMM40	1
FOXP1	excitatory	BP	GO:0070585	protein localization to mitochondrion	1/2	110/10088	0.021690259846394166	0.03752702794176006	0.004937766834442113	TOMM40	1
FOXP1	excitatory	BP	GO:0071453	cellular response to oxygen levels	1/2	115/10088	0.02267053006802744	0.03752702794176006	0.004937766834442113	CHCHD2	1
FOXP1	excitatory	BP	GO:0022900	electron transport chain	1/2	119/10088	0.023454392463600038	0.03752702794176006	0.004937766834442113	CHCHD2	1
FOXP1	excitatory	BP	GO:0009060	aerobic respiration	1/2	137/10088	0.026977881644600576	0.0415044332993855	0.005461109644655987	CHCHD2	1
FOXP1	excitatory	BP	GO:0006839	mitochondrial transport	1/2	150/10088	0.02951866344091114	0.04373135324579428	0.0057541254270781945	TOMM40	1
FOXP1	excitatory	BP	GO:0045333	cellular respiration	1/2	168/10088	0.03303118538815375	0.04714495388926797	0.006203283406482627	CHCHD2	1
FOXP1	excitatory	BP	GO:0001666	response to hypoxia	1/2	175/10088	0.03439544637309644	0.04714495388926797	0.006203283406482627	CHCHD2	1
FOXP1	excitatory	BP	GO:0036293	response to decreased oxygen levels	1/2	184/10088	0.03614808108394296	0.04714495388926797	0.006203283406482627	CHCHD2	1
FOXP1	excitatory	BP	GO:0034599	cellular response to oxidative stress	1/2	186/10088	0.03653733926418268	0.04714495388926797	0.006203283406482627	CHCHD2	1
FOXP1	excitatory	BP	GO:0070482	response to oxygen levels	1/2	202/10088	0.03964857445222625	0.04956071806528281	0.006521147113853001	CHCHD2	1
FOXP1	excitatory	BP	GO:0090150	establishment of protein localization to membrane	1/2	212/10088	0.04159054135445084	0.04997078268278633	0.006575102984577148	TOMM40	1
FOXP1	excitatory	BP	GO:0015980	energy derivation by oxidation of organic compounds	1/2	223/10088	0.04372443484743804	0.04997078268278633	0.006575102984577148	CHCHD2	1
FOXP1	excitatory	BP	GO:0062197	cellular response to chemical stress	1/2	223/10088	0.04372443484743804	0.04997078268278633	0.006575102984577148	CHCHD2	1
FOXP1	excitatory	CC	GO:0044233	mitochondria-associated endoplasmic reticulum membrane	1/3	16/10470	0.0045779614310265115	0.01811417097043751	0.005017775892087953	TOMM40	1
FOXP1	excitatory	CC	GO:0046930	pore complex	1/3	17/10470	0.004863619180759504	0.01811417097043751	0.005017775892087953	TOMM40	1
FOXP1	excitatory	CC	GO:0005742	mitochondrial outer membrane translocase complex	1/3	18/10470	0.005149222274843157	0.01811417097043751	0.005017775892087953	TOMM40	1
FOXP1	excitatory	CC	GO:0031307	integral component of mitochondrial outer membrane	1/3	19/10470	0.005434770718507065	0.01811417097043751	0.005017775892087953	TOMM40	1
FOXP1	excitatory	CC	GO:0098799	outer mitochondrial membrane protein complex	1/3	19/10470	0.005434770718507065	0.01811417097043751	0.005017775892087953	TOMM40	1
FOXP1	excitatory	CC	GO:0031306	intrinsic component of mitochondrial outer membrane	1/3	20/10470	0.005720264516980267	0.01811417097043751	0.005017775892087953	TOMM40	1
FOXP1	excitatory	CC	GO:0044232	organelle membrane contact site	1/3	38/10470	0.010849814523194667	0.029449496562956957	0.008157755280597494	TOMM40	1
FOXP1	excitatory	CC	GO:0005758	mitochondrial intermembrane space	1/3	67/10470	0.019076929613059068	0.0402702855325004	0.01115520374861507	CHCHD2	1
FOXP1	excitatory	CC	GO:0031970	organelle envelope lumen	1/3	75/10470	0.021338422845967653	0.0402702855325004	0.01115520374861507	CHCHD2	1
FOXP1	excitatory	CC	GO:0032592	integral component of mitochondrial membrane	1/3	80/10470	0.022750089495043424	0.0402702855325004	0.01115520374861507	TOMM40	1
FOXP1	excitatory	CC	GO:0098573	intrinsic component of mitochondrial membrane	1/3	82/10470	0.023314375834605494	0.0402702855325004	0.01115520374861507	TOMM40	1
FOXP1	excitatory	MF	GO:0008320	protein transmembrane transporter activity	1/2	19/10308	0.003683238132220157	0.011304892961605861	0.0033999678080017626	TOMM40	1
FOXP1	excitatory	MF	GO:0022884	macromolecule transmembrane transporter activity	1/2	22/10308	0.004264180839533727	0.011304892961605861	0.0033999678080017626	TOMM40	1
FOXP1	excitatory	MF	GO:0140318	protein transporter activity	1/2	25/10308	0.004844954126402512	0.011304892961605861	0.0033999678080017626	TOMM40	1
CHD2	excitatory	CC	GO:0099059	integral component of presynaptic active zone membrane	1/4	10/10470	0.0038155153216552495	0.03759981167409076	0.016842020906647593	CANX	1
CHD2	excitatory	CC	GO:0098945	intrinsic component of presynaptic active zone membrane	1/4	12/10470	0.0045773062315870305	0.03759981167409076	0.016842020906647593	CANX	1
CHD2	excitatory	CC	GO:0071556	integral component of lumenal side of endoplasmic reticulum membrane	1/4	13/10470	0.004958037803118098	0.03759981167409076	0.016842020906647593	CANX	1
CHD2	excitatory	CC	GO:0098553	lumenal side of endoplasmic reticulum membrane	1/4	13/10470	0.004958037803118098	0.03759981167409076	0.016842020906647593	CANX	1
CHD2	excitatory	CC	GO:0044233	mitochondria-associated endoplasmic reticulum membrane	1/4	16/10470	0.006099577234705	0.03759981167409076	0.016842020906647593	CANX	1
CHD2	excitatory	CC	GO:0098576	lumenal side of membrane	1/4	17/10470	0.006479872020534572	0.03759981167409076	0.016842020906647593	CANX	1
CHD2	excitatory	CC	GO:0031462	Cul2-RING ubiquitin ligase complex	1/4	19/10470	0.007240134180468427	0.03759981167409076	0.016842020906647593	KLHDC3	1
CHD2	excitatory	CC	GO:0044322	endoplasmic reticulum quality control compartment	1/4	19/10470	0.007240134180468427	0.03759981167409076	0.016842020906647593	CANX	1
CHD2	excitatory	CC	GO:0048787	presynaptic active zone membrane	1/4	20/10470	0.007620101596340301	0.03759981167409076	0.016842020906647593	CANX	1
CHD2	excitatory	CC	GO:0005790	smooth endoplasmic reticulum	1/4	21/10470	0.007999959930657607	0.03759981167409076	0.016842020906647593	CANX	1
CHD2	excitatory	CC	GO:0032839	dendrite cytoplasm	1/4	25/10470	0.009518302869925388	0.04066911226240847	0.018216847597943328	CANX	1
CHD2	excitatory	MF	GO:0002161	aminoacyl-tRNA editing activity	1/4	10/10308	0.003875401196098971	0.03303574763349415	0.01264526225205518	VARS1	1
CHD2	excitatory	MF	GO:0034185	apolipoprotein binding	1/4	10/10308	0.003875401196098971	0.03303574763349415	0.01264526225205518	CANX	1
CHD2	excitatory	MF	GO:0035255	ionotropic glutamate receptor binding	1/4	17/10308	0.006581472118023068	0.03303574763349415	0.01264526225205518	CANX	1
CHD2	excitatory	MF	GO:1990756	ubiquitin ligase-substrate adaptor activity	1/4	27/10308	0.01043771887568623	0.03303574763349415	0.01264526225205518	KLHDC3	1
CHD2	excitatory	MF	GO:0003682	chromatin binding	2/4	454/10308	0.010946414698187355	0.03303574763349415	0.01264526225205518	ZNF445/KLHDC3	2
CHD2	excitatory	MF	GO:0140767	enzyme-substrate adaptor activity	1/4	30/10308	0.011592400541384551	0.03303574763349415	0.01264526225205518	KLHDC3	1
CHD2	excitatory	MF	GO:0035254	glutamate receptor binding	1/4	31/10308	0.011977069776433757	0.03303574763349415	0.01264526225205518	CANX	1
CHD2	excitatory	MF	GO:0004812	aminoacyl-tRNA ligase activity	1/4	35/10308	0.01351462403188397	0.03303574763349415	0.01264526225205518	VARS1	1
CHD2	excitatory	MF	GO:0016875	ligase activity, forming carbon-oxygen bonds	1/4	35/10308	0.01351462403188397	0.03303574763349415	0.01264526225205518	VARS1	1
CHD2	inhibitory	MF	GO:0070878	primary miRNA binding	1/4	10/10308	0.003875401196098971	0.046369602165538204	0.022186412519396268	DDX3X	1
CHD2	inhibitory	MF	GO:0140666	annealing activity	1/4	12/10308	0.0046491277370585005	0.046369602165538204	0.022186412519396268	DDX3X	1
CHD2	inhibitory	MF	GO:0005109	frizzled binding	1/4	15/10308	0.005808872308417312	0.046369602165538204	0.022186412519396268	WNT5B	1
CHD2	inhibitory	MF	GO:0035613	RNA stem-loop binding	1/4	15/10308	0.005808872308417312	0.046369602165538204	0.022186412519396268	DDX3X	1
CHD2	inhibitory	MF	GO:0043024	ribosomal small subunit binding	1/4	16/10308	0.0061952285224237125	0.046369602165538204	0.022186412519396268	DDX3X	1
CHD2	inhibitory	MF	GO:0008143	poly(A) binding	1/4	20/10308	0.007739527413238356	0.046369602165538204	0.022186412519396268	DDX3X	1
CHD2	inhibitory	MF	GO:0048027	mRNA 5'-UTR binding	1/4	24/10308	0.009282025810052663	0.046369602165538204	0.022186412519396268	DDX3X	1
CHD2	inhibitory	MF	GO:0031369	translation initiation factor binding	1/4	26/10308	0.01005260026073218	0.046369602165538204	0.022186412519396268	DDX3X	1
CHD2	inhibitory	MF	GO:0070717	poly-purine tract binding	1/4	26/10308	0.01005260026073218	0.046369602165538204	0.022186412519396268	DDX3X	1
CHD2	inhibitory	MF	GO:0043015	gamma-tubulin binding	1/4	29/10308	0.011207618994150126	0.046369602165538204	0.022186412519396268	DDX3X	1
CHD2	inhibitory	MF	GO:0005125	cytokine activity	1/4	30/10308	0.011592400541384551	0.046369602165538204	0.022186412519396268	WNT5B	1
KDM6B	inhibitory	MF	GO:0042277	peptide binding	3/12	148/10308	5.802250809340528e-4	0.0229651708986812	0.012267334022861913	NKTR/GRIA4/SSTR2	3
KDM6B	inhibitory	MF	GO:0019955	cytokine binding	2/12	44/10308	0.0011438193418705218	0.0229651708986812	0.012267334022861913	BMPR1B/LTBP3	2
KDM6B	inhibitory	MF	GO:0099094	ligand-gated cation channel activity	2/12	48/10308	0.0013603533515783922	0.0229651708986812	0.012267334022861913	KCNH7/GRIA4	2
KDM6B	inhibitory	MF	GO:0033218	amide binding	3/12	199/10308	0.0013710549790257433	0.0229651708986812	0.012267334022861913	NKTR/GRIA4/SSTR2	3
KDM6B	inhibitory	MF	GO:0015276	ligand-gated ion channel activity	2/12	61/10308	0.0021884775364913	0.023274259670772273	0.012432440358307264	KCNH7/GRIA4	2
KDM6B	inhibitory	MF	GO:0022834	ligand-gated channel activity	2/12	61/10308	0.0021884775364913	0.023274259670772273	0.012432440358307264	KCNH7/GRIA4	2
KDM6B	inhibitory	MF	GO:0004888	transmembrane signaling receptor activity	3/12	243/10308	0.0024316390700806854	0.023274259670772273	0.012432440358307264	BMPR1B/GRIA4/SSTR2	3
KDM5B	inhibitory	BP	GO:0106074	aminoacyl-tRNA metabolism involved in translational fidelity	1/4	10/10088	0.003959803137512874	0.047360923817130154	0.012925008449119339	TARS2	1
KDM5B	inhibitory	BP	GO:0006450	regulation of translational fidelity	1/4	18/10088	0.007119168910291629	0.047360923817130154	0.012925008449119339	TARS2	1
KDM5B	inhibitory	BP	GO:0006418	tRNA aminoacylation for protein translation	1/4	35/10088	0.01380786092113595	0.047360923817130154	0.012925008449119339	TARS2	1
KDM5B	inhibitory	BP	GO:0043039	tRNA aminoacylation	1/4	38/10088	0.014984701066120154	0.047360923817130154	0.012925008449119339	TARS2	1
KDM5B	inhibitory	BP	GO:0043038	amino acid activation	1/4	39/10088	0.015376746956243137	0.047360923817130154	0.012925008449119339	TARS2	1
KDM5B	inhibitory	BP	GO:0032968	positive regulation of transcription elongation by RNA polymerase II	1/4	42/10088	0.016552182478176247	0.047360923817130154	0.012925008449119339	MED9	1
KDM5B	inhibitory	BP	GO:0000959	mitochondrial RNA metabolic process	1/4	43/10088	0.016943760346988523	0.047360923817130154	0.012925008449119339	TARS2	1
KDM5B	inhibitory	BP	GO:0051123	RNA polymerase II preinitiation complex assembly	1/4	47/10088	0.01850890258410831	0.047360923817130154	0.012925008449119339	MED9	1
KDM5B	inhibitory	BP	GO:0060261	positive regulation of transcription initiation by RNA polymerase II	1/4	50/10088	0.019681532213817632	0.047360923817130154	0.012925008449119339	MED9	1
KDM5B	inhibitory	BP	GO:0032786	positive regulation of DNA-templated transcription, elongation	1/4	52/10088	0.020462701340804634	0.047360923817130154	0.012925008449119339	MED9	1
KDM5B	inhibitory	BP	GO:2000144	positive regulation of DNA-templated transcription initiation	1/4	54/10088	0.02124340351739129	0.047360923817130154	0.012925008449119339	MED9	1
KDM5B	inhibitory	BP	GO:0060260	regulation of transcription initiation by RNA polymerase II	1/4	57/10088	0.022413581657396153	0.047360923817130154	0.012925008449119339	MED9	1
KDM5B	inhibitory	BP	GO:0070897	transcription preinitiation complex assembly	1/4	58/10088	0.022803407763803407	0.047360923817130154	0.012925008449119339	MED9	1
KDM5B	inhibitory	BP	GO:2000142	regulation of DNA-templated transcription initiation	1/4	63/10088	0.02475078979028089	0.04773366602411315	0.01302673146856889	MED9	1
KDM5B	inhibitory	CC	GO:0012510	trans-Golgi network transport vesicle membrane	1/4	14/10470	0.005338660146886776	0.03750100058482027	0.011513465091830787	SYNRG	1
KDM5B	inhibitory	CC	GO:0030130	clathrin coat of trans-Golgi network vesicle	1/4	14/10470	0.005338660146886776	0.03750100058482027	0.011513465091830787	SYNRG	1
KDM5B	inhibitory	CC	GO:0030131	clathrin adaptor complex	1/4	19/10470	0.007240134180468427	0.03750100058482027	0.011513465091830787	SYNRG	1
KDM5B	inhibitory	CC	GO:0070847	core mediator complex	1/4	23/10470	0.00875934943814105	0.03750100058482027	0.011513465091830787	MED9	1
KDM5B	inhibitory	CC	GO:0030125	clathrin vesicle coat	1/4	24/10470	0.00913888065305879	0.03750100058482027	0.011513465091830787	SYNRG	1
KDM5B	inhibitory	CC	GO:0030140	trans-Golgi network transport vesicle	1/4	27/10470	0.010276820392985608	0.03750100058482027	0.011513465091830787	SYNRG	1
KDM5B	inhibitory	CC	GO:0030119	AP-type membrane coat adaptor complex	1/4	30/10470	0.011413779713897454	0.03750100058482027	0.011513465091830787	SYNRG	1
KDM5B	inhibitory	CC	GO:0016592	mediator complex	1/4	36/10470	0.01368475935170188	0.03750100058482027	0.011513465091830787	MED9	1
KDM5B	inhibitory	CC	GO:0030118	clathrin coat	1/4	37/10470	0.014062875219307602	0.03750100058482027	0.011513465091830787	SYNRG	1
KDM5B	inhibitory	CC	GO:0030660	Golgi-associated vesicle membrane	1/4	42/10470	0.01595182407090956	0.03828437777018294	0.011753975631196517	SYNRG	1
KDM5B	inhibitory	CC	GO:0030120	vesicle coat	1/4	49/10470	0.01859179089365981	0.040563907404348676	0.012453831220633366	SYNRG	1
KDM5B	inhibitory	CC	GO:0005798	Golgi-associated vesicle	1/4	64/10470	0.024230973128603894	0.046557721409496905	0.01429403727484554	SYNRG	1
KDM5B	inhibitory	CC	GO:0030117	membrane coat	1/4	77/10470	0.029098575880935562	0.046557721409496905	0.01429403727484554	SYNRG	1
KDM5B	inhibitory	CC	GO:0030665	clathrin-coated vesicle membrane	1/4	77/10470	0.029098575880935562	0.046557721409496905	0.01429403727484554	SYNRG	1
KDM5B	inhibitory	CC	GO:0048475	coated membrane	1/4	77/10470	0.029098575880935562	0.046557721409496905	0.01429403727484554	SYNRG	1
KDM5B	inhibitory	MF	GO:0002161	aminoacyl-tRNA editing activity	1/4	10/10308	0.003875401196098971	0.04262941315708868	0.0203968484005209	TARS2	1
KDM5B	inhibitory	MF	GO:0004812	aminoacyl-tRNA ligase activity	1/4	35/10308	0.01351462403188397	0.049553621450241225	0.023709866722603456	TARS2	1
KDM5B	inhibitory	MF	GO:0016875	ligase activity, forming carbon-oxygen bonds	1/4	35/10308	0.01351462403188397	0.049553621450241225	0.023709866722603456	TARS2	1
IRF2BPL	inhibitory	CC	GO:0032994	protein-lipid complex	1/4	13/10470	0.004958037803118098	0.03172767623308463	0.016698776964781382	DBI	1
IRF2BPL	inhibitory	CC	GO:0035580	specific granule lumen	1/4	25/10470	0.009518302869925388	0.03172767623308463	0.016698776964781382	NIT2	1
IRF2BPL	inhibitory	CC	GO:1904724	tertiary granule lumen	1/4	25/10470	0.009518302869925388	0.03172767623308463	0.016698776964781382	NIT2	1
IRF2BPL	inhibitory	MF	GO:0000062	fatty-acyl-CoA binding	1/4	15/10308	0.005808872308417312	0.04607030482616148	0.027711461549570812	DBI	1
IRF2BPL	inhibitory	MF	GO:1901567	fatty acid derivative binding	1/4	15/10308	0.005808872308417312	0.04607030482616148	0.027711461549570812	DBI	1
IRF2BPL	inhibitory	MF	GO:0120227	acyl-CoA binding	1/4	17/10308	0.006581472118023068	0.04607030482616148	0.027711461549570812	DBI	1
IRF2BPL	inhibitory	MF	GO:0050681	nuclear androgen receptor binding	1/4	23/10308	0.008896569930589515	0.046706992135594955	0.028094431359756363	FOXP1	1
TBL1XR1	excitatory	MF	GO:0004970	ionotropic glutamate receptor activity	2/16	15/10308	2.3441198185140198e-4	0.010418653855246625	0.005672588305941902	GRIK4/GRIK1	2
TBL1XR1	excitatory	MF	GO:0005272	sodium channel activity	2/16	19/10308	3.803764434525567e-4	0.010418653855246625	0.005672588305941902	GRIK4/GRIK1	2
TBL1XR1	excitatory	MF	GO:0008066	glutamate receptor activity	2/16	20/10308	4.222580069318158e-4	0.010418653855246625	0.005672588305941902	GRIK4/GRIK1	2
TBL1XR1	excitatory	MF	GO:1904315	transmitter-gated ion channel activity involved in regulation of postsynaptic membrane potential	2/16	25/10308	6.637121065732416e-4	0.010418653855246625	0.005672588305941902	GRIK4/GRIK1	2
TBL1XR1	excitatory	MF	GO:0099529	neurotransmitter receptor activity involved in regulation of postsynaptic membrane potential	2/16	26/10308	7.183709031199148e-4	0.010418653855246625	0.005672588305941902	GRIK4/GRIK1	2
TBL1XR1	excitatory	MF	GO:0022824	transmitter-gated ion channel activity	2/16	30/10308	9.580371361146323e-4	0.010418653855246625	0.005672588305941902	GRIK4/GRIK1	2
TBL1XR1	excitatory	MF	GO:0022835	transmitter-gated channel activity	2/16	30/10308	9.580371361146323e-4	0.010418653855246625	0.005672588305941902	GRIK4/GRIK1	2
TBL1XR1	excitatory	MF	GO:0098960	postsynaptic neurotransmitter receptor activity	2/16	30/10308	9.580371361146323e-4	0.010418653855246625	0.005672588305941902	GRIK4/GRIK1	2
TBL1XR1	excitatory	MF	GO:0005230	extracellular ligand-gated ion channel activity	2/16	32/10308	0.0010904072225130723	0.010540603150959699	0.005738985381647749	GRIK4/GRIK1	2
TBL1XR1	excitatory	MF	GO:0016538	cyclin-dependent protein serine/threonine kinase regulator activity	2/16	36/10308	0.001379989249322591	0.012005906469106542	0.006536791181001748	CCNG2/CASP3	2
TBL1XR1	excitatory	MF	GO:0030594	neurotransmitter receptor activity	2/16	38/10308	0.0015371088870586714	0.012157133924918583	0.006619129178721553	GRIK4/GRIK1	2
TBL1XR1	excitatory	MF	GO:0099094	ligand-gated cation channel activity	2/16	48/10308	0.002444163105383327	0.017720182514029122	0.009648012258092082	GRIK4/GRIK1	2
TBL1XR1	excitatory	MF	GO:0005267	potassium channel activity	2/16	50/10308	0.0026495476222452388	0.017731587933487367	0.009654222105347025	GRIK4/GRIK1	2
TBL1XR1	excitatory	MF	GO:0015267	channel activity	3/16	209/10308	0.0037859458325117624	0.02005572353230576	0.010919631687280815	GRIK4/AQP4/GRIK1	3
TBL1XR1	excitatory	MF	GO:0022803	passive transmembrane transporter activity	3/16	209/10308	0.0037859458325117624	0.02005572353230576	0.010919631687280815	GRIK4/AQP4/GRIK1	3
TBL1XR1	excitatory	MF	GO:0015276	ligand-gated ion channel activity	2/16	61/10308	0.003918934483324114	0.02005572353230576	0.010919631687280815	GRIK4/GRIK1	2
TBL1XR1	excitatory	MF	GO:0022834	ligand-gated channel activity	2/16	61/10308	0.003918934483324114	0.02005572353230576	0.010919631687280815	GRIK4/GRIK1	2
TBL1XR1	excitatory	MF	GO:0015081	sodium ion transmembrane transporter activity	2/16	70/10308	0.005129819459999279	0.024794127389996513	0.013499524894734946	GRIK4/GRIK1	2
TBL1XR1	excitatory	MF	GO:0015079	potassium ion transmembrane transporter activity	2/16	72/10308	0.005419523488094312	0.024815712813905533	0.013511277394140946	GRIK4/GRIK1	2
ASH1L	excitatory	CC	GO:0001891	phagocytic cup	1/3	12/10470	0.0034347837710204665	0.0103043513130614	NA	ARHGAP25	1
ASH1L	excitatory	CC	GO:0005758	mitochondrial intermembrane space	1/3	67/10470	0.019076929613059068	0.021338422845967653	NA	CHCHD2	1
ASH1L	excitatory	CC	GO:0031970	organelle envelope lumen	1/3	75/10470	0.021338422845967653	0.021338422845967653	NA	CHCHD2	1
ASH1L	excitatory	MF	GO:0008656	cysteine-type endopeptidase activator activity involved in apoptotic process	1/3	11/10308	0.0031982918358707257	0.014322095687083772	0.005384246498903674	BEX3	1
ASH1L	excitatory	MF	GO:0016505	peptidase activator activity involved in apoptotic process	1/3	13/10308	0.0037790657857793564	0.014322095687083772	0.005384246498903674	BEX3	1
ASH1L	excitatory	MF	GO:0005123	death receptor binding	1/3	14/10308	0.004069368146405239	0.014322095687083772	0.005384246498903674	BEX3	1
ASH1L	excitatory	MF	GO:0008047	enzyme activator activity	2/3	386/10308	0.004092027339166792	0.014322095687083772	0.005384246498903674	ARHGAP25/BEX3	2
ASH1L	excitatory	MF	GO:0043028	cysteine-type endopeptidase regulator activity involved in apoptotic process	1/3	23/10308	0.006679551948523876	0.01626167791097266	0.006113412748485963	BEX3	1
ASH1L	excitatory	MF	GO:0032813	tumor necrosis factor receptor superfamily binding	1/3	24/10308	0.006969290533273997	0.01626167791097266	0.006113412748485963	BEX3	1
ASH1L	excitatory	MF	GO:0016504	peptidase activator activity	1/3	31/10308	0.008995883204803046	0.01799176640960609	0.006763821958498531	BEX3	1
ASH1L	excitatory	MF	GO:0005126	cytokine receptor binding	1/3	78/10308	0.022531641906586852	0.03943037333652699	0.014823448622754509	BEX3	1
ASH1L	excitatory	MF	GO:0061134	peptidase regulator activity	1/3	89/10308	0.025681684012803685	0.039949286242139066	0.015018528662458296	BEX3	1
DDX3X	excitatory	BP	GO:0007602	phototransduction	1/3	11/10088	0.003267971288134275	0.043438448912356944	0.01569653299268201	GNGT1	1
DDX3X	excitatory	BP	GO:0007214	gamma-aminobutyric acid signaling pathway	1/3	16/10088	0.004751056108594165	0.043438448912356944	0.01569653299268201	GABRA3	1
DDX3X	excitatory	BP	GO:0042462	eye photoreceptor cell development	1/3	16/10088	0.004751056108594165	0.043438448912356944	0.01569653299268201	GNGT1	1
DDX3X	excitatory	BP	GO:0009583	detection of light stimulus	1/3	20/10088	0.0059364641631264314	0.043438448912356944	0.01569653299268201	GNGT1	1
DDX3X	excitatory	BP	GO:0042059	negative regulation of epidermal growth factor receptor signaling pathway	1/3	20/10088	0.0059364641631264314	0.043438448912356944	0.01569653299268201	RNF126	1
DDX3X	excitatory	BP	GO:0071218	cellular response to misfolded protein	1/3	22/10088	0.006528815051727976	0.043438448912356944	0.01569653299268201	RNF126	1
DDX3X	excitatory	BP	GO:0051788	response to misfolded protein	1/3	23/10088	0.006824902231823637	0.043438448912356944	0.01569653299268201	RNF126	1
DDX3X	excitatory	BP	GO:1901185	negative regulation of ERBB signaling pathway	1/3	23/10088	0.006824902231823637	0.043438448912356944	0.01569653299268201	RNF126	1
DDX3X	excitatory	BP	GO:0042461	photoreceptor cell development	1/3	24/10088	0.007120930576911322	0.043438448912356944	0.01569653299268201	GNGT1	1
DDX3X	excitatory	BP	GO:0001754	eye photoreceptor cell differentiation	1/3	26/10088	0.007712810785444835	0.043438448912356944	0.01569653299268201	GNGT1	1
DDX3X	excitatory	BP	GO:0006515	protein quality control for misfolded or incompletely synthesized proteins	1/3	26/10088	0.007712810785444835	0.043438448912356944	0.01569653299268201	RNF126	1
DDX3X	excitatory	BP	GO:0010659	cardiac muscle cell apoptotic process	1/3	28/10088	0.008304455724097881	0.043438448912356944	0.01569653299268201	GNGT1	1
DDX3X	excitatory	BP	GO:0010658	striated muscle cell apoptotic process	1/3	30/10088	0.008895865439638273	0.043438448912356944	0.01569653299268201	GNGT1	1
DDX3X	excitatory	BP	GO:0051932	synaptic transmission, GABAergic	1/3	31/10088	0.009191482103357074	0.043438448912356944	0.01569653299268201	GABRA3	1
DDX3X	excitatory	BP	GO:0043162	ubiquitin-dependent protein catabolic process via the multivesicular body sorting pathway	1/3	33/10088	0.009782539071920615	0.043438448912356944	0.01569653299268201	RNF126	1
DDX3X	excitatory	BP	GO:0046530	photoreceptor cell differentiation	1/3	35/10088	0.010373360934294196	0.043438448912356944	0.01569653299268201	GNGT1	1
DDX3X	excitatory	BP	GO:0070534	protein K63-linked ubiquitination	1/3	45/10088	0.013323945290208972	0.04653427218961949	0.016815212260192433	RNF126	1
DDX3X	excitatory	BP	GO:0010657	muscle cell apoptotic process	1/3	47/10088	0.01391335749758238	0.04653427218961949	0.016815212260192433	GNGT1	1
DDX3X	excitatory	BP	GO:0042058	regulation of epidermal growth factor receptor signaling pathway	1/3	47/10088	0.01391335749758238	0.04653427218961949	0.016815212260192433	RNF126	1
DDX3X	excitatory	BP	GO:1902476	chloride transmembrane transport	1/3	49/10088	0.01450253492614606	0.04653427218961949	0.016815212260192433	GABRA3	1
DDX3X	excitatory	BP	GO:1901184	regulation of ERBB signaling pathway	1/3	51/10088	0.015091477622668825	0.04653427218961949	0.016815212260192433	RNF126	1
DDX3X	excitatory	BP	GO:0009581	detection of external stimulus	1/3	52/10088	0.015385860961030229	0.04653427218961949	0.016815212260192433	GNGT1	1
DDX3X	excitatory	BP	GO:0009582	detection of abiotic stimulus	1/3	54/10088	0.015974451647182808	0.04653427218961949	0.016815212260192433	GNGT1	1
DDX3X	excitatory	BP	GO:0006821	chloride transport	1/3	58/10088	0.017150929220899225	0.04787967740834367	0.017301375968450973	GABRA3	1
DDX3X	excitatory	BP	GO:0070936	protein K48-linked ubiquitination	1/3	62/10088	0.01832646870828869	0.0479828412390576	0.01733865433618735	RNF126	1
DDX3X	excitatory	BP	GO:0098661	inorganic anion transmembrane transport	1/3	63/10088	0.0186202070479925	0.0479828412390576	0.01733865433618735	GABRA3	1
DDX3X	excitatory	BP	GO:0060079	excitatory postsynaptic potential	1/3	68/10088	0.020088019845960314	0.048519130178684124	0.017532442955376825	GABRA3	1
DDX3X	excitatory	BP	GO:0099565	chemical synaptic transmission, postsynaptic	1/3	70/10088	0.020674734920682836	0.048519130178684124	0.017532442955376825	GABRA3	1
DDX3X	excitatory	BP	GO:0007173	epidermal growth factor receptor signaling pathway	1/3	75/10088	0.022140497905552614	0.048519130178684124	0.017532442955376825	RNF126	1
DDX3X	excitatory	BP	GO:0006513	protein monoubiquitination	1/3	76/10088	0.022433474886106253	0.048519130178684124	0.017532442955376825	RNF126	1
DDX3X	excitatory	BP	GO:0042147	retrograde transport, endosome to Golgi	1/3	77/10088	0.022726393341493845	0.048519130178684124	0.017532442955376825	RNF126	1
DDX3X	excitatory	BP	GO:0051606	detection of stimulus	1/3	79/10088	0.02331205470015596	0.048519130178684124	0.017532442955376825	GNGT1	1
DDX3X	excitatory	BP	GO:0060078	regulation of postsynaptic membrane potential	1/3	81/10088	0.023897482028307104	0.048519130178684124	0.017532442955376825	GABRA3	1
DDX3X	excitatory	BP	GO:0038127	ERBB signaling pathway	1/3	86/10088	0.025360026772121347	0.04997417040388619	0.018058223398104985	RNF126	1
DDX3X	excitatory	MF	GO:0016917	GABA receptor activity	1/3	10/10308	0.002907820235628633	0.027925341553557043	0.011758038548866125	GABRA3	1
DDX3X	excitatory	MF	GO:0099095	ligand-gated anion channel activity	1/3	10/10308	0.002907820235628633	0.027925341553557043	0.011758038548866125	GABRA3	1
DDX3X	excitatory	MF	GO:0031681	G-protein beta-subunit binding	1/3	12/10308	0.0034887070174278723	0.027925341553557043	0.011758038548866125	GNGT1	1
DDX3X	excitatory	MF	GO:0005231	excitatory extracellular ligand-gated ion channel activity	1/3	18/10308	0.005230013621244312	0.027925341553557043	0.011758038548866125	GABRA3	1
DDX3X	excitatory	MF	GO:0005154	epidermal growth factor receptor binding	1/3	19/10308	0.005520034025436327	0.027925341553557043	0.011758038548866125	RNF126	1
DDX3X	excitatory	MF	GO:1904315	transmitter-gated ion channel activity involved in regulation of postsynaptic membrane potential	1/3	25/10308	0.007258972770574634	0.027925341553557043	0.011758038548866125	GABRA3	1
DDX3X	excitatory	MF	GO:0099529	neurotransmitter receptor activity involved in regulation of postsynaptic membrane potential	1/3	26/10308	0.007548598665905626	0.027925341553557043	0.011758038548866125	GABRA3	1
DDX3X	excitatory	MF	GO:0022824	transmitter-gated ion channel activity	1/3	30/10308	0.008706538937125585	0.027925341553557043	0.011758038548866125	GABRA3	1
DDX3X	excitatory	MF	GO:0022835	transmitter-gated channel activity	1/3	30/10308	0.008706538937125585	0.027925341553557043	0.011758038548866125	GABRA3	1
DDX3X	excitatory	MF	GO:0098960	postsynaptic neurotransmitter receptor activity	1/3	30/10308	0.008706538937125585	0.027925341553557043	0.011758038548866125	GABRA3	1
DDX3X	excitatory	MF	GO:0005230	extracellular ligand-gated ion channel activity	1/3	32/10308	0.009285171163388894	0.027925341553557043	0.011758038548866125	GABRA3	1
DDX3X	excitatory	MF	GO:0005254	chloride channel activity	1/3	33/10308	0.009574402818362415	0.027925341553557043	0.011758038548866125	GABRA3	1
DDX3X	excitatory	MF	GO:0030594	neurotransmitter receptor activity	1/3	38/10308	0.011019716730839124	0.029668468121489953	0.012491986577469454	GABRA3	1
DDX3X	excitatory	MF	GO:0005253	anion channel activity	1/3	42/10308	0.012174954954730421	0.030437387386826054	0.012815742057610971	GABRA3	1
DDX3X	excitatory	MF	GO:0015108	chloride transmembrane transporter activity	1/3	48/10308	0.013906124935700759	0.03244762484996844	0.01366215783156566	GABRA3	1
DDX3X	excitatory	MF	GO:0070851	growth factor receptor binding	1/3	56/10308	0.016211203689080467	0.034319545825066224	0.014450335084238411	RNF126	1
DDX3X	excitatory	MF	GO:0015276	ligand-gated ion channel activity	1/3	61/10308	0.017650052138605488	0.034319545825066224	0.014450335084238411	GABRA3	1
DDX3X	excitatory	MF	GO:0022834	ligand-gated channel activity	1/3	61/10308	0.017650052138605488	0.034319545825066224	0.014450335084238411	GABRA3	1
DDX3X	excitatory	MF	GO:0015103	inorganic anion transmembrane transporter activity	1/3	77/10308	0.022244938242695356	0.04097751781549144	0.01725369171178587	GABRA3	1
DDX3X	inhibitory	BP	GO:0090162	establishment of epithelial cell polarity	2/5	27/10088	6.864605216222841e-5	0.007962942050818496	0.004913612154770034	CYTH3/IFT20	2
ILF2	inhibitory	CC	GO:0030425	dendrite	5/17	442/10470	5.319944803254347e-4	0.01752022793696456	0.014582319457938678	DPYSL5/GRID2/MAP1B/GRIA4/MAST1	5
ILF2	inhibitory	CC	GO:0097447	dendritic tree	5/17	443/10470	5.375412670583986e-4	0.01752022793696456	0.014582319457938678	DPYSL5/GRID2/MAP1B/GRIA4/MAST1	5
ILF2	inhibitory	CC	GO:0008328	ionotropic glutamate receptor complex	2/17	30/10470	0.00105097341516136	0.01752022793696456	0.014582319457938678	GRID2/GRIA4	2
ILF2	inhibitory	CC	GO:0098878	neurotransmitter receptor complex	2/17	30/10470	0.00105097341516136	0.01752022793696456	0.014582319457938678	GRID2/GRIA4	2
ILF2	inhibitory	CC	GO:0043197	dendritic spine	3/17	133/10470	0.0011961767623179013	0.01752022793696456	0.014582319457938678	GRID2/MAP1B/GRIA4	3
ILF2	inhibitory	CC	GO:0044309	neuron spine	3/17	134/10470	0.0012223414839742715	0.01752022793696456	0.014582319457938678	GRID2/MAP1B/GRIA4	3
ILF2	inhibitory	CC	GO:0043025	neuronal cell body	4/17	331/10470	0.0016842918213425097	0.020692728090779405	0.017222833661848222	DPYSL5/MAP1B/GRIA4/MAST1	4
ILF2	inhibitory	CC	GO:0044297	cell body	4/17	374/10470	0.0026345471321041203	0.028321381670119293	0.02357226381356318	DPYSL5/MAP1B/GRIA4/MAST1	4
ILF2	inhibitory	MF	GO:0015276	ligand-gated ion channel activity	3/16	61/10308	1.045372412161578e-4	0.004913250337159417	0.002805999632644236	KCNH7/GRID2/GRIA4	3
ILF2	inhibitory	MF	GO:0022834	ligand-gated channel activity	3/16	61/10308	1.045372412161578e-4	0.004913250337159417	0.002805999632644236	KCNH7/GRID2/GRIA4	3
ILF2	inhibitory	MF	GO:0004970	ionotropic glutamate receptor activity	2/16	15/10308	2.3441198185140198e-4	0.0073449087646772614	0.004194740727867193	GRID2/GRIA4	2
ILF2	inhibitory	MF	GO:0008066	glutamate receptor activity	2/16	20/10308	4.222580069318158e-4	0.009923063162897672	0.005667146935137529	GRID2/GRIA4	2
ILF2	inhibitory	MF	GO:0022824	transmitter-gated ion channel activity	2/16	30/10308	9.580371361146323e-4	0.014642611273746971	0.00836252155611529	GRID2/GRIA4	2
ILF2	inhibitory	MF	GO:0022835	transmitter-gated channel activity	2/16	30/10308	9.580371361146323e-4	0.014642611273746971	0.00836252155611529	GRID2/GRIA4	2
ILF2	inhibitory	MF	GO:0005230	extracellular ligand-gated ion channel activity	2/16	32/10308	0.0010904072225130723	0.014642611273746971	0.00836252155611529	GRID2/GRIA4	2
ILF2	inhibitory	MF	GO:0022836	gated channel activity	3/16	150/10308	0.0014717718285036593	0.016054248375946125	0.009168719677192076	KCNH7/GRID2/GRIA4	3
ILF2	inhibitory	MF	GO:0030594	neurotransmitter receptor activity	2/16	38/10308	0.0015371088870586714	0.016054248375946125	0.009168719677192076	GRID2/GRIA4	2
ILF2	inhibitory	MF	GO:0099094	ligand-gated cation channel activity	2/16	48/10308	0.002444163105383327	0.022975133190603274	0.01312129667100523	KCNH7/GRIA4	2
ILF2	inhibitory	MF	GO:0005216	ion channel activity	3/16	201/10308	0.0033913311911567957	0.025025371428436836	0.014292205407057994	KCNH7/GRID2/GRIA4	3
ILF2	inhibitory	MF	GO:0030165	PDZ domain binding	2/16	59/10308	0.0036707262117513673	0.025025371428436836	0.014292205407057994	GRID2/SSTR2	2
ILF2	inhibitory	MF	GO:0015267	channel activity	3/16	209/10308	0.0037859458325117624	0.025025371428436836	0.014292205407057994	KCNH7/GRID2/GRIA4	3
ILF2	inhibitory	MF	GO:0022803	passive transmembrane transporter activity	3/16	209/10308	0.0037859458325117624	0.025025371428436836	0.014292205407057994	KCNH7/GRID2/GRIA4	3
ILF2	inhibitory	MF	GO:0008017	microtubule binding	3/16	213/10308	0.003993410334325027	0.025025371428436836	0.014292205407057994	DPYSL5/MAP1B/MAST1	3
ILF2	inhibitory	MF	GO:0004888	transmembrane signaling receptor activity	3/16	243/10308	0.0057732425697967224	0.033917800097555746	0.019370748096028477	GRID2/GRIA4/SSTR2	3
ARID1B	excitatory	MF	GO:0005005	transmembrane-ephrin receptor activity	2/23	11/10308	2.587589315556893e-4	0.01907049078170534	0.014688439626473945	EPHA4/EPHA6	2
ARID1B	excitatory	MF	GO:0005003	ephrin receptor activity	2/23	12/10308	3.1008928100333886e-4	0.01907049078170534	0.014688439626473945	EPHA4/EPHA6	2
ARID1B	excitatory	MF	GO:0050839	cell adhesion molecule binding	5/23	391/10308	0.0014627502927413627	0.04295453439228756	0.03308436538558734	TAGLN2/SFRP2/CDH12/KIRREL3/STXBP6	5
ARID1B	excitatory	MF	GO:0048018	receptor ligand activity	3/23	104/10308	0.001525690267731684	0.04295453439228756	0.03308436538558734	AMBN/SFRP2/SEMA5A	3
ARID1B	excitatory	MF	GO:0030546	signaling receptor activator activity	3/23	109/10308	0.0017461192842393317	0.04295453439228756	0.03308436538558734	AMBN/SFRP2/SEMA5A	3
ARID1B	excitatory	MF	GO:0030545	signaling receptor regulator activity	3/23	122/10308	0.002409701555930654	0.04495220642597383	0.034623008800493314	AMBN/SFRP2/SEMA5A	3
ARID1B	excitatory	MF	GO:0004714	transmembrane receptor protein tyrosine kinase activity	2/23	34/10308	0.002558255650258673	0.04495220642597383	0.034623008800493314	EPHA4/EPHA6	2
BCL11A	excitatory	BP	GO:0090305	nucleic acid phosphodiester bond hydrolysis	2/2	176/10088	3.0267992808324885e-4	0.002421439424665991	6.372209012278923e-4	TATDN1/FAN1	2
BCL11A	excitatory	BP	GO:0036297	interstrand cross-link repair	1/2	36/10088	0.007124810343508536	0.028499241374034145	0.007499800361587932	FAN1	1
BCL11A	excitatory	BP	GO:0006289	nucleotide-excision repair	1/2	75/10088	0.014814610116412164	0.0395056269770991	0.010396217625552396	FAN1	1
BCL11A	excitatory	BP	GO:0000724	double-strand break repair via homologous recombination	1/2	142/10088	0.027955498503228204	0.045354252263829234	0.011935329543112955	FAN1	1
BCL11A	excitatory	BP	GO:0000725	recombinational repair	1/2	144/10088	0.02834640766489327	0.045354252263829234	0.011935329543112955	FAN1	1
BCL11A	excitatory	CC	GO:0045171	intercellular bridge	1/2	64/10470	0.012188621101112296	0.012188621101112296	NA	FAN1	1
BCL11A	excitatory	MF	GO:0004536	deoxyribonuclease activity	2/2	40/10308	1.4683105268941957e-5	2.9366210537883915e-4	NA	TATDN1/FAN1	2
BCL11A	excitatory	MF	GO:0004527	exonuclease activity	2/2	64/10308	3.795017977203458e-5	3.795017977203458e-4	NA	TATDN1/FAN1	2
BCL11A	excitatory	MF	GO:0004518	nuclease activity	2/2	140/10308	1.8316232598308374e-4	0.0012210821732205584	NA	TATDN1/FAN1	2
BCL11A	excitatory	MF	GO:0140097	catalytic activity, acting on DNA	2/2	197/10308	3.6342567990024815e-4	0.0018171283995012408	NA	TATDN1/FAN1	2
BCL11A	excitatory	MF	GO:0140640	catalytic activity, acting on a nucleic acid	2/2	476/10308	0.00212810903929986	0.0056402290990198445	NA	TATDN1/FAN1	2
BCL11A	excitatory	MF	GO:0140036	ubiquitin-dependent protein binding	1/2	11/10308	0.0021332293016499415	0.0056402290990198445	NA	FAN1	1
BCL11A	excitatory	MF	GO:0016788	hydrolase activity, acting on ester bonds	2/2	484/10308	0.0022003197980327567	0.0056402290990198445	NA	TATDN1/FAN1	2
BCL11A	excitatory	MF	GO:0140035	ubiquitination-like modification-dependent protein binding	1/2	13/10308	0.0025208444562563326	0.0056402290990198445	NA	FAN1	1
BCL11A	excitatory	MF	GO:0004529	exodeoxyribonuclease activity	1/2	16/10308	0.0031021260044609145	0.0056402290990198445	NA	TATDN1	1
BCL11A	excitatory	MF	GO:0008409	5'-3' exonuclease activity	1/2	16/10308	0.0031021260044609145	0.0056402290990198445	NA	FAN1	1
BCL11A	excitatory	MF	GO:0016895	exodeoxyribonuclease activity, producing 5'-phosphomonoesters	1/2	16/10308	0.0031021260044609145	0.0056402290990198445	NA	TATDN1	1
BCL11A	excitatory	MF	GO:0004520	endodeoxyribonuclease activity	1/2	28/10308	0.005425557992825292	0.008347012296654296	NA	FAN1	1
BCL11A	excitatory	MF	GO:0016893	endonuclease activity, active with either ribo- or deoxyribonucleic acids and producing 5'-phosphomonoesters	1/2	28/10308	0.005425557992825292	0.008347012296654296	NA	FAN1	1
BCL11A	excitatory	MF	GO:0008408	3'-5' exonuclease activity	1/2	45/10308	0.008712446405254037	0.012339032222977997	NA	TATDN1	1
BCL11A	excitatory	MF	GO:0016796	exonuclease activity, active with either ribo- or deoxyribonucleic acids and producing 5'-phosphomonoesters	1/2	49/10308	0.009485041285315243	0.012339032222977997	NA	TATDN1	1
BCL11A	excitatory	MF	GO:0008081	phosphoric diester hydrolase activity	1/2	51/10308	0.009871225778382398	0.012339032222977997	NA	FAN1	1
BCL11A	excitatory	MF	GO:0004519	endonuclease activity	1/2	78/10308	0.015077346645413048	0.017738054876956528	NA	FAN1	1
BCL11A	excitatory	MF	GO:0140030	modification-dependent protein binding	1/2	146/10308	0.028128255343266684	0.0312536170480741	NA	FAN1	1
BCL11A	excitatory	MF	GO:0000287	magnesium ion binding	1/2	165/10308	0.03175927432931247	0.03343081508348681	NA	FAN1	1
BCL11A	excitatory	MF	GO:0042578	phosphoric ester hydrolase activity	1/2	249/10308	0.04773076561212197	0.04773076561212197	NA	FAN1	1
BCL11A	inhibitory	MF	GO:0005539	glycosaminoglycan binding	3/13	87/10308	1.5624776042964686e-4	0.010781095469645634	0.008716980318706614	BCAN/SERPINE2/ADGRG1	3
BAZ2B	inhibitory	BP	GO:0002673	regulation of acute inflammatory response	2/10	13/10088	6.858720579757959e-5	0.022156564700058032	0.01406898939661627	NPY/GSTP1	2
BAZ2B	inhibitory	BP	GO:0032720	negative regulation of tumor necrosis factor production	2/10	17/10088	1.1933517791772729e-4	0.022156564700058032	0.01406898939661627	GSTP1/TSPO	2
BAZ2B	inhibitory	BP	GO:1903556	negative regulation of tumor necrosis factor superfamily cytokine production	2/10	17/10088	1.1933517791772729e-4	0.022156564700058032	0.01406898939661627	GSTP1/TSPO	2
BAZ2B	inhibitory	BP	GO:0080164	regulation of nitric oxide metabolic process	2/10	27/10088	3.0636506303294227e-4	0.034663017273957625	0.022010344522441196	NPY/TSPO	2
BAZ2B	inhibitory	BP	GO:0050727	regulation of inflammatory response	3/10	143/10088	3.111581442904634e-4	0.034663017273957625	0.022010344522441196	NPY/GSTP1/LGALS1	3
BAZ2B	inhibitory	BP	GO:2000379	positive regulation of reactive oxygen species metabolic process	2/10	32/10088	4.3178246719161923e-4	0.03686689565965413	0.023409764606716028	GSTP1/TSPO	2
BAZ2B	inhibitory	BP	GO:0002526	acute inflammatory response	2/10	34/10088	4.878503917949305e-4	0.03686689565965413	0.023409764606716028	NPY/GSTP1	2
BAZ2B	inhibitory	BP	GO:0046209	nitric oxide metabolic process	2/10	37/10088	5.782407811688622e-4	0.03686689565965413	0.023409764606716028	NPY/TSPO	2
BAZ2B	inhibitory	BP	GO:2001057	reactive nitrogen species metabolic process	2/10	38/10088	6.100424273698445e-4	0.03686689565965413	0.023409764606716028	NPY/TSPO	2
BAZ2B	inhibitory	BP	GO:0032101	regulation of response to external stimulus	4/10	450/10088	6.618832254875068e-4	0.03686689565965413	0.023409764606716028	HOPX/NPY/GSTP1/LGALS1	4
ASXL3	excitatory	CC	GO:0032420	stereocilium	2/7	30/10470	1.6520081709455614e-4	0.006009838270460166	0.0036902515695808043	PCDH15/ATP8B1	2
ASXL3	excitatory	CC	GO:0032421	stereocilium bundle	2/7	33/10470	2.0032794234867222e-4	0.006009838270460166	0.0036902515695808043	PCDH15/ATP8B1	2
ASXL3	excitatory	CC	GO:0098862	cluster of actin-based cell projections	2/7	76/10470	0.0010665841698303217	0.021331683396606432	0.013098402085635528	PCDH15/ATP8B1	2
ASXL3	excitatory	CC	GO:0098858	actin-based cell projection	2/7	133/10470	0.003225793312263194	0.04838689968394791	0.02971125419189784	PCDH15/ATP8B1	2
ASXL3	inhibitory	BP	GO:0007088	regulation of mitotic nuclear division	2/5	90/10088	7.735170646381233e-4	0.04802452141132449	0.026447801962318815	NEK2/SH2B1	2
ASXL3	inhibitory	BP	GO:2000278	regulation of DNA biosynthetic process	2/5	95/10088	8.615019864777622e-4	0.04802452141132449	0.026447801962318815	NEK2/SH2B1	2
ASXL3	inhibitory	BP	GO:0051783	regulation of nuclear division	2/5	100/10088	9.541295644634003e-4	0.04802452141132449	0.026447801962318815	NEK2/SH2B1	2
POGZ	excitatory	CC	GO:0062023	collagen-containing extracellular matrix	8/52	168/10470	1.5348994727575605e-6	2.977704977149667e-4	2.536623339188811e-4	F3/S100A10/SFRP2/HAPLN1/HTRA1/LGALS3/CDH2/LGALS1	8
POGZ	excitatory	CC	GO:0030312	external encapsulating structure	8/52	217/10470	1.0276528391527313e-5	6.645488359854329e-4	5.661105113929081e-4	F3/S100A10/SFRP2/HAPLN1/HTRA1/LGALS3/CDH2/LGALS1	8
POGZ	excitatory	CC	GO:0031012	extracellular matrix	8/52	217/10470	1.0276528391527313e-5	6.645488359854329e-4	5.661105113929081e-4	F3/S100A10/SFRP2/HAPLN1/HTRA1/LGALS3/CDH2/LGALS1	8
POGZ	excitatory	CC	GO:0014704	intercalated disc	3/52	35/10470	6.760513854918302e-4	0.03278849219635376	0.027931596716372985	VAMP5/PKP2/CDH2	3
POGZ	excitatory	MF	GO:0015079	potassium ion transmembrane transporter activity	4/50	72/10308	3.9535090860264233e-4	0.02990816363509478	0.02223232999461739	KCNIP4/GRIK2/SLC24A3/GRIK1	4
POGZ	excitatory	MF	GO:0015267	channel activity	6/50	209/10308	4.883307703044352e-4	0.02990816363509478	0.02223232999461739	CACHD1/KCNIP4/GRIK2/AQP4/SLC24A3/GRIK1	6
POGZ	excitatory	MF	GO:0022803	passive transmembrane transporter activity	6/50	209/10308	4.883307703044352e-4	0.02990816363509478	0.02223232999461739	CACHD1/KCNIP4/GRIK2/AQP4/SLC24A3/GRIK1	6
POGZ	excitatory	MF	GO:0005261	cation channel activity	5/50	155/10308	8.84975451083625e-4	0.02990816363509478	0.02223232999461739	CACHD1/KCNIP4/GRIK2/SLC24A3/GRIK1	5
POGZ	excitatory	MF	GO:0005509	calcium ion binding	7/50	331/10308	0.0010057050064889658	0.02990816363509478	0.02223232999461739	S100A10/DNAH7/CPS1/KCNIP4/FAT4/CDH2/S100B	7
POGZ	excitatory	MF	GO:0045295	gamma-catenin binding	2/50	10/10308	0.0010122302684233628	0.02990816363509478	0.02223232999461739	LEF1/CDH2	2
POGZ	excitatory	MF	GO:0004252	serine-type endopeptidase activity	3/50	42/10308	0.0010791605435343478	0.02990816363509478	0.02223232999461739	F3/PRSS23/HTRA1	3
POGZ	excitatory	MF	GO:0043236	laminin binding	2/50	13/10308	0.001738286261503122	0.037077552533961416	0.02756171837847376	LGALS3/LGALS1	2
POGZ	excitatory	MF	GO:0005267	potassium channel activity	3/50	50/10308	0.0017929764308610837	0.037077552533961416	0.02756171837847376	KCNIP4/GRIK2/GRIK1	3
POGZ	excitatory	MF	GO:0140416	transcription regulator inhibitor activity	2/50	14/10308	0.00202172578297801	0.037077552533961416	0.02756171837847376	ID3/LEF1	2
POGZ	excitatory	MF	GO:0008236	serine-type peptidase activity	3/50	54/10308	0.002238376920570798	0.037077552533961416	0.02756171837847376	F3/PRSS23/HTRA1	3
POGZ	excitatory	MF	GO:0004970	ionotropic glutamate receptor activity	2/50	15/10308	0.002325545025841245	0.037077552533961416	0.02756171837847376	GRIK2/GRIK1	2
POGZ	excitatory	MF	GO:0017171	serine hydrolase activity	3/50	56/10308	0.0024845782625850434	0.037077552533961416	0.02756171837847376	F3/PRSS23/HTRA1	3
POGZ	excitatory	MF	GO:0005216	ion channel activity	5/50	201/10308	0.002788201649793502	0.03863650857570996	0.028720573385090965	CACHD1/KCNIP4/GRIK2/SLC24A3/GRIK1	5
POGZ	excitatory	MF	GO:0005504	fatty acid binding	2/50	18/10308	0.0033573241935502536	0.04268812743178146	0.031732357342127294	RBP1/PMP2	2
POGZ	excitatory	MF	GO:0046873	metal ion transmembrane transporter activity	5/50	213/10308	0.003577668630291308	0.04268812743178146	0.031732357342127294	CACHD1/KCNIP4/GRIK2/SLC24A3/GRIK1	5
POGZ	excitatory	MF	GO:0005272	sodium channel activity	2/50	19/10308	0.0037407121976303337	0.04268812743178146	0.031732357342127294	GRIK2/GRIK1	2
POGZ	excitatory	MF	GO:0008066	glutamate receptor activity	2/50	20/10308	0.004143511597452688	0.044657847216990086	0.03319655490356833	GRIK2/GRIK1	2
POGZ	excitatory	MF	GO:0015081	sodium ion transmembrane transporter activity	3/50	70/10308	0.004678725828897174	0.04777225320031851	0.03551165864592315	GRIK2/SLC24A3/GRIK1	3
TBR1	excitatory	BP	GO:0030900	forebrain development	6/23	259/10088	1.8894473610384606e-5	0.014416483364723455	0.010660460900174895	FOXP2/EXT1/KIRREL3/DCT/NR2F2/SSTR2	6
TBR1	inhibitory	CC	GO:0044615	nuclear pore nuclear basket	1/2	12/10470	0.002291059345356228	0.027492712144274734	0.0096465656646578	MAD2L1	1
SRCAP	inhibitory	MF	GO:0003756	protein disulfide isomerase activity	1/5	14/10308	0.00677373171029183	0.035596656713702574	0.013033100856275544	GLRX2	1
SRCAP	inhibitory	MF	GO:0016864	intramolecular oxidoreductase activity, transposing S-S bonds	1/5	14/10308	0.00677373171029183	0.035596656713702574	0.013033100856275544	GLRX2	1
SRCAP	inhibitory	MF	GO:0008483	transaminase activity	1/5	15/10308	0.0072561614112290895	0.035596656713702574	0.013033100856275544	GOT2	1
SRCAP	inhibitory	MF	GO:0051537	2 iron, 2 sulfur cluster binding	1/5	15/10308	0.0072561614112290895	0.035596656713702574	0.013033100856275544	GLRX2	1
SRCAP	inhibitory	MF	GO:0016769	transferase activity, transferring nitrogenous groups	1/5	16/10308	0.007738403633413604	0.035596656713702574	0.013033100856275544	GOT2	1
SRCAP	inhibitory	MF	GO:0015035	protein-disulfide reductase activity	1/5	31/10308	0.014949576651135721	0.03989111172393871	0.01460544136345582	GLRX2	1
SRCAP	inhibitory	MF	GO:0030170	pyridoxal phosphate binding	1/5	32/10308	0.015428826638169246	0.03989111172393871	0.01460544136345582	GOT2	1
SRCAP	inhibitory	MF	GO:0070279	vitamin B6 binding	1/5	32/10308	0.015428826638169246	0.03989111172393871	0.01460544136345582	GOT2	1
SRCAP	inhibitory	MF	GO:0015036	disulfide oxidoreductase activity	1/5	34/10308	0.016386767013157333	0.03989111172393871	0.01460544136345582	GLRX2	1
SRCAP	inhibitory	MF	GO:0016860	intramolecular oxidoreductase activity	1/5	36/10308	0.017343961619103787	0.03989111172393871	0.01460544136345582	GLRX2	1
SRCAP	inhibitory	MF	GO:0016667	oxidoreductase activity, acting on a sulfur group of donors	1/5	45/10308	0.02164212012758504	0.04418604840039222	0.016177958224399897	GLRX2	1
SRCAP	inhibitory	MF	GO:0051536	iron-sulfur cluster binding	1/5	52/10308	0.024974723008917343	0.04418604840039222	0.016177958224399897	GLRX2	1
SRCAP	inhibitory	MF	GO:0051540	metal cluster binding	1/5	52/10308	0.024974723008917343	0.04418604840039222	0.016177958224399897	GLRX2	1
CIC	excitatory	MF	GO:0001228	DNA-binding transcription activator activity, RNA polymerase II-specific	3/6	242/10308	2.4257157782342723e-4	0.0017610335325911903	6.620426814252596e-4	ZNF445/ETV5/ETV4	3
CIC	excitatory	MF	GO:0001216	DNA-binding transcription activator activity	3/6	245/10308	2.515762189415986e-4	0.0017610335325911903	6.620426814252596e-4	ZNF445/ETV5/ETV4	3
SMARCC2	inhibitory	MF	GO:0030695	GTPase regulator activity	2/5	356/10308	0.011098826369981666	0.032187082940245304	0.021175712460687703	SRGAP3/ARHGEF28	2
SMARCC2	inhibitory	MF	GO:0060589	nucleoside-triphosphatase regulator activity	2/5	356/10308	0.011098826369981666	0.032187082940245304	0.021175712460687703	SRGAP3/ARHGEF28	2
SMARCC2	inhibitory	MF	GO:0005544	calcium-dependent phospholipid binding	1/5	25/10308	0.012070156102591989	0.032187082940245304	0.021175712460687703	CPNE8	1
TCF20	excitatory	MF	GO:0001228	DNA-binding transcription activator activity, RNA polymerase II-specific	3/10	242/10308	0.0013572564968640881	0.027424850759269728	0.01998572120108725	NFIA/LHX2/TCF4	3
TCF20	excitatory	MF	GO:0001216	DNA-binding transcription activator activity	3/10	245/10308	0.0014064026030394731	0.027424850759269728	0.01998572120108725	NFIA/LHX2/TCF4	3
ADNP	excitatory	MF	GO:0016018	cyclosporin A binding	1/4	11/10308	0.004262320830514921	0.03708488016346312	0.011153347417582893	NKTR	1
ADNP	excitatory	MF	GO:0031418	L-ascorbic acid binding	1/4	15/10308	0.005808872308417312	0.03708488016346312	0.011153347417582893	PAM	1
ADNP	excitatory	MF	GO:0042887	amide transmembrane transporter activity	1/4	17/10308	0.006581472118023068	0.03708488016346312	0.011153347417582893	SLC14A2	1
ADNP	excitatory	MF	GO:0004497	monooxygenase activity	1/4	26/10308	0.01005260026073218	0.03708488016346312	0.011153347417582893	PAM	1
ADNP	excitatory	MF	GO:0003755	peptidyl-prolyl cis-trans isomerase activity	1/4	27/10308	0.01043771887568623	0.03708488016346312	0.011153347417582893	NKTR	1
ADNP	excitatory	MF	GO:0016859	cis-trans isomerase activity	1/4	29/10308	0.011207618994150126	0.03708488016346312	0.011153347417582893	NKTR	1
ADNP	excitatory	MF	GO:0005507	copper ion binding	1/4	32/10308	0.012361626721154373	0.03708488016346312	0.011153347417582893	PAM	1
ADNP	excitatory	MF	GO:0048029	monosaccharide binding	1/4	39/10308	0.015050383040544513	0.039507255481429346	0.0118818813477983	PAM	1
KMT2A	excitatory	CC	GO:0044297	cell body	14/70	374/10470	1.3523362658319613e-7	3.516074291163099e-5	2.946669547654905e-5	KCND3/STK39/EPHA4/GAP43/KCNIP4/PTPN13/SLC1A3/SNCAIP/HSP90AB1/GRIK2/FZD3/ARC/OLFM1/UBB	14
KMT2A	excitatory	CC	GO:0043025	neuronal cell body	12/70	331/10470	1.6718841541301377e-6	2.173449400369179e-4	1.8214737889733605e-4	KCND3/EPHA4/GAP43/KCNIP4/SLC1A3/SNCAIP/HSP90AB1/GRIK2/FZD3/ARC/OLFM1/UBB	12
KMT2A	excitatory	CC	GO:0034705	potassium channel complex	4/70	43/10470	1.8573775578733598e-4	0.016097272168235786	0.01349042647297493	KCND3/KCNIP4/KCNQ5/GRIK2	4
KMT2A	excitatory	CC	GO:0044295	axonal growth cone	3/70	21/10470	3.491819601241993e-4	0.021294286487410104	0.01784581904005624	EPHA4/HSP90AB1/OLFM1	3
KMT2A	excitatory	CC	GO:0009986	cell surface	9/70	340/10470	4.095055093732712e-4	0.021294286487410104	0.01784581904005624	EPHA4/SLC1A3/ADGRV1/HLA-B/HSP90AB1/IL1RAPL1/FZD3/GPC6/B2M	9
KMT2A	excitatory	CC	GO:0098797	plasma membrane protein complex	8/70	283/10470	5.696879839053374e-4	0.024686479302564623	0.020688668889193833	KCND3/KCNIP4/PDE4D/HLA-B/KCNQ5/GRIK2/SNTG1/B2M	8
KMT2A	excitatory	CC	GO:0034703	cation channel complex	5/70	115/10470	0.0010043721441543114	0.037305251068588716	0.03126391486314925	KCND3/KCNIP4/PDE4D/KCNQ5/GRIK2	5
KMT2A	excitatory	CC	GO:0045211	postsynaptic membrane	6/70	185/10470	0.0014412150013180815	0.04536481213629608	0.038018283855114535	KCND3/EPHA4/GRIK2/IL1RAPL1/ARC/PCDH17	6
KMT2A	excitatory	CC	GO:0097060	synaptic membrane	7/70	258/10470	0.0016234426007348634	0.04536481213629608	0.038018283855114535	KCND3/EPHA4/SNCAIP/GRIK2/IL1RAPL1/ARC/PCDH17	7
KMT2A	excitatory	CC	GO:0008076	voltage-gated potassium channel complex	3/70	36/10470	0.0017448004667806186	0.04536481213629608	0.038018283855114535	KCND3/KCNIP4/KCNQ5	3
KMT2A	inhibitory	BP	GO:0046474	glycerophospholipid biosynthetic process	2/3	156/10088	7.05613798600015e-4	0.04488224146769784	0.018671465092140297	DPM3/ABHD5	2
KMT2A	inhibitory	BP	GO:0045017	glycerolipid biosynthetic process	2/3	175/10088	8.874557158075483e-4	0.04488224146769784	0.018671465092140297	DPM3/ABHD5	2
KMT2A	inhibitory	BP	GO:0008654	phospholipid biosynthetic process	2/3	189/10088	0.0010345996400046632	0.04488224146769784	0.018671465092140297	DPM3/ABHD5	2
KMT2A	inhibitory	BP	GO:0006650	glycerophospholipid metabolic process	2/3	206/10088	0.0012282290318978387	0.04488224146769784	0.018671465092140297	DPM3/ABHD5	2
KMT2A	inhibitory	BP	GO:0046486	glycerolipid metabolic process	2/3	245/10088	0.0017341148719502953	0.04488224146769784	0.018671465092140297	DPM3/ABHD5	2
KMT2A	inhibitory	BP	GO:0006644	phospholipid metabolic process	2/3	252/10088	0.001833968801802417	0.04488224146769784	0.018671465092140297	DPM3/ABHD5	2
KMT2A	inhibitory	BP	GO:0050996	positive regulation of lipid catabolic process	1/3	11/10088	0.003267971288134275	0.04488224146769784	0.018671465092140297	ABHD5	1
KMT2A	inhibitory	BP	GO:0090208	positive regulation of triglyceride metabolic process	1/3	12/10088	0.003564706039164922	0.04488224146769784	0.018671465092140297	ABHD5	1
KMT2A	inhibitory	BP	GO:0010888	negative regulation of lipid storage	1/3	13/10088	0.0038613818908802555	0.04488224146769784	0.018671465092140297	ABHD5	1
KMT2A	inhibitory	BP	GO:0019433	triglyceride catabolic process	1/3	13/10088	0.0038613818908802555	0.04488224146769784	0.018671465092140297	ABHD5	1
KMT2A	inhibitory	BP	GO:0035269	protein O-linked mannosylation	1/3	15/10088	0.004454556919748609	0.04488224146769784	0.018671465092140297	DPM3	1
KMT2A	inhibitory	BP	GO:1903779	regulation of cardiac conduction	1/3	15/10088	0.004454556919748609	0.04488224146769784	0.018671465092140297	SLC8A3	1
KMT2A	inhibitory	BP	GO:0006851	mitochondrial calcium ion transmembrane transport	1/3	16/10088	0.004751056108594165	0.04488224146769784	0.018671465092140297	SLC8A3	1
KMT2A	inhibitory	BP	GO:0090407	organophosphate biosynthetic process	2/3	417/10088	0.0049739804590670025	0.04488224146769784	0.018671465092140297	DPM3/ABHD5	2
KMT2A	inhibitory	BP	GO:0008610	lipid biosynthetic process	2/3	431/10088	0.0053089299862322204	0.04488224146769784	0.018671465092140297	DPM3/ABHD5	2
KMT2A	inhibitory	BP	GO:0046461	neutral lipid catabolic process	1/3	18/10088	0.00534387786433832	0.04488224146769784	0.018671465092140297	ABHD5	1
KMT2A	inhibitory	BP	GO:0046464	acylglycerol catabolic process	1/3	18/10088	0.00534387786433832	0.04488224146769784	0.018671465092140297	ABHD5	1
KMT2A	inhibitory	BP	GO:0098703	calcium ion import across plasma membrane	1/3	18/10088	0.00534387786433832	0.04488224146769784	0.018671465092140297	SLC8A3	1
KMT2A	inhibitory	BP	GO:0003009	skeletal muscle contraction	1/3	19/10088	0.005640200442928456	0.04488224146769784	0.018671465092140297	SLC8A3	1
KMT2A	inhibitory	BP	GO:0035268	protein mannosylation	1/3	20/10088	0.0059364641631264314	0.04488224146769784	0.018671465092140297	DPM3	1
KMT2A	inhibitory	BP	GO:0090207	regulation of triglyceride metabolic process	1/3	20/10088	0.0059364641631264314	0.04488224146769784	0.018671465092140297	ABHD5	1
KMT2A	inhibitory	BP	GO:0051560	mitochondrial calcium ion homeostasis	1/3	22/10088	0.006528815051727976	0.04488224146769784	0.018671465092140297	SLC8A3	1
KMT2A	inhibitory	BP	GO:0006506	GPI anchor biosynthetic process	1/3	24/10088	0.007120930576911322	0.04488224146769784	0.018671465092140297	DPM3	1
KMT2A	inhibitory	BP	GO:1905953	negative regulation of lipid localization	1/3	24/10088	0.007120930576911322	0.04488224146769784	0.018671465092140297	ABHD5	1
KMT2A	inhibitory	BP	GO:0006505	GPI anchor metabolic process	1/3	25/10088	0.007416900092836132	0.04488224146769784	0.018671465092140297	DPM3	1
KMT2A	inhibitory	BP	GO:0060193	positive regulation of lipase activity	1/3	25/10088	0.007416900092836132	0.04488224146769784	0.018671465092140297	ABHD5	1
KMT2A	inhibitory	BP	GO:0006654	phosphatidic acid biosynthetic process	1/3	27/10088	0.00800866266058331	0.04488224146769784	0.018671465092140297	ABHD5	1
KMT2A	inhibitory	BP	GO:0046473	phosphatidic acid metabolic process	1/3	28/10088	0.008304455724097881	0.04488224146769784	0.018671465092140297	ABHD5	1
KMT2A	inhibitory	BP	GO:0010883	regulation of lipid storage	1/3	29/10088	0.008600189981834316	0.04488224146769784	0.018671465092140297	ABHD5	1
KMT2A	inhibitory	BP	GO:0050879	multicellular organismal movement	1/3	29/10088	0.008600189981834316	0.04488224146769784	0.018671465092140297	SLC8A3	1
KMT2A	inhibitory	BP	GO:0050881	musculoskeletal movement	1/3	29/10088	0.008600189981834316	0.04488224146769784	0.018671465092140297	SLC8A3	1
KMT2A	inhibitory	BP	GO:0097502	mannosylation	1/3	29/10088	0.008600189981834316	0.04488224146769784	0.018671465092140297	DPM3	1
KMT2A	inhibitory	BP	GO:0046503	glycerolipid catabolic process	1/3	31/10088	0.009191482103357074	0.04514639739001857	0.01878135661986275	ABHD5	1
KMT2A	inhibitory	BP	GO:0050994	regulation of lipid catabolic process	1/3	31/10088	0.009191482103357074	0.04514639739001857	0.01878135661986275	ABHD5	1
KMT2A	inhibitory	BP	GO:0098815	modulation of excitatory postsynaptic potential	1/3	35/10088	0.010373360934294196	0.04949083834585731	0.02058868787158262	SLC8A3	1
KMT2A	inhibitory	BP	GO:0060191	regulation of lipase activity	1/3	36/10088	0.01066868371527463	0.04949083834585731	0.02058868787158262	ABHD5	1
KMT2A	inhibitory	MF	GO:0015368	calcium:cation antiporter activity	1/3	10/10308	0.002907820235628633	0.029016159885590295	0.009773864382514628	SLC8A3	1
KMT2A	inhibitory	MF	GO:0003841	1-acylglycerol-3-phosphate O-acyltransferase activity	1/3	17/10308	0.00493993683672489	0.029016159885590295	0.009773864382514628	ABHD5	1
KMT2A	inhibitory	MF	GO:0042171	lysophosphatidic acid acyltransferase activity	1/3	19/10308	0.005520034025436327	0.029016159885590295	0.009773864382514628	ABHD5	1
KMT2A	inhibitory	MF	GO:0071617	lysophospholipid acyltransferase activity	1/3	19/10308	0.005520034025436327	0.029016159885590295	0.009773864382514628	ABHD5	1
KMT2A	inhibitory	MF	GO:0016411	acylglycerol O-acyltransferase activity	1/3	20/10308	0.005809998054780552	0.029016159885590295	0.009773864382514628	ABHD5	1
KMT2A	inhibitory	MF	GO:0140828	metal cation:monoatomic cation antiporter activity	1/3	24/10308	0.006969290533273997	0.029016159885590295	0.009773864382514628	SLC8A3	1
KMT2A	inhibitory	MF	GO:0015298	solute:cation antiporter activity	1/3	30/10308	0.008706538937125585	0.029016159885590295	0.009773864382514628	SLC8A3	1
KMT2A	inhibitory	MF	GO:0008374	O-acyltransferase activity	1/3	32/10308	0.009285171163388894	0.029016159885590295	0.009773864382514628	ABHD5	1
KMT2A	inhibitory	MF	GO:0015297	antiporter activity	1/3	60/10308	0.017362394760022215	0.045746205253702904	0.015409248085457822	SLC8A3	1
KMT2A	inhibitory	MF	GO:0015081	sodium ion transmembrane transporter activity	1/3	70/10308	0.02023644269184255	0.045746205253702904	0.015409248085457822	SLC8A3	1
KMT2A	inhibitory	MF	GO:0052689	carboxylic ester hydrolase activity	1/3	74/10308	0.02138449088694161	0.045746205253702904	0.015409248085457822	ABHD5	1
KMT2A	inhibitory	MF	GO:0015085	calcium ion transmembrane transporter activity	1/3	76/10308	0.021958178521777394	0.045746205253702904	0.015409248085457822	SLC8A3	1
MED13	excitatory	BP	GO:0042596	fear response	3/26	28/10088	4.7709335380953315e-5	0.0475184980394295	0.03977451960180529	GRIK2/EXT1/BCL2	3
MED13	excitatory	CC	GO:0098978	glutamatergic synapse	6/26	257/10470	3.1431082274628575e-5	0.003771729872955429	0.002779169380072421	CADPS/TNIK/EPHA7/GRIK2/FARP1/SYN3	6
MED13	excitatory	CC	GO:0043025	neuronal cell body	6/26	331/10470	1.2854456403807e-4	0.0077126738422842	0.005683022831156778	BRINP3/PDE1A/CADM2/EPHA7/GRIK2/FXR2	6
MED13	excitatory	CC	GO:0044297	cell body	6/26	374/10470	2.5031281648839435e-4	0.010012512659535774	0.00737764090702636	BRINP3/PDE1A/CADM2/EPHA7/GRIK2/FXR2	6
MED13	excitatory	CC	GO:0014069	postsynaptic density	5/26	266/10470	4.327801315633443e-4	0.010420362275086699	0.007678161676379672	TNIK/EPHA7/GRIK2/FXR2/SYN3	5
MED13	excitatory	CC	GO:0032279	asymmetric synapse	5/26	271/10470	4.713532842191812e-4	0.010420362275086699	0.007678161676379672	TNIK/EPHA7/GRIK2/FXR2/SYN3	5
MED13	excitatory	CC	GO:0099572	postsynaptic specialization	5/26	277/10470	5.21018113754335e-4	0.010420362275086699	0.007678161676379672	TNIK/EPHA7/GRIK2/FXR2/SYN3	5
MED13	excitatory	CC	GO:0098984	neuron to neuron synapse	5/26	287/10470	6.124710992835134e-4	0.010499504559145945	0.007736477043581222	TNIK/EPHA7/GRIK2/FXR2/SYN3	5
MED13	excitatory	CC	GO:0098794	postsynapse	6/26	466/10470	8.095883931906776e-4	0.012143825897860163	0.008948082240528541	TNIK/EPHA7/GRIK2/FARP1/FXR2/SYN3	6
MED13	excitatory	CC	GO:0098793	presynapse	5/26	367/10470	0.0018434349683716048	0.020457930039168706	0.015074264239387467	CADPS/TNIK/GRIK2/FXR2/SYN3	5
MED13	excitatory	CC	GO:0030312	external encapsulating structure	4/26	217/10470	0.0018753102535904649	0.020457930039168706	0.015074264239387467	HAPLN1/HSD17B12/NCAM1/ATRNL1	4
MED13	excitatory	CC	GO:0031012	extracellular matrix	4/26	217/10470	0.0018753102535904649	0.020457930039168706	0.015074264239387467	HAPLN1/HSD17B12/NCAM1/ATRNL1	4
MED13	excitatory	CC	GO:0098686	hippocampal mossy fiber to CA3 synapse	2/26	28/10470	0.0021543051011256383	0.021543051011256382	0.015873827060925754	EPHA7/GRIK2	2
MED13	excitatory	CC	GO:0034705	potassium channel complex	2/26	43/10470	0.0050301215950711966	0.04643189164681104	0.03421297279238708	GRIK2/DPP6	2
MED13	inhibitory	BP	GO:0048002	antigen processing and presentation of peptide antigen	3/26	24/10088	2.9678469875606583e-5	0.023772454370360872	0.020087638031594773	MARCHF1/HLA-A/HLA-C	3
MED13	inhibitory	CC	GO:0071556	integral component of lumenal side of endoplasmic reticulum membrane	2/27	13/10470	4.908768504597595e-4	0.033379625831263644	0.025835623708408396	HLA-A/HLA-C	2
MED13	inhibitory	CC	GO:0098553	lumenal side of endoplasmic reticulum membrane	2/27	13/10470	4.908768504597595e-4	0.033379625831263644	0.025835623708408396	HLA-A/HLA-C	2
MED13	inhibitory	CC	GO:0098576	lumenal side of membrane	2/27	17/10470	8.504587350638409e-4	0.03855412932289412	0.029840657370661085	HLA-A/HLA-C	2
WAC	excitatory	CC	GO:0000792	heterochromatin	2/9	69/10470	0.0014956404143288864	0.038886650772551046	0.025189733293960195	SIRT6/CBX6	2
WAC	inhibitory	CC	GO:0031594	neuromuscular junction	1/4	48/10470	0.018214978373365942	0.04930394419136841	0.031139333173495837	NRG1	1
WAC	inhibitory	CC	GO:0098982	GABA-ergic synapse	1/4	52/10470	0.019721577676547364	0.04930394419136841	0.031139333173495837	NRG1	1
WAC	inhibitory	MF	GO:0030296	protein tyrosine kinase activator activity	1/4	12/10308	0.0046491277370585005	0.046450687447351	0.017113411164813526	NRG1	1
WAC	inhibitory	MF	GO:0008373	sialyltransferase activity	1/4	13/10308	0.005035821937626639	0.046450687447351	0.017113411164813526	ST6GALNAC3	1
WAC	inhibitory	MF	GO:0045499	chemorepellent activity	1/4	18/10308	0.00696760311710265	0.046450687447351	0.017113411164813526	NRG1	1
SETD5	inhibitory	BP	GO:0000028	ribosomal small subunit assembly	1/2	16/10088	0.0031697271014179407	0.03960586513509964	0.008338076870547292	RPSA	1
SETD5	inhibitory	BP	GO:0034472	snRNA 3'-end processing	1/2	19/10088	0.00376349077852145	0.03960586513509964	0.008338076870547292	INTS14	1
SETD5	inhibitory	BP	GO:0016180	snRNA processing	1/2	24/10088	0.004752703816211956	0.03960586513509964	0.008338076870547292	INTS14	1
SETD5	inhibitory	BP	GO:0042255	ribosome assembly	1/2	49/10088	0.00969139855186918	0.0398734535184915	0.008394411267050844	RPSA	1
SETD5	inhibitory	BP	GO:0016073	snRNA metabolic process	1/2	50/10088	0.00988869083226529	0.0398734535184915	0.008394411267050844	INTS14	1
SETD5	inhibitory	BP	GO:0042274	ribosomal small subunit biogenesis	1/2	70/10088	0.013830408986622245	0.0398734535184915	0.008394411267050844	RPSA	1
SETD5	inhibitory	BP	GO:0034243	regulation of transcription elongation by RNA polymerase II	1/2	77/10088	0.015208152986542767	0.0398734535184915	0.008394411267050844	INTS14	1
SETD5	inhibitory	BP	GO:0046718	viral entry into host cell	1/2	83/10088	0.016388309887955588	0.0398734535184915	0.008394411267050844	RPSA	1
SETD5	inhibitory	BP	GO:0044409	entry into host	1/2	88/10088	0.017371233472594838	0.0398734535184915	0.008394411267050844	RPSA	1
SETD5	inhibitory	BP	GO:0032784	regulation of DNA-templated transcription elongation	1/2	93/10088	0.018353665693714438	0.0398734535184915	0.008394411267050844	INTS14	1
SETD5	inhibitory	BP	GO:0031123	RNA 3'-end processing	1/2	94/10088	0.018550093174316107	0.0398734535184915	0.008394411267050844	INTS14	1
SETD5	inhibitory	BP	GO:0006368	transcription elongation by RNA polymerase II promoter	1/2	97/10088	0.01913925768887592	0.0398734535184915	0.008394411267050844	INTS14	1
SETD5	inhibitory	BP	GO:0044000	movement in host	1/2	109/10088	0.021494146838445194	0.04133489776624076	0.008702083740261213	RPSA	1
SETD5	inhibitory	BP	GO:0051701	biological process involved in interaction with host	1/2	120/10088	0.023650308926141173	0.04223269451096638	0.00889109358125608	RPSA	1
SETD5	inhibitory	BP	GO:0002181	cytoplasmic translation	1/2	147/10088	0.028932623998335738	0.04822103999722623	0.010151797894152891	RPSA	1
SETD5	inhibitory	CC	GO:0032039	integrator complex	1/2	16/10470	0.0030541619077676385	0.01832497144660583	NA	INTS14	1
SETD5	inhibitory	CC	GO:0022627	cytosolic small ribosomal subunit	1/2	39/10470	0.007436336122392584	0.02230900836717775	NA	RPSA	1
SETD5	inhibitory	CC	GO:0015935	small ribosomal subunit	1/2	68/10470	0.012947928404258735	0.025678350135110328	NA	RPSA	1
SETD5	inhibitory	CC	GO:0022626	cytosolic ribosome	1/2	90/10470	0.017118900090073552	0.025678350135110328	NA	RPSA	1
SETD5	inhibitory	CC	GO:0044391	ribosomal subunit	1/2	166/10470	0.03145976163034869	0.0363416510636807	NA	RPSA	1
SETD5	inhibitory	CC	GO:0005840	ribosome	1/2	192/10470	0.0363416510636807	0.0363416510636807	NA	RPSA	1
SETD5	inhibitory	MF	GO:0043236	laminin binding	1/2	13/10308	0.0025208444562563326	0.015879100666578827	0.0033429685613850166	RPSA	1
SETD5	inhibitory	MF	GO:0050840	extracellular matrix binding	1/2	23/10308	0.004457790759650693	0.015879100666578827	0.0033429685613850166	RPSA	1
SETD5	inhibitory	MF	GO:0098631	cell adhesion mediator activity	1/2	39/10308	0.007552989350343431	0.015879100666578827	0.0033429685613850166	RPSA	1
SETD5	inhibitory	MF	GO:0001618	virus receptor activity	1/2	41/10308	0.007939550333289414	0.015879100666578827	0.0033429685613850166	RPSA	1
SETD5	inhibitory	MF	GO:0140272	exogenous protein binding	1/2	41/10308	0.007939550333289414	0.015879100666578827	0.0033429685613850166	RPSA	1
SETD5	inhibitory	MF	GO:0043022	ribosome binding	1/2	64/10308	0.012379589595159946	0.020632649325266577	0.0043437156474245425	RPSA	1
SETD5	inhibitory	MF	GO:0043021	ribonucleoprotein complex binding	1/2	141/10308	0.0271715945615133	0.035399413782669226	0.007452508164772469	RPSA	1
SETD5	inhibitory	MF	GO:0003735	structural constituent of ribosome	1/2	147/10308	0.02831953102613538	0.035399413782669226	0.007452508164772469	RPSA	1
SRSF11	inhibitory	CC	GO:0000145	exocyst	1/3	11/10470	0.003148852664604629	0.04277908318317003	0.016678005139637436	EXOC7	1
SRSF11	inhibitory	CC	GO:0000795	synaptonemal complex	1/3	21/10470	0.006005703675492136	0.04277908318317003	0.016678005139637436	SMC3	1
SRSF11	inhibitory	CC	GO:0099086	synaptonemal structure	1/3	21/10470	0.006005703675492136	0.04277908318317003	0.016678005139637436	SMC3	1
SRSF11	inhibitory	CC	GO:0090543	Flemming body	1/3	29/10470	0.008287250532480361	0.04277908318317003	0.016678005139637436	EXOC7	1
SRSF11	inhibitory	CC	GO:0097431	mitotic spindle pole	1/3	36/10470	0.010280737813657903	0.04277908318317003	0.016678005139637436	SMC3	1
SRSF11	inhibitory	CC	GO:0009295	nucleoid	1/3	40/10470	0.011418673049388484	0.04277908318317003	0.016678005139637436	LONP1	1
SRSF11	inhibitory	CC	GO:0042645	mitochondrial nucleoid	1/3	40/10470	0.011418673049388484	0.04277908318317003	0.016678005139637436	LONP1	1
SRSF11	inhibitory	CC	GO:0000794	condensed nuclear chromosome	1/3	48/10470	0.013691926157406775	0.04277908318317003	0.016678005139637436	SMC3	1
SRSF11	inhibitory	CC	GO:0099023	vesicle tethering complex	1/3	50/10470	0.01425969439439001	0.04277908318317003	0.016678005139637436	EXOC7	1
SRSF11	inhibitory	MF	GO:0016887	ATP hydrolysis activity	2/3	267/10308	0.00197105249812527	0.032016197347530695	0.01045901183766883	SMC3/LONP1	2
SRSF11	inhibitory	MF	GO:0043560	insulin receptor substrate binding	1/3	11/10308	0.0031982918358707257	0.032016197347530695	0.01045901183766883	LONP1	1
SRSF11	inhibitory	MF	GO:0140657	ATP-dependent activity	2/3	402/10308	0.004434041265936456	0.032016197347530695	0.01045901183766883	SMC3/LONP1	2
SRSF11	inhibitory	MF	GO:0070182	DNA polymerase binding	1/3	18/10308	0.005230013621244312	0.032016197347530695	0.01045901183766883	LONP1	1
SRSF11	inhibitory	MF	GO:0070840	dynein complex binding	1/3	19/10308	0.005520034025436327	0.032016197347530695	0.01045901183766883	SMC3	1
SRSF11	inhibitory	MF	GO:0017111	ribonucleoside triphosphate phosphatase activity	2/3	496/10308	0.006711147256049811	0.032437211737574086	0.010596548299026018	SMC3/LONP1	2
SRSF11	inhibitory	MF	GO:0043531	ADP binding	1/3	28/10308	0.00812768145257714	0.033671823160676725	0.010999869635066809	LONP1	1
SRSF11	inhibitory	MF	GO:0048487	beta-tubulin binding	1/3	34/10308	0.009863578175203891	0.035755470885114105	0.011680553102215135	SMC3	1
SRSF11	inhibitory	MF	GO:0004252	serine-type endopeptidase activity	1/3	42/10308	0.012174954954730421	0.03616345438333335	0.011813832647912892	LONP1	1
SRSF11	inhibitory	MF	GO:0003777	microtubule motor activity	1/3	49/10308	0.014194456478117567	0.03616345438333335	0.011813832647912892	SMC3	1
SRSF11	inhibitory	MF	GO:0005546	phosphatidylinositol-4,5-bisphosphate binding	1/3	52/10308	0.015059113864539508	0.03616345438333335	0.011813832647912892	EXOC7	1
SRSF11	inhibitory	MF	GO:0008236	serine-type peptidase activity	1/3	54/10308	0.01563527114292862	0.03616345438333335	0.011813832647912892	LONP1	1
SRSF11	inhibitory	MF	GO:0017171	serine hydrolase activity	1/3	56/10308	0.016211203689080467	0.03616345438333335	0.011813832647912892	LONP1	1
SRSF11	inhibitory	MF	GO:1902936	phosphatidylinositol bisphosphate binding	1/3	71/10308	0.02052353886999503	0.03875938973258167	0.012661869604110166	EXOC7	1
SRSF11	inhibitory	MF	GO:0003727	single-stranded RNA binding	1/3	72/10308	0.020810578958242454	0.03875938973258167	0.012661869604110166	LONP1	1
SRSF11	inhibitory	MF	GO:0003774	cytoskeletal motor activity	1/3	74/10308	0.02138449088694161	0.03875938973258167	0.012661869604110166	SMC3	1
SRSF11	inhibitory	MF	GO:0003697	single-stranded DNA binding	1/3	104/10308	0.029966279102731308	0.04827900522106711	0.015771725843542795	LONP1	1
SRSF11	inhibitory	MF	GO:0008094	ATP-dependent activity, acting on DNA	1/3	104/10308	0.029966279102731308	0.04827900522106711	0.015771725843542795	SMC3	1
KDM6A	inhibitory	MF	GO:0070878	primary miRNA binding	1/2	10/10308	0.001939393487606078	0.018321845720135874	0.005303692182144595	DDX3X	1
KDM6A	inhibitory	MF	GO:0140666	annealing activity	1/2	12/10308	0.0023270462912001744	0.018321845720135874	0.005303692182144595	DDX3X	1
KDM6A	inhibitory	MF	GO:0035613	RNA stem-loop binding	1/2	15/10308	0.002908384312886647	0.018321845720135874	0.005303692182144595	DDX3X	1
KDM6A	inhibitory	MF	GO:0043024	ribosomal small subunit binding	1/2	16/10308	0.0031021260044609145	0.018321845720135874	0.005303692182144595	DDX3X	1
KDM6A	inhibitory	MF	GO:0035250	UDP-galactosyltransferase activity	1/2	18/10308	0.0034895529141276693	0.018321845720135874	0.005303692182144595	B3GALNT1	1
KDM6A	inhibitory	MF	GO:0008143	poly(A) binding	1/2	20/10308	0.0038769045258184587	0.018321845720135874	0.005303692182144595	DDX3X	1
KDM6A	inhibitory	MF	GO:0008378	galactosyltransferase activity	1/2	20/10308	0.0038769045258184587	0.018321845720135874	0.005303692182144595	B3GALNT1	1
KDM6A	inhibitory	MF	GO:0008376	acetylgalactosaminyltransferase activity	1/2	23/10308	0.004457790759650693	0.018321845720135874	0.005303692182144595	B3GALNT1	1
KDM6A	inhibitory	MF	GO:0048027	mRNA 5'-UTR binding	1/2	24/10308	0.004651381855273473	0.018321845720135874	0.005303692182144595	DDX3X	1
KDM6A	inhibitory	MF	GO:0031369	translation initiation factor binding	1/2	26/10308	0.005038507573037365	0.018321845720135874	0.005303692182144595	DDX3X	1
KDM6A	inhibitory	MF	GO:0070717	poly-purine tract binding	1/2	26/10308	0.005038507573037365	0.018321845720135874	0.005303692182144595	DDX3X	1
KDM6A	inhibitory	MF	GO:0043015	gamma-tubulin binding	1/2	29/10308	0.005619054965978809	0.018730183219929364	0.005421895142611132	DDX3X	1
KDM6A	inhibitory	MF	GO:0043539	protein serine/threonine kinase activator activity	1/2	42/10308	0.008132802588021293	0.02502400796314244	0.00724379177880439	DDX3X	1
KDM6A	inhibitory	MF	GO:0003724	RNA helicase activity	1/2	60/10308	0.01160812418473478	0.030948973987899864	0.008958913522813118	DDX3X	1
KDM6A	inhibitory	MF	GO:0008186	ATP-dependent activity, acting on RNA	1/2	61/10308	0.011801018774081795	0.030948973987899864	0.008958913522813118	DDX3X	1
KDM6A	inhibitory	MF	GO:0003678	DNA helicase activity	1/2	64/10308	0.012379589595159946	0.030948973987899864	0.008958913522813118	DDX3X	1
KDM6A	inhibitory	MF	GO:0003727	single-stranded RNA binding	1/2	72/10308	0.01392161684030191	0.03246479753748521	0.009397704550324668	DDX3X	1
KDM6A	inhibitory	MF	GO:0030295	protein kinase activator activity	1/2	77/10308	0.014884772072462527	0.03246479753748521	0.009397704550324668	DDX3X	1
KDM6A	inhibitory	MF	GO:0019209	kinase activator activity	1/2	81/10308	0.015654957417300608	0.03246479753748521	0.009397704550324668	DDX3X	1
KDM6A	inhibitory	MF	GO:0008194	UDP-glycosyltransferase activity	1/2	84/10308	0.016232398768742606	0.03246479753748521	0.009397704550324668	B3GALNT1	1
KDM6A	inhibitory	MF	GO:0008094	ATP-dependent activity, acting on DNA	1/2	104/10308	0.020077678144751143	0.038243196466192654	0.011070398977055768	DDX3X	1
KDM6A	inhibitory	MF	GO:0016758	hexosyltransferase activity	1/2	118/10308	0.022764893478400938	0.041390715415274434	0.011981522883368916	B3GALNT1	1
KDM6A	inhibitory	MF	GO:0004386	helicase activity	1/2	130/10308	0.025065284286189593	0.043591798758590594	0.012618678588013067	DDX3X	1
KDM6A	inhibitory	MF	GO:0043021	ribonucleoprotein complex binding	1/2	141/10308	0.0271715945615133	0.0452859909358555	0.013109102639326593	DDX3X	1
KDM6A	inhibitory	MF	GO:0019887	protein kinase regulator activity	1/2	156/10308	0.030040165069728286	0.04806426411156526	0.013913339611242576	DDX3X	1
KDM6A	inhibitory	MF	GO:0016757	glycosyltransferase activity	1/2	169/10308	0.03252283345228535	0.049312727975341114	0.014274737045493481	B3GALNT1	1
KDM6A	inhibitory	MF	GO:0019207	kinase regulator activity	1/2	173/10308	0.033286091383355254	0.049312727975341114	0.014274737045493481	DDX3X	1
