# Supplementary material for: Single-cell brain organoid screening identifies developmental defects in autism
Source: Nature. 2023 Sep 13;621(7978):46. doi: 10.1038/s41586-023-06473-y (PMC10499611; doi:10.1038/s41586-023-06473-y)
Supplement: Supplementary file 7 — TF modules and GRN inference. [file 41586_2023_6473_MOESM7_ESM.txt]

target	tf	estimate	n_regions	n_genes	n_tfs	regions	pval	padj
AMBRA1	AC073111.5	0.07219463569981457	15	13	15	chr11-45371258-45371396	0.0037819006033251094	0.04691195477346647
APOO	AC073111.5	0.05886242020905961	27	13	25	chrX-23796383-23796700	1.21585395830109e-5	4.893469088638863e-4
BAIAP2L1	AC073111.5	0.021307031165114884	38	13	32	chr7-98080550-98080603;chr7-99392913-99393240	6.906037775038772e-12	1.052684946347766e-9
MECOM	AC073111.5	0.02201698124140363	33	13	24	chr3-168047230-168047540;chr3-169662165-169662483;chr3-170585193-170585409	5.169623206956717e-15	1.2186034821486506e-12
OOEP	AC073111.5	-0.10449150792141718	19	13	25	chr6-73598015-73598332;chr6-73733128-73733371	7.9328263554648e-30	8.400743819815337e-27
PLEKHA7	AC073111.5	0.02501341826635491	30	13	30	chr11-15758899-15759360	0.0017866175817113188	0.027351755793057684
PRRX1	AC073111.5	-0.041207534376169884	22	13	20	chr1-170586695-170586828;chr1-171258941-171259271	3.5956129339941424e-6	1.6929646538322126e-4
SCGN	AC073111.5	0.050703069029085224	24	13	14	chr6-26613786-26613940	0.0016787212578128464	0.026074769306071534
SRP14	AC073111.5	0.0432008199283119	12	13	12	chr15-40098759-40099061	0.0015419455224303553	0.024477353294641128
STEAP1B	AC073111.5	0.08009760908619155	33	13	32	chr7-23181570-23181769	4.98669490628886e-4	0.010320344487197921
TCEAL4	AC073111.5	-0.06590199685272957	15	13	13	chrX-104367555-104367793	9.206509869463881e-4	0.016615721201494623
TIMM23B	AC073111.5	-0.065389092837445	9	13	7	chr10-49761558-49761833;chr10-50593996-50594289	5.630678634435262e-7	3.319602060556863e-5
UQCR10	AC073111.5	-0.0480366210243515	12	13	10	chr22-30289193-30289292	0.003392977275953691	0.04350133215890925
CCDC175	AEBP2	0.05288065256336147	33	28	30	chr14-60327369-60327783	5.031435979324769e-5	0.0016268425172359898
CREB5	AEBP2	6.446600728089447e-4	22	28	25	chr7-28179622-28180065;chr7-28298888-28299216	8.919164158576884e-4	0.016222892437718878
EPHA5	AEBP2	-0.040420581940179424	16	28	15	chr4-66357340-66357580	0.0033412770881646506	0.04302451741475135
FBXL13	AEBP2	0.043157453462813106	12	28	12	chr7-102914660-102914897	0.0010108300334117175	0.017883476454700835
GNG12	AEBP2	-0.04852599042715639	22	28	23	chr1-67853702-67853995	0.0034155685275144626	0.04369154436744693
HAP1	AEBP2	0.03711907952517198	17	28	21	chr17-41662694-41662962	0.0038432423004172056	0.04748050189046632
HLA-E	AEBP2	0.04254630019121984	18	28	24	chr6-30496544-30496834	0.0016023201765336694	0.025191581767470522
IDO1	AEBP2	0.05645831186975839	9	28	16	chr8-39992717-39992999	5.264231490705483e-6	2.3593975634317063e-4
IPCEF1	AEBP2	0.043778483862889385	15	28	11	chr6-153865795-153865849	0.0023982583917006237	0.03395312893190675
LAMC1	AEBP2	0.043036247223405925	13	28	13	chr1-182314621-182314872	0.0036464325834312085	0.045688758792726256
MAP3K14	AEBP2	0.05736971653083805	32	28	33	chr17-45719738-45720042	1.1745059770918118e-4	0.0032518936777788288
NFE2L2	AEBP2	-0.0474327529578951	14	28	15	chr2-176812194-176812660	0.0019037837558311765	0.028650328356666532
NRG1	AEBP2	0.039634166584297414	41	28	36	chr8-31184702-31184922	0.0027628532310916346	0.037532220614689554
PDE10A	AEBP2	0.03975963077749292	41	28	34	chr6-166492419-166492673	0.0016937831202631847	0.026260210641583823
PDLIM5	AEBP2	0.04296924641807162	8	28	12	chr4-94451657-94451856	6.363833650359698e-4	0.012506202048134614
PTCHD4	AEBP2	0.06459169341472731	19	28	19	chr6-46781559-46781749	5.473542726464138e-7	3.240525957582352e-5
RALGAPA2	AEBP2	-0.055366916183323386	25	28	22	chr20-19850183-19850424	0.001417459517850599	0.02296452358562922
SGMS2	AEBP2	0.06850553652668229	5	28	8	chr4-108425969-108426305	1.434725938006097e-7	9.809057896177185e-6
SLC2A3	AEBP2	0.10117605879831282	15	28	13	chr12-7971015-7971182;chr12-8082564-8082761	0.0015911753154046924	0.025059332858336402
SLCO1B3	AEBP2	0.09257929187979384	6	28	9	chr12-20751049-20751460	9.258264355883151e-12	1.3755065856586102e-9
ST8SIA1	AEBP2	-0.04178558210313211	20	28	21	chr12-22321655-22321989	0.00224226882011053	0.032302404990862316
STMN2	AEBP2	-0.09124645834607445	22	28	24	chr8-80331974-80332126;chr8-80446083-80446311	0.0010651031075632907	0.018590302643875293
TANC1	AEBP2	-0.04317061558917468	25	28	28	chr2-158686240-158686488	0.0016500034383170664	0.02574725617879096
THSD4	AEBP2	-0.007887414459543725	31	28	29	chr15-70111743-70111956;chr15-70148549-70148814	0.003404267502791174	0.04359053197241901
TNC	AEBP2	0.04747587800086547	26	28	32	chr9-113919039-113919614;chr9-115118871-115119173;chr9-115142555-115142970	1.6453630579317576e-4	0.004275667156723218
VAT1L	AEBP2	0.040258538617767264	29	28	29	chr16-78002943-78003292	0.002752254759401996	0.0374243407596036
WHRN	AEBP2	0.0517413781258236	8	28	10	chr9-114779413-114779692	3.172679930007457e-4	0.007237456594198809
XYLT1	AEBP2	0.04635938610056999	25	28	26	chr16-16835138-16835190	0.0025932461494125028	0.035899916838412024
ASPM	AR	0.07384109082249425	20	35	29	chr1-196660912-196661215	9.350501706389982e-10	9.973278400882219e-8
BEST3	AR	-0.06694251053582916	17	35	15	chr12-68686458-68686618	1.2028585075165427e-5	4.8480929028807396e-4
CENPF	AR	0.0353180160035086	18	35	20	chr1-214264449-214264543	3.086682736527527e-4	0.007085134126894061
CHST9	AR	-0.07048658565482292	21	35	19	chr18-28036586-28036852	2.5809262083194063e-6	1.2665872885391874e-4
CTNNA2	AR	0.048405188216525855	24	35	29	chr2-79041106-79041456	5.589160007518627e-4	0.01129985447813756
DIAPH3	AR	0.03999691949432681	32	35	32	chr13-59680415-59680463	3.7493733203431984e-4	0.008246103768015893
DSCAM	AR	0.13816243968913564	39	35	31	chr21-41022062-41022265	2.0485737426566075e-4	0.005117619169642956
EGFR	AR	-0.07791252794555348	27	35	28	chr7-55504476-55504783;chr7-55527023-55527152	0.0016208712917635067	0.025413738961196825
ETV1	AR	-0.24405444279997013	17	35	24	chr7-14013702-14013945	3.771042895615262e-4	0.008280831565839282
FGF12	AR	0.11790767767701663	40	35	31	chr3-191523132-191523210	0.0021822110143335286	0.03166309723135785
GLCCI1	AR	0.04045365376206465	10	35	10	chr7-7772455-7772802	2.634504564221366e-4	0.006248325256340125
HOPX	AR	-0.041103628295548526	25	35	27	chr4-56637388-56637521	0.0030028124071552376	0.0398690717841044
JAG1	AR	0.05152003754542479	14	35	12	chr20-10619424-10619786	0.0018893910925429748	0.02849309796340439
KANK1	AR	0.04034509039360873	12	35	11	chr9-444595-444916	0.0017042995111604183	0.026385497625654203
LIFR	AR	0.03998164400351955	18	35	20	chr5-38373779-38374096	0.003946063819046628	0.04837400035676375
MAGI1	AR	0.149527813210665	33	35	32	chr3-65742741-65742967	3.161517298948428e-4	0.007216919027072793
MAN2A1	AR	0.039650436245942736	18	35	16	chr5-110256325-110256617	0.0011701468214944067	0.019961161396884846
MYO1E	AR	-0.042051748712824015	26	35	23	chr15-59295046-59295282	0.0031363402064357726	0.04109953818156368
NELL2	AR	0.061835007262040206	31	35	34	chr12-44627510-44627609	0.003469068465633015	0.044173047697053665
NFIA	AR	-0.1433763467233218	39	35	32	chr1-60280309-60280480	5.298471669771151e-4	0.010833465084255176
NXPH1	AR	0.0348105147906703	19	35	18	chr7-9557849-9558034	0.001220343873739903	0.020574495199532757
PCDH15	AR	-2.0461488113211052e-4	10	35	13	chr10-54082004-54082219;chr10-55628358-55628698	3.6676161090862396e-5	0.001246244597071328
PDE10A	AR	-0.05911889531532804	41	35	34	chr6-166956854-166956948	3.0491636150856404e-4	0.007016164832000279
PDZRN3	AR	-0.04687629700510549	22	35	23	chr3-73955572-73956031	1.1236931880493546e-5	4.575500638069134e-4
PREX2	AR	0.06422932403960899	17	35	24	chr8-67915518-67915822;chr8-69074053-69074339	0.0011656884536622937	0.01990680694223289
RFX4	AR	0.04410641734991416	39	35	41	chr12-106586842-106587009	0.002173248667445574	0.03156392973099994
RHOJ	AR	-0.035092538043384275	18	35	20	chr14-63224123-63224623	0.002169356976831993	0.03151715750187241
SAMD4A	AR	0.03633584994967666	47	35	48	chr14-55454292-55454897	0.003209589552446765	0.04177568066854862
SEMA5A	AR	-0.03745242925848373	20	35	23	chr5-9642769-9642829	0.0013762824641668859	0.022472825725281097
SERINC5	AR	0.033765437447550915	8	35	8	chr5-80153623-80153852	0.0018878055020221675	0.028479859247248523
TNC	AR	0.04222811975607826	26	35	32	chr9-115944152-115944867	3.036677363631344e-4	0.006995433812244957
UTRN	AR	0.04653214332330494	12	35	14	chr6-144683256-144683600	0.0034014637864574417	0.04357443876516425
WWTR1	AR	-0.07759721329251164	21	35	22	chr3-149703329-149703392	0.00407497087577812	0.04949885924958769
YAP1	AR	0.06676585506857148	12	35	18	chr11-102118988-102119173;chr11-102280384-102280669	2.1660281515514598e-4	0.005355096895171818
ZNF521	AR	-0.048476282542467754	16	35	19	chr18-25284828-25285649	0.002616092921982409	0.03612211240592249
ADAMTS1	ARID5A	0.04562560908255663	10	58	11	chr21-26041836-26042193	3.004066490911528e-4	0.0069305117921774646
BARD1	ARID5A	0.042472825877828434	12	58	10	chr2-214127196-214127501	0.001771106730258002	0.027157098407619432
CA13	ARID5A	0.03991818289499616	19	58	22	chr8-86305401-86305751	0.0016811940702924563	0.02610670108383032
CACNA1E	ARID5A	-0.07313268869365294	22	58	19	chr1-181313115-181313224	0.0011515266722921357	0.0197245239497287
CNKSR3	ARID5A	0.05103234601955175	16	58	16	chr6-153865795-153865849	7.219636509996535e-6	3.1110592144728837e-4
CREB5	ARID5A	-0.055145928420459796	22	58	25	chr7-28572640-28573592	6.229804583456325e-4	0.012301091077483613
CSMD1	ARID5A	-0.04015665299960915	18	58	18	chr8-4496804-4496963	0.00237049436581277	0.03364460915532822
CSMD3	ARID5A	0.05042781825689397	14	58	22	chr8-113067768-113068024	8.665100959450319e-5	0.002539665268200562
CTNNAL1	ARID5A	0.0513480338895362	10	58	13	chr9-107968618-107968909	3.6447547693141456e-4	0.008061962865866523
EMX2	ARID5A	0.058853238784688004	8	58	7	chr10-117775452-117775896	2.33739341696263e-6	1.1610304207797624e-4
ETV1	ARID5A	0.03330122255881296	17	58	24	chr7-13981141-13981422	0.003005908439977966	0.039897786819396194
EVA1C	ARID5A	0.0678395197784907	26	58	32	chr21-31395524-31395729;chr21-32426694-32427067	0.0010499477797677305	0.018383875564568122
EZR	ARID5A	0.045933986146743745	11	58	9	chr6-158910389-158910729	0.003890772497829853	0.04789799346508415
FAM155A	ARID5A	-0.0529718389129332	13	58	11	chr13-107124142-107124376	0.0010548578124111446	0.0184492050899103
FRMPD4	ARID5A	-0.04598786598062614	21	58	16	chrX-13232851-13232890	0.003513121018292962	0.04452492844609666
GFAP	ARID5A	0.03844140899443511	11	58	11	chr17-44900926-44900989	0.002656705641223062	0.03651463342650034
GNG12	ARID5A	0.046359527287174435	22	58	23	chr1-66929879-66930065	0.0035211476911236536	0.04459455503608587
GRID2	ARID5A	-0.03531923540268522	27	58	28	chr4-93050201-93050340	0.003978085101817379	0.048642913240914076
HERPUD1	ARID5A	0.05111470414812692	10	58	9	chr16-56424252-56424494	3.539797346598247e-4	0.007879923459485225
HGF	ARID5A	-0.05725238050621676	15	58	15	chr7-82257196-82257497	0.001553537804593409	0.024616980602796726
IL6ST	ARID5A	0.078808920741519	21	58	22	chr5-55303349-55303593;chr5-56677956-56678270	0.0012199089448921483	0.020568393528860314
KIAA1217	ARID5A	0.10603343635398829	22	58	19	chr10-22805192-22805691;chr10-24456357-24456611	2.2132890624722523e-4	0.005440326317694666
KLF6	ARID5A	0.03713689194704505	9	58	8	chr10-3248574-3248812	0.0035571415574733264	0.044921151498460564
LAMC1	ARID5A	-0.04302773013558811	13	58	13	chr1-182186360-182186702	0.0021762733776682	0.031598085034552616
LDLR	ARID5A	0.03645752767045933	14	58	17	chr19-11095063-11095352	1.9807292878525252e-4	0.004978599385162647
MAGI1	ARID5A	0.035382454225886456	33	58	32	chr3-65706275-65706327	0.0010604480741289294	0.01853086960306316
MAML2	ARID5A	0.04245654320685824	26	58	33	chr11-95556474-95557115	0.0010842367025941221	0.018835561933625546
MAN2A1	ARID5A	0.041023470732822545	18	58	16	chr5-110053423-110053555	0.0037740855952218175	0.04683976610644727
MYO5B	ARID5A	0.038043837654958716	15	58	14	chr18-50131645-50131946	3.8871215174244374e-4	0.008484798607077022
NAALADL2	ARID5A	0.03543120715761724	23	58	17	chr3-173703629-173703684	0.0038454239045294797	0.0474970384840353
NELL2	ARID5A	-0.04014313485229215	31	58	34	chr12-45728469-45728734	1.6804626462790616e-4	0.004351622750784601
NFATC2	ARID5A	0.06152058915980853	16	58	18	chr20-52500130-52500359	0.0012286623302499122	0.02067514287981468
NFE2L2	ARID5A	-0.052992288691974414	14	58	15	chr2-177031477-177032108	0.004043426288211904	0.04922350533501263
NOS1AP	ARID5A	0.05160716965715337	14	58	18	chr1-162018999-162019174	4.3162461087552554e-7	2.6282822446503845e-5
OAF	ARID5A	0.041821926181367215	15	58	14	chr11-119120958-119121134	0.0031234224994179547	0.04097652944816785
PDE1A	ARID5A	0.05032976489254714	25	58	21	chr2-183349093-183349436	2.939522585235877e-4	0.006804454902088045
POLR3A	ARID5A	-0.04583967182034846	9	58	10	chr10-78204549-78204660	5.071999536894645e-4	0.010468431635022365
PRELID2	ARID5A	-0.04517120763259785	18	58	19	chr5-146647615-146647676	0.0031009621153369133	0.04077059595189055
PTPN13	ARID5A	0.03613306104146199	15	58	15	chr4-87853095-87853297	0.0020887889247632515	0.030702930088528507
PTPRM	ARID5A	0.03695744405922694	41	58	35	chr18-6547575-6547600	4.5516804899083135e-4	0.009589132280325128
RBM47	ARID5A	0.036774208021764315	13	58	16	chr4-40524778-40525037	0.0026504405129307816	0.03646766903177218
RHOQ	ARID5A	-0.046240239600859705	10	58	8	chr2-46062984-46063247	3.30913999997217e-4	0.007472315418542707
RORA	ARID5A	-0.046720564966174265	12	58	10	chr15-60760335-60760571	0.0016715181544364277	0.025992268778536973
SAMD4A	ARID5A	0.005518001110275728	47	58	48	chr14-53509277-53509779;chr14-54674010-54674129	1.2008659015919619e-5	4.8414471993622407e-4
SLC7A11	ARID5A	0.03578397883041182	18	58	18	chr4-138973451-138973752	0.0015260924623888344	0.024285076912377745
SLC9A9	ARID5A	-0.04762338987321191	10	58	9	chr3-144127855-144128199	6.981902953225276e-4	0.013447741831754038
SOX6	ARID5A	-0.0401676478333768	43	58	35	chr11-16179747-16179978	0.0027020763086654993	0.03692920651050335
SPHKAP	ARID5A	-0.05662188599899068	14	58	16	chr2-228180180-228180529	7.597871611768189e-4	0.014377559901585471
STAT1	ARID5A	0.05160462077690557	10	58	11	chr2-191030566-191030750	1.0228720723147827e-5	4.216728234403105e-4
SYNE1	ARID5A	0.0347289958954917	8	58	9	chr6-152380152-152380384	0.0030119681352390897	0.039956734671540886
TFRC	ARID5A	0.03496197759522962	10	58	10	chr3-196341217-196341465	2.8258796172066203e-4	0.006599967078774006
TGFB2	ARID5A	0.04455691120680515	11	58	10	chr1-218467126-218467311	9.571432116414504e-5	0.002751200727421226
TOX	ARID5A	-0.04939638916491758	16	58	14	chr8-58256357-58256705	0.001388049042382365	0.022618125455468756
VEGFA	ARID5A	0.044198427556423864	4	58	4	chr6-43129909-43130070	6.397521694221012e-5	0.001985148585641239
WWTR1	ARID5A	0.05081287432890611	21	58	22	chr3-150255401-150255748	3.6479393144744524e-4	0.008067739856279411
YBX3	ARID5A	-0.06772079970622372	11	58	19	chr12-11199558-11199889	7.270281316862728e-6	3.130010001753113e-4
ZBTB20	ARID5A	-0.051611151633997814	32	58	25	chr3-114214166-114214312	0.004035830901297733	0.0491590939456265
ZEB1	ARID5A	0.04102995920309828	29	58	34	chr10-31803816-31804165	0.0025897817061950033	0.03586429422437788
ANKFN1	ARID5B	0.047632254397685404	26	46	22	chr17-57356410-57357322	0.003149519285378494	0.04122850083990058
ANOS1	ARID5B	-0.05285093758079236	26	46	24	chrX-9465522-9465671	1.7562682320617645e-4	0.004518805996217659
AP1S2	ARID5B	0.06096967551450005	14	46	16	chrX-16628581-16628818	3.2918532880991572e-6	1.5687398963367476e-4
CAST	ARID5B	0.039316861991012725	11	46	11	chr5-96247199-96247749	0.0025368933170746956	0.03531736107526263
CCDC175	ARID5B	0.0544614250961258	33	46	30	chr14-59585591-59585733	1.2239459491580527e-4	0.0033662696193939843
CNTNAP2	ARID5B	0.033352686276670825	30	46	33	chr7-148230124-148230274	0.0017538093731901425	0.026967487621720763
CTNNAL1	ARID5B	0.06358231059911798	10	46	13	chr9-107968618-107968909	9.269149773395674e-5	0.002679625204913616
DOK5	ARID5B	0.04094902311057962	15	46	10	chr20-54633932-54634280	5.95674670645532e-4	0.01187093017149911
ELL2	ARID5B	0.03915503259675413	12	46	12	chr5-96247199-96247749	0.002240915535196735	0.0322919734555744
F3	ARID5B	0.041167235462830784	15	46	17	chr1-93617025-93617284	9.485929512538645e-4	0.017007315587549407
FHIT	ARID5B	0.008012012892553717	9	46	9	chr3-59327318-59327659;chr3-60756236-60756454	0.0012363379941922208	0.020785678876992342
GAD2	ARID5B	0.06699060585960329	20	46	29	chr10-26860017-26860364	8.116151824558078e-12	1.2186774026971028e-9
GPC6	ARID5B	0.03372665397507523	37	46	33	chr13-93559756-93559993	0.003902506714940644	0.048000048752581875
HLA-E	ARID5B	0.03407244795102868	18	46	24	chr6-31008241-31008310	0.002564808223343634	0.035611239571848786
HSP90B1	ARID5B	0.058853378162517136	13	46	14	chr12-104886678-104886928	2.3617628355528434e-4	0.005717471408962534
IFI16	ARID5B	0.11510116873662979	11	46	9	chr1-157969813-157970037;chr1-159090915-159091066	1.2282951092855828e-11	1.7980326915418223e-9
KHDRBS2	ARID5B	0.049209888279678794	17	46	18	chr6-63245994-63246224	5.004362710679937e-4	0.010352899743588665
KLHDC8A	ARID5B	0.058358255624619756	23	46	17	chr1-205422057-205422202	1.6368053429475833e-5	6.305685134777144e-4
LAMC1	ARID5B	0.10252234793456241	13	46	13	chr1-183060438-183060780	3.9669712383724945e-14	8.370457888667775e-12
LIMD1	ARID5B	0.04066475900769292	11	46	10	chr3-45644039-45644338	0.0010326244150614884	0.01816183638103588
MAML2	ARID5B	0.04095732460544004	26	46	33	chr11-96254146-96254435	2.742245635196276e-4	0.006452787344235561
MAP3K14	ARID5B	-0.047755288965381254	32	46	33	chr17-45061110-45061282	0.0036524118131349096	0.045732670295682655
MAST4	ARID5B	0.041373164152644235	40	46	30	chr5-67724466-67724706	7.181391406229136e-4	0.013761402348440036
MYO1E	ARID5B	0.0521613604222717	26	46	23	chr15-60374347-60374451	3.996570554151093e-5	0.00134086941329064
MYO5B	ARID5B	0.046143917925366845	15	46	14	chr18-50128863-50129051	5.31886426318193e-4	0.010868060890002305
NFATC2	ARID5B	0.04150149644240769	16	46	18	chr20-52500130-52500359	0.0011993824180435147	0.020327392911391583
NKAIN3	ARID5B	0.052874708192086624	17	46	13	chr8-64046680-64047047	0.0020679937136892953	0.030471996087730168
POLA1	ARID5B	0.04362276047204752	19	46	17	chrX-24449470-24449502	4.927774036022937e-4	0.01022168386014213
PTH2R	ARID5B	0.04959188069035283	38	46	39	chr2-209638324-209638545	8.566825231940487e-6	3.6147228873357036e-4
RASSF8	ARID5B	0.04664950168942324	11	46	12	chr12-25194274-25194428	3.6650117522017716e-4	0.00809596267626817
SAMD4A	ARID5B	0.05296397245824039	47	46	48	chr14-54727970-54728319	0.002245062053209911	0.032326901678796316
SAT1	ARID5B	0.05764823769939777	24	46	25	chrX-23807430-23807779	1.3424194297921607e-4	0.0036297382336163727
SLC7A11	ARID5B	0.07906971095151694	18	46	18	chr4-138035771-138036056;chr4-138659863-138660195	0.0011744381886531932	0.020018314531267213
SLC9A9	ARID5B	0.04411534721839826	10	46	9	chr3-142976608-142976939	0.0032221341800216623	0.041896370807344076
SLC9B1	ARID5B	0.044424880451364245	12	46	14	chr4-103086659-103086945	2.661574057895364e-4	0.006301385076219071
SORCS1	ARID5B	-0.03671305137392699	31	46	32	chr10-108204489-108204833	0.003386932398864277	0.04344331190173021
SOX4	ARID5B	0.03989284328563849	15	46	16	chr6-21995697-21995994	0.0020721171657681605	0.030519148207661686
SPATA13	ARID5B	-0.05760282219163452	25	46	27	chr13-23021950-23022264	2.9335904671868335e-5	0.0010352832607139302
TANC1	ARID5B	-0.05584210288336039	25	46	28	chr2-159052127-159052423	3.673634019343538e-5	0.0012478025981946736
TEAD4	ARID5B	0.04691142028688451	14	46	13	chr12-3336530-3336875	5.483735167079386e-4	0.011130662625843727
TGFBR2	ARID5B	0.11492621168247404	10	46	10	chr3-30282390-30282739	8.341190274586227e-19	3.0514673875950576e-16
VAT1L	ARID5B	-0.044418920089199315	29	46	29	chr16-78278112-78278332	0.0020141077749476857	0.02988905379438487
WWTR1	ARID5B	0.04388379251723369	21	46	22	chr3-150255401-150255748	0.0029304112599571022	0.03916809242312295
YAP1	ARID5B	0.07333946118260537	12	46	18	chr11-102139079-102139438	2.3091582408378003e-9	2.2847445903112045e-7
ZFP36L2	ARID5B	0.04753230743158265	8	46	11	chr2-43219605-43219841	2.3459734009259432e-4	0.005685110523974785
ZNF536	ARID5B	0.05214539800436015	12	46	11	chr19-29763213-29763479	0.00156963754517697	0.024800761589999682
ADAMTS6	ARX	-0.015366865616614524	27	194	26	chr5-64869343-64869763;chr5-66273474-66273586	2.156437399558273e-5	7.960252274689686e-4
ADAMTS9	ARX	0.13081479929636086	9	194	7	chr3-63964488-63964982;chr3-63970653-63970974;chr3-64572092-64572312;chr3-64674507-64674798;chr3-65177967-65178470	4.239408249919493e-6	1.9544990342386612e-4
ADGRL2	ARX	-0.055692106306167076	20	194	17	chr1-81496355-81496737;chr1-81699261-81699504	2.7586725037871937e-5	9.82166907977521e-4
ADGRV1	ARX	0.02245396768098442	38	194	34	chr5-90598772-90598794;chr5-91403461-91403762	4.702097565720203e-4	0.00984088514724064
ANKFN1	ARX	-0.06488039966297333	26	194	22	chr17-57567136-57567625	0.001889857142764207	0.028497075025172604
AP1S2	ARX	-0.14740870967701383	14	194	16	chrX-15813614-15813862;chrX-15856804-15856992	1.8269372406713849e-9	1.8425705382195576e-7
APOLD1	ARX	0.004776062030686944	23	194	18	chr12-12081840-12082090;chr12-12736729-12737022	0.0010619191713286485	0.01855197292058838
ARAP2	ARX	0.17716774171182334	12	194	17	chr4-36337706-36338016;chr4-36999396-36999454	3.823243727293902e-5	0.0012924151272547934
ARPP21	ARX	0.0812482564664598	37	194	34	chr3-35201183-35201437	3.4133667237511346e-4	0.0076589140687911075
AURKA	ARX	-0.05354712676149241	14	194	14	chr20-56924472-56924748	2.175037448571014e-5	8.020503978111911e-4
BARD1	ARX	0.05880966324982297	12	194	10	chr2-215137797-215138064	6.433713688975319e-6	2.8132766362115146e-4
BHLHB9	ARX	-0.04243571911542516	7	194	8	chrX-102768932-102769157	0.001588139978982	0.025028709336435022
BIRC5	ARX	-0.05708680898565808	24	194	17	chr17-77942493-77942571	1.2154471083807621e-5	4.892530665329764e-4
BMPR1B	ARX	-0.058003582536812905	25	194	29	chr4-94940610-94940783;chr4-95825653-95825865;chr4-95887733-95887830;chr4-96196526-96196819	1.3659807093052263e-6	7.262596697779438e-5
CALN1	ARX	-0.10638466071819005	12	194	14	chr7-72646920-72646951	2.7153209367998467e-4	0.006401730454361807
CARMIL1	ARX	-0.11083917414583017	22	194	22	chr6-25449996-25450160;chr6-25591044-25591072	7.239051978634194e-5	0.002193027598252037
CCDC175	ARX	0.05355268277687028	33	194	30	chr14-59576813-59576950	0.0011515833749058831	0.0197245239497287
CCSER1	ARX	-0.10907162749428728	33	194	33	chr4-90281534-90281877	2.150347897117485e-4	0.0053258276506460015
CDH12	ARX	-0.13325247240816243	10	194	12	chr5-23764821-23765001	0.0011547308814585243	0.01976641601835511
CENPF	ARX	0.07565101549487677	18	194	20	chr1-213829766-213830120;chr1-214744980-214745061;chr1-214847187-214847425	1.8114726391823367e-6	9.265911162725122e-5
CENPU	ARX	0.08151958018594122	21	194	18	chr4-183601324-183601693	2.5407925160356887e-6	1.24950391732209e-4
CEP112	ARX	-0.06320724087701925	16	194	14	chr17-66636122-66636447	6.959230635981855e-4	0.013413244460141834
CHD7	ARX	-0.05862640372871906	22	194	19	chr8-61287796-61287954	0.0020463379378874006	0.030249419276002408
CNTN1	ARX	-0.1591915209920772	25	194	24	chr12-40565434-40565512;chr12-40655813-40655843;chr12-41919643-41919858;chr12-41942220-41942324	1.9281115838653316e-8	1.5916612257187091e-6
CNTN4	ARX	-0.06616779106201522	14	194	8	chr3-2579264-2579543;chr3-3835929-3836038	1.1624132563734898e-5	4.709336835723405e-4
CNTNAP2	ARX	-0.12136082108879243	30	194	33	chr7-147190458-147190830	1.407970481852599e-7	9.652256145851998e-6
COL11A1	ARX	0.06843251010074745	11	194	16	chr1-103525112-103525280	1.8612187407558817e-6	9.48935216440768e-5
COL1A2	ARX	0.044376930997105025	11	194	13	chr7-94314603-94314905	3.71592288812279e-6	1.7419509375192358e-4
COL4A5	ARX	0.07033984079540764	24	194	29	chrX-107848629-107848875	3.70464661153622e-4	0.008168680033201148
COL4A6	ARX	0.06645962491958811	24	194	26	chrX-108245270-108245341	2.501693788973331e-5	9.038118807437446e-4
CPA6	ARX	0.024993882973446825	8	194	10	chr8-66331554-66331880;chr8-67693168-67693371	0.0014261366215288836	0.023069603649875783
CRB1	ARX	-0.02078528540461251	15	194	15	chr1-197186899-197187205;chr1-198465381-198465759	0.0026331831313782424	0.036302924641637487
CREB5	ARX	0.09760200852892084	22	194	25	chr7-28478622-28479003	7.610391819506832e-5	0.0022874213312386676
CRY1	ARX	0.049764682599508496	21	194	22	chr12-108115777-108115979	1.5681627221304732e-4	0.004121438301893385
CSMD3	ARX	-0.05858169623533958	14	194	22	chr8-111692243-111692428	8.293885806810694e-5	0.002452813325900792
CTNNA2	ARX	-0.08113953495046837	24	194	29	chr2-80105066-80105319;chr2-80140838-80141064	1.3424432784717535e-11	1.949241479962414e-9
DAB1	ARX	-0.26094434624142937	35	194	22	chr1-57796020-57796076;chr1-58409877-58410190	6.590643999761415e-8	4.851106632591567e-6
DACH1	ARX	0.07146108959824467	33	194	34	chr13-71727008-71727384	1.423492852050039e-4	0.0038064273175784018
DCC	ARX	0.06801639267319826	36	194	29	chr18-52341603-52341761;chr18-52414730-52415041;chr18-52541084-52541349;chr18-52731106-52731349	1.7617749924277956e-6	9.042900831213296e-5
DCLK2	ARX	-0.18983544374936676	8	194	8	chr4-149190969-149191208	1.672666658756584e-14	3.669575320133506e-12
DGKB	ARX	-0.043740341081931415	23	194	23	chr7-13551548-13551906	0.0023161073318242477	0.03308289326812912
DLGAP2	ARX	0.02657436998119936	28	194	25	chr8-1165399-1165600;chr8-1312653-1312758	4.314717503270637e-6	1.986617805649405e-4
DLX2	ARX	0.06233723009669484	13	194	12	chr2-172072455-172072559	1.0918727034653973e-8	9.492889562937277e-7
DLX5	ARX	-0.09705102773125726	14	194	23	chr7-96823052-96823282	2.1556280224062853e-18	7.505795520786483e-16
DLX6	ARX	-0.09718501713266756	6	194	7	chr7-96823052-96823282	1.2733216930638246e-12	2.1594340019214253e-10
DPYD	ARX	0.013837882193338369	32	194	22	chr1-97161030-97161192;chr1-98697858-98698121	7.391872075638552e-7	4.22441964898889e-5
DSCAM	ARX	0.04724970352236886	39	194	31	chr21-38938430-38938690;chr21-40060175-40060355;chr21-40332419-40332525;chr21-40845767-40846002	4.2524953444063225e-5	0.0014119347166028017
EGF	ARX	0.18405916218765472	17	194	29	chr4-109955254-109955293;chr4-110799154-110799466;chr4-110854302-110854568	5.0082072703021935e-8	3.7893148159318425e-6
EPHA3	ARX	-0.029130029618652895	38	194	30	chr3-88149337-88149543;chr3-89043558-89043596	1.2125221926291007e-4	0.0033390021327538008
ETV6	ARX	-0.04079700322897537	30	194	38	chr12-11802707-11802762	0.0027775453441736806	0.037674072425192544
EVA1C	ARX	-0.03198140156245664	26	194	32	chr21-31520862-31520875;chr21-32562207-32562394	2.1919024057908275e-8	1.7912300223011841e-6
FAM155A	ARX	0.07096085495737768	13	194	11	chr13-107007547-107007824	0.002674012762062982	0.03668627775888961
FBXL7	ARX	0.3632444774628568	35	194	25	chr5-15117829-15117975;chr5-15260558-15261012;chr5-15463271-15463483;chr5-15737893-15738240;chr5-16481201-16481408	1.7600144381536517e-8	1.463336679703371e-6
FBXO32	ARX	0.10827760987703319	12	194	15	chr8-122672303-122672454;chr8-123636885-123637214	3.6611021928380547e-4	0.008090498758143497
FGF13	ARX	-0.11775103946990334	21	194	19	chrX-138309742-138309949	0.0014342523138544416	0.023176602471871133
FGF14	ARX	-0.016558901638782986	9	194	9	chr13-100747505-100747518;chr13-100853851-100854272;chr13-102466856-102467167	2.249813331712022e-10	2.6853810059744045e-8
FGFR1	ARX	-0.06596437926930335	26	194	25	chr8-38830710-38831008	9.51789091039746e-6	3.957919531369738e-4
FLRT2	ARX	-0.10731742974432891	25	194	32	chr14-85497603-85497673	4.2792328171506333e-5	0.001419473730879842
FOXG1	ARX	-0.050749880674605896	7	194	6	chr14-28774017-28774196	0.0016149183431059231	0.02534689378575626
FOXM1	ARX	0.0398374701375349	10	194	12	chr12-2376920-2377208	7.989451621251837e-4	0.014941897670896495
FRMD4B	ARX	0.04244686729064476	22	194	16	chr3-70076282-70076769	0.0038459814438241164	0.04750184210596814
GAB1	ARX	-0.059164481090208845	19	194	23	chr4-144461275-144461429	2.494797854325765e-6	1.230967958635531e-4
GABBR2	ARX	0.08902878468962122	16	194	13	chr9-98590109-98590556	0.003842736433689777	0.04747633447395058
GAD2	ARX	-0.01739612984065806	20	194	29	chr10-25816898-25816996;chr10-26860017-26860364	3.7435760010116906e-12	5.920987780600691e-10
GALNT18	ARX	-0.1469702930900247	10	194	6	chr11-11090223-11090261	7.828736965878459e-7	4.4309361380717355e-5
GAS2L3	ARX	-0.10901092972094947	15	194	12	chr12-100656659-100657172	3.5714065043977755e-4	0.007929609034632376
GJA1	ARX	-0.039019968747206056	6	194	12	chr6-121847935-121848143	0.001687405646028523	0.026175741859671496
GLIS3	ARX	0.03976335574556925	24	194	18	chr9-3768855-3769421;chr9-3953741-3953760;chr9-3960624-3961130	0.0012613496681899425	0.02109162935013801
GNG12	ARX	0.11230376334048854	22	194	23	chr1-67863653-67863698	8.608110195013304e-6	3.627795572760768e-4
GPC6	ARX	0.1863960905673697	37	194	33	chr13-93108300-93108642;chr13-93284098-93284397;chr13-94829153-94829704	5.520270859296163e-6	2.4567080155414226e-4
GRIA1	ARX	0.07238545964217978	30	194	30	chr5-153775041-153775106	2.7388079364805906e-4	0.006447929858982178
GRID2	ARX	0.03873991600949918	27	194	28	chr4-93446028-93446060	6.470078191412077e-5	0.0020025890844290388
GRIK2	ARX	-0.09117349492830348	14	194	11	chr6-101909458-101909658	2.20975835020483e-4	0.0054330699979854985
GRIN2A	ARX	-0.009460643915212098	24	194	18	chr16-9308932-9309259;chr16-10003468-10003814	6.326089095884441e-4	0.01244844315917118
GRM5	ARX	0.19844829817987403	12	194	13	chr11-87490547-87490779	2.637960921934558e-10	3.111622253710436e-8
HDAC9	ARX	0.1158818988480172	22	194	20	chr7-17972107-17972139;chr7-18212827-18213150	4.993583164785755e-4	0.010333081919404241
HECW1	ARX	0.001642868673677439	19	194	15	chr7-42574077-42574272;chr7-44388011-44388036	5.4174555233827645e-5	0.0017300113891641435
HGF	ARX	0.10111738999108179	15	194	15	chr7-82166387-82166951;chr7-82384814-82385123	2.0955945054690488e-5	7.776419658089531e-4
HNRNPA1P48	ARX	0.031925251849168126	14	194	13	chr16-50877623-50877814	0.001096310407054358	0.019001949210136725
HS6ST2	ARX	0.03640884925330765	20	194	21	chrX-132092505-132092715	6.35323013394502e-4	0.01249138965890258
HS6ST3	ARX	-0.14060045440699503	20	194	16	chr13-96746911-96747287;chr13-97222058-97222295	0.0011613088711952247	0.019857296098517836
IDO1	ARX	0.03200422765734584	9	194	16	chr8-41021965-41022275	0.003363688418763502	0.043243913590502066
IL6ST	ARX	0.045879020080434624	21	194	22	chr5-56677956-56678270	0.0029050872466426848	0.038931209634004656
IQCJ-SCHIP1	ARX	7.90236641912391e-4	45	194	36	chr3-159047103-159047283;chr3-159856522-159856850	4.6294273048160614e-5	0.0015154716763435636
IQGAP2	ARX	0.03753648783532898	28	194	34	chr5-76427309-76427430	0.003026173346173466	0.040082887566822004
JPH1	ARX	0.012151074902348742	17	194	17	chr8-73521039-73521305;chr8-74601699-74601882	1.341863887855881e-4	0.003628932781971228
KCNQ3	ARX	0.113591157468554	19	194	17	chr8-132324842-132325042;chr8-132443366-132443395	4.9005271762377605e-5	0.0015927420102393155
KIAA1217	ARX	-0.046448776700458126	22	194	19	chr10-23829852-23829921	4.942383186523333e-4	0.010246705820355912
KIF11	ARX	0.07274413915901051	19	194	20	chr10-92993607-92994179	0.002305590453614025	0.0329592374970076
KIF26B	ARX	0.10492850122190572	28	194	28	chr1-244652305-244652498;chr1-245380274-245380395	0.0013287251091659864	0.021917700767170267
KIF2C	ARX	0.058535912454924816	23	194	18	chr1-44536596-44537150	2.336718200969386e-5	8.52629728019516e-4
KLHDC8A	ARX	-0.07414067838741044	23	194	17	chr1-205599330-205599678	0.0018882706320414637	0.02848535073848658
LIFR	ARX	-0.006169859485452477	18	194	20	chr5-38719995-38720184;chr5-38720513-38720740	0.002048598496323312	0.030271715387363674
LIMD1	ARX	-0.051095283857576154	11	194	10	chr3-46110643-46110978	2.0440721242454346e-4	0.005109092073457821
LPAR1	ARX	0.09071870885034661	15	194	12	chr9-109868255-109868488;chr9-112061320-112061502	4.240856405447662e-4	0.00907347840257067
LRRC7	ARX	0.04760104795227377	34	194	38	chr1-70458133-70458480	3.463522379560755e-5	0.0011864764916678452
LRRTM3	ARX	0.07181215313461187	12	194	16	chr10-66838048-66838389;chr10-67043262-67043403	8.876237529225698e-4	0.01615942189367018
LUZP2	ARX	-0.09957173009456655	12	194	8	chr11-24054009-24054047;chr11-24580443-24580681	1.5145865742852688e-11	2.184556539223847e-9
MAPK4	ARX	0.016359741171272958	20	194	15	chr18-50523137-50523459;chr18-51331099-51331251	6.608584866863357e-4	0.012895346849173863
MAST4	ARX	0.06163250099228457	40	194	30	chr5-67577470-67577485	1.5979478126843154e-4	0.004184493068281536
MFAP3L	ARX	0.0501336544354023	12	194	14	chr4-170004459-170004653	8.263034171002389e-4	0.015328377317284578
MKI67	ARX	-0.05953932562483446	23	194	26	chr10-128286822-128287322	1.447822691428774e-5	5.688899064703186e-4
MOB3B	ARX	-0.16830380209267676	40	194	36	chr9-26358014-26358312;chr9-26406661-26406924;chr9-26524210-26524770;chr9-26678044-26678582;chr9-27353744-27354131;chr9-27460256-27460527	6.261869766648381e-7	3.645187217539124e-5
MOXD1	ARX	0.040505425497194325	20	194	22	chr6-132388363-132388707	0.0017267013157875116	0.026644453226194693
MSRA	ARX	-0.19909900591498741	23	194	20	chr8-9639252-9639288;chr8-10247896-10247959	2.2717001352180494e-4	0.005544983701229319
MYO10	ARX	0.04157223816377507	18	194	16	chr5-16481201-16481408	1.595298988473913e-4	0.004178333538477141
MYO16	ARX	0.053173006773744064	31	194	24	chr13-108342495-108342682	2.740923235066372e-4	0.006451292330262753
MYO1B	ARX	0.05780642720111262	10	194	9	chr2-190686592-190686854	0.0029214128745505704	0.03908777012844835
MYO3A	ARX	-0.07666688151484036	17	194	19	chr10-25816898-25816996;chr10-26242744-26243134;chr10-26860017-26860364	1.898964270930571e-17	6.00358300200261e-15
MYT1L	ARX	-0.09829032637589975	30	194	29	chr2-2975006-2975352	5.683783537375326e-6	2.5209651781503e-4
NAALADL2	ARX	0.07378914338238098	23	194	17	chr3-174102879-174102939	0.003996048563879375	0.04879690133341343
NCAPH	ARX	0.010420732326707698	14	194	13	chr2-95911472-95911819;chr2-96207820-96208092	2.683685696922705e-4	0.006342540682659257
NDC80	ARX	-0.03589097601345094	17	194	18	chr18-2121677-2121756	8.553654017011176e-4	0.015714904860599004
NELL2	ARX	0.06288337830304964	31	194	34	chr12-44507624-44507695	3.2009680504559705e-4	0.0072863086071348875
NEUROD6	ARX	0.10304142881728647	17	194	16	chr7-30365852-30366034	8.165338072509909e-4	0.015191928367240091
NFE2L2	ARX	-0.07154722020723928	14	194	15	chr2-176851587-176851985	1.0934576378004556e-4	0.0030645317082082417
NHS	ARX	-0.06615129432916168	20	194	20	chrX-17061639-17061728	0.002339313975681525	0.03333307070430935
NKAIN2	ARX	-0.04115602210090884	37	194	32	chr6-124200732-124200937;chr6-124476172-124476195;chr6-125507853-125507874	3.7709144134463986e-9	3.569317476894207e-7
NPAS3	ARX	-0.0693849412467541	44	194	29	chr14-33206987-33207232	0.0010747659985827893	0.018716050577447203
NRG1	ARX	0.09476648618204721	41	194	36	chr8-31666091-31666124;chr8-32307254-32307463	0.0017211618681049676	0.02658103404460177
NUSAP1	ARX	-0.040840995969438305	14	194	15	chr15-42059756-42059960	7.776153784922211e-4	0.014645080963259597
NXPH1	ARX	0.05562643699783384	19	194	18	chr7-7498949-7499223	5.738972538253842e-5	0.0018143784223352691
OPCML	ARX	-0.07606576081868158	20	194	13	chr11-132909969-132910332;chr11-133554459-133554694	2.635823788160177e-4	0.006250694968071701
PAX6	ARX	0.06630710619271332	11	194	9	chr11-32526843-32527217	2.2042517156982153e-4	0.005423791629935624
PCLO	ARX	-0.07473767370854946	22	194	21	chr7-82051689-82051943	0.0010633346906446686	0.018569792250942137
PDE10A	ARX	0.045111818637374526	41	194	34	chr6-165204787-165204985	0.0016142669517764507	0.025344045125733385
PDE3A	ARX	0.09023791353922239	30	194	35	chr12-20557225-20557401;chr12-21501670-21501780	0.0011314960486598859	0.019465684740869873
PDE4B	ARX	-0.05736315721595572	15	194	14	chr1-65965264-65965393	6.821810592324322e-5	0.00209074585934369
PDLIM5	ARX	0.0580203712885713	8	194	12	chr4-94654126-94654392	1.6655902430389144e-6	8.618297493784567e-5
PDZRN3	ARX	0.08946363682784135	22	194	23	chr3-73431195-73431540;chr3-73955572-73956031	6.777702215923481e-8	4.974494364782401e-6
PEG10	ARX	-0.03808405983537489	10	194	14	chr7-94124414-94124463	6.726939136558554e-4	0.01306745386785173
PEX5L	ARX	0.004946851737172658	24	194	17	chr3-179969537-179969849;chr3-180116290-180116739	1.086106427698792e-6	5.93953251055082e-5
PLCH1	ARX	0.036339399524527645	15	194	18	chr3-155696570-155696793	0.0015635986025940153	0.024726328544585872
PLPPR5	ARX	0.09630986856194192	12	194	9	chr1-98352278-98352334	0.0035817335318307254	0.045126472243695585
PLS3	ARX	-0.07991630202710942	12	194	12	chrX-115214169-115214377	0.0013886855942308969	0.02262588033078266
POLA1	ARX	0.13772063317531513	19	194	17	chrX-24799336-24799983;chrX-24990317-24990886	1.034602714952887e-4	0.002929900862321089
PON2	ARX	0.019535434400465235	11	194	15	chr7-95253974-95254268;chr7-95668889-95669018	1.0314996701657836e-5	4.2486202966661733e-4
PRDM16	ARX	0.06407804518702814	22	194	20	chr1-2239062-2239361	0.0014435238842333737	0.023282350011434243
PRELID2	ARX	0.05250673191183474	18	194	19	chr5-146789936-146790530	0.002638895140952264	0.03635142903099629
PRKG1	ARX	0.13067540459565635	18	194	19	chr10-52136921-52137241	3.6633555849438867e-4	0.008092938865366195
PROX1	ARX	-0.057419260998569165	14	194	14	chr1-213326221-213327024	3.0436382850577845e-4	0.0070063125645005095
PRSS12	ARX	-0.02231847240120574	9	194	12	chr4-117383792-117383821;chr4-117491493-117491821;chr4-117512469-117512728	1.7234843421543574e-15	4.3385907447851735e-13
PSRC1	ARX	-0.045931159355077876	23	194	16	chr1-110171236-110171701	0.0032542886778294264	0.04218982776407268
PTCHD4	ARX	-0.08742926795979827	19	194	19	chr6-48184302-48184625	0.001391827873917068	0.02266658922377863
PTH2R	ARX	-0.020690244635791423	38	194	39	chr2-207418429-207418602;chr2-207901872-207902214;chr2-208584861-208584893;chr2-208698719-208699043	3.7170643877994496e-4	0.008187191081392032
PTP4A1	ARX	0.15820295984941316	9	194	11	chr6-63553979-63554228;chr6-63635369-63635570	2.672617104182806e-6	1.3079386936713945e-4
PTPRM	ARX	0.03398470975610457	41	194	35	chr18-8177304-8177369;chr18-8205499-8205789	5.266373852974028e-4	0.010787411653899459
PTPRT	ARX	-0.03223960981628182	19	194	15	chr20-42629170-42629319;chr20-43155650-43155772	1.861056630499563e-8	1.5396212694432363e-6
RAB27B	ARX	-0.06594417757769665	12	194	11	chr18-55524676-55524914	1.6093966901377293e-4	0.004203922047894075
RAB3GAP2	ARX	0.07955023022389554	22	194	26	chr1-219555271-219555664	0.002973148857852201	0.03956099677696677
RALYL	ARX	-0.0871523186229679	17	194	15	chr8-84897564-84897799	2.1405916152435672e-4	0.005305149147439385
RASGEF1B	ARX	-0.1967426850282011	18	194	12	chr4-82108401-82108620	6.6416418182612954e-15	1.5461851932115902e-12
RBFOX1	ARX	0.024225378823251736	38	194	26	chr16-6032525-6032746;chr16-8070869-8070903;chr16-8138066-8138143	1.2020667774093416e-4	0.0033167811786505774
RDX	ARX	0.046984666443360475	7	194	6	chr11-110173924-110174273	0.002413589809362926	0.034106757971277345
RFTN2	ARX	-0.03928390063526005	8	194	10	chr2-197515334-197515570	0.002149215775707127	0.031305268724284636
RFX4	ARX	-0.03738515155005425	39	194	41	chr12-106722734-106722939	0.004125300111502021	0.049942182876373135
RHOJ	ARX	0.05111715229315192	18	194	20	chr14-63224123-63224623	1.759388130206753e-4	0.004524393302884245
RNASEH2B	ARX	0.038750981614892814	5	194	6	chr13-51021903-51022114	0.002240301894082698	0.0322864340808429
ROBO2	ARX	-0.06231578053552604	28	194	16	chr3-74858061-74858076;chr3-76855207-76855262;chr3-77222690-77222942	7.53206600797283e-4	0.01429048072867156
SALL3	ARX	0.046482915586354354	18	194	15	chr18-78871464-78871767	3.3481344077700566e-4	0.007539056605313726
SAMD4A	ARX	-0.11320168141330798	47	194	48	chr14-54699237-54699457;chr14-55825990-55826028	1.363800185613053e-5	5.407782577214822e-4
SATB2	ARX	-0.038105410904940545	34	194	28	chr2-199113945-199113992;chr2-200012656-200012709	3.592850298300665e-8	2.8066278439498452e-6
SCGN	ARX	0.07072595188483874	24	194	14	chr6-25713927-25714134;chr6-26123927-26124144;chr6-26216693-26216933;chr6-26304790-26305138;chr6-26553835-26554329	8.456362349683889e-5	0.0024919685221073905
SEL1L3	ARX	-0.06855767056995249	13	194	13	chr4-25800278-25800534	2.2655820328889187e-5	8.309789099537493e-4
SFRP1	ARX	-0.04809912695934358	12	194	15	chr8-41360881-41361328	0.001698576240690634	0.02631279923230008
SHROOM3	ARX	0.13734753287955065	20	194	15	chr4-76459242-76459553;chr4-76738386-76738579	8.750970895448811e-5	0.0025596487837176614
SHTN1	ARX	-0.12049226526580466	12	194	14	chr10-117684183-117684329;chr10-117876006-117876170	5.466388120699676e-10	6.100740371314944e-8
SLC1A3	ARX	0.0485225318035493	44	194	43	chr5-37413010-37413307	0.0010004532091723631	0.017736652054362326
SLC24A2	ARX	-0.14702090726045045	13	194	14	chr9-19587588-19587628	1.7738901010544465e-7	1.1826913670201823e-5
SLC32A1	ARX	-0.08996152646972737	8	194	6	chr20-38472290-38472443	4.6137835939934046e-14	9.662875097338307e-12
SLCO1C1	ARX	-0.007502987175461294	21	194	33	chr12-20213223-20213381;chr12-20696498-20696748	0.001389072197840605	0.022629561471847782
SNTG1	ARX	-0.305428552142486	16	194	17	chr8-49301069-49301414;chr8-50614259-50614273	9.272911847745396e-30	9.783095649405995e-27
SOX6	ARX	-0.06556085922417491	43	194	35	chr11-15870854-15871186	2.2834332138578945e-4	0.005565633832410057
SOX9	ARX	0.01459353822245199	14	194	12	chr17-72407569-72407832;chr17-72515344-72515664	0.0025939134719418703	0.0359038615257877
SP8	ARX	-0.12787749494833955	10	194	10	chr7-20350657-20350993;chr7-20446899-20447113;chr7-20958629-20958959	4.9265125026234564e-8	3.732515618246373e-6
SRP14	ARX	0.04136897054059092	12	194	12	chr15-39782215-39782407;chr15-39878502-39878789	4.577789420054076e-4	0.00963404932189042
SRRM4	ARX	0.09372931898608942	12	194	16	chr12-118852010-118852209	3.054934958044052e-5	0.0010698488735245149
ST8SIA5	ARX	-0.14935922778375682	15	194	16	chr18-46324400-46324559;chr18-47594551-47595108	1.3914821948863987e-11	2.0173269144495606e-9
STMN2	ARX	-0.006799049404669896	22	194	24	chr8-80424277-80424715;chr8-80435416-80435917	6.140535716677597e-5	0.0019199994516937646
SYN3	ARX	-0.11880318897276708	21	194	18	chr22-31556698-31556932;chr22-33851326-33851512	3.822163494549328e-4	0.008371551471733149
SYT4	ARX	-0.07575321807578018	17	194	17	chr18-42344689-42344841	0.0039640172468075035	0.04852355372211045
TANC1	ARX	-0.031530083515217626	25	194	28	chr2-158677635-158677785	0.0010524963867646155	0.018417052254175958
TBC1D1	ARX	-0.08326251332692479	21	194	17	chr4-36999396-36999454;chr4-37015635-37015686	3.5446760883135774e-4	0.007887044291603883
TCF7L2	ARX	0.0879403900577611	18	194	18	chr10-112958273-112958637	3.630470939302205e-5	0.0012356887630837453
TLE1	ARX	0.3712290266216799	13	194	6	chr9-81669039-81669812;chr9-81738067-81738251;chr9-81832676-81833040;chr9-82450013-82450219	3.311541820953086e-4	0.007475950712154851
TMEM123	ARX	-0.033162224672399106	13	194	17	chr11-102685340-102685680	6.103235487074793e-4	0.012110597382037886
TNC	ARX	0.040157574979535135	26	194	32	chr9-115104898-115105243	0.004130102066379891	0.049980748794994125
TNIK	ARX	-0.07710571215402126	18	194	13	chr3-171458936-171459247	6.612639195582681e-5	0.0020390329140594302
TOX	ARX	0.07391243951477959	16	194	14	chr8-58037537-58037988	1.1319090442530771e-4	0.003154406991250982
VAT1L	ARX	0.08473827602194771	29	194	29	chr16-76837335-76837465	0.0032193450301567055	0.041872652471123976
WHRN	ARX	-0.057543281028687755	8	194	10	chr9-114779413-114779692	1.2686398985584433e-4	0.0034621196607590877
WWTR1	ARX	0.06227212975544643	21	194	22	chr3-149442945-149443197;chr3-149808208-149808446;chr3-150423688-150423857	8.616288926831658e-6	3.630008637075887e-4
XYLT1	ARX	0.057916255005254165	25	194	26	chr16-17253016-17253294	9.883143105942053e-5	0.002820365293802874
ZFHX4	ARX	-0.08108032223677518	23	194	21	chr8-76402771-76403674;chr8-76775225-76776387;chr8-76799120-76799435	4.657160846313773e-4	0.00976533898167431
ACTG1	ASCL1	-0.0039108415600458205	14	98	14	chr17-80663762-80664110;chr17-81296052-81296354	0.002050982684522936	0.030297410058380925
AMBRA1	ASCL1	0.044971450340227544	15	98	15	chr11-45993810-45994032	0.001391957374801784	0.022667290021752308
ANP32E	ASCL1	0.06697983564666038	12	98	8	chr1-151295087-151295337	9.094371771723342e-6	3.8025732289991807e-4
AQP4	ASCL1	0.04309082253752864	14	98	14	chr18-26863191-26863454	0.0012147797751948621	0.020510148338206708
ASPM	ASCL1	-0.0449498543782718	20	98	29	chr1-197595334-197595577	0.0033994191911335047	0.043554188663258296
ATP5F1E	ASCL1	-0.04573721462360051	4	98	4	chr20-58113910-58114132	0.0020161452051343587	0.029910906180689978
ATP5ME	ASCL1	-0.05622540078669927	9	98	7	chr4-473577-473781	0.0030708187920294866	0.0404876641950286
BAIAP2L1	ASCL1	-0.035186624405865063	38	98	32	chr7-98421023-98421286;chr7-98913786-98913949;chr7-99472628-99472889	4.7902538670035806e-5	0.0015621841913638177
BEST3	ASCL1	-0.055038839504119676	17	98	15	chr12-69239756-69239983	7.80598205062245e-6	3.3301031104646946e-4
BIRC5	ASCL1	-0.03914995303849574	24	98	17	chr17-78314232-78314425	0.0037180552087102393	0.046354738945808056
BRIP1	ASCL1	-0.04161474072945266	21	98	21	chr17-61409519-61409777	0.0016688061751456177	0.025958695205520407
CBX3	ASCL1	-0.05098438462707233	11	98	9	chr7-25856693-25856862	8.65491390666839e-4	0.015851773071322618
CCNB1	ASCL1	-0.09053752907912949	6	98	7	chr5-69166815-69167134	4.657952289308014e-14	9.748132097883912e-12
CDCA7	ASCL1	0.0497061073443812	11	98	14	chr2-173459460-173459687	0.0011763810771077327	0.020042021628793837
CDCA7L	ASCL1	0.02165168379729883	14	98	9	chr7-21028116-21028750;chr7-21426904-21426954	7.994266433039259e-5	0.0023801975600072182
CDK6	ASCL1	-0.045063418399586726	16	98	18	chr7-91940687-91940866	9.950597963889161e-4	0.017663095157284155
CEP55	ASCL1	-0.1078940901796409	5	98	8	chr10-92848323-92848467	1.85835532280631e-16	5.219143677779756e-14
CFL1	ASCL1	-0.05859498794634583	16	98	11	chr11-66727409-66727755	0.0020719279069986584	0.030519148207661686
CHCHD3	ASCL1	0.05002077180955124	8	98	9	chr7-132066512-132067019	0.0039185016776552666	0.04813014823483249
CKAP2	ASCL1	-0.051173305428161495	13	98	9	chr13-52600315-52600471	2.8726928965803724e-4	0.006689546909950644
CKB	ASCL1	-0.04135639864781857	3	98	3	chr14-103384810-103385011	0.0032490058076904125	0.042142673756426406
CKS1B	ASCL1	-0.06195590243523649	9	98	8	chr1-154182285-154182809	3.275834032441639e-5	0.0011330669064323247
CLSPN	ASCL1	-0.04079463065741391	11	98	9	chr1-35769979-35770213	0.003349268054343639	0.0430939258314557
CTXND1	ASCL1	0.06343650805626636	10	98	9	chr15-80033490-80033823	1.4799175002592498e-4	0.003931698204734774
DBI	ASCL1	-0.010580875734133417	9	98	8	chr2-119256582-119256700;chr2-119692014-119692318	1.4048745619464859e-5	5.54411761494404e-4
DOCK10	ASCL1	0.053333340077388464	15	98	15	chr2-224982959-224983414	0.002139897985663112	0.031213124667638877
DTYMK	ASCL1	-0.05652770639479813	11	98	7	chr2-241804364-241804517	0.003516764826018669	0.044549971177512755
DYNLRB1	ASCL1	0.06072446487280965	4	98	6	chr20-35192237-35192435	8.358141055262215e-4	0.01545696398277845
EGFR	ASCL1	0.10108764195022624	27	98	28	chr7-55044162-55044360;chr7-55110747-55111372	5.875784294237384e-4	0.011744404935062642
ESCO2	ASCL1	0.044923477372340086	22	98	17	chr8-28320153-28320379	0.0014385208311381498	0.023220270066088216
FAM111B	ASCL1	-0.070969909416853	10	98	13	chr11-59158466-59158731	1.5522296281615024e-5	6.034330167772752e-4
FKBP2	ASCL1	-0.06540598608998535	9	98	7	chr11-64292119-64292311	0.001685561759081772	0.026155780968200537
FOXM1	ASCL1	0.04975528124088741	10	98	12	chr12-3218560-3218829	0.0011023087992743181	0.01908477969683975
GAPDH	ASCL1	-0.14627892075225205	10	98	11	chr12-6630760-6631374;chr12-7130253-7130322	9.545237539702443e-8	6.783042286979771e-6
GGACT	ASCL1	0.0449170751639741	8	98	8	chr13-100089398-100089559	0.0038264149874699537	0.04730772927813034
HEPN1	ASCL1	0.06785807631264912	14	98	15	chr11-125263366-125263743	6.089365229484805e-6	2.6801770179587104e-4
HINT1	ASCL1	-0.05415870995970449	6	98	5	chr5-131634626-131634961	2.7836275422120626e-4	0.006522375997053036
HMGB3	ASCL1	-0.07354330776080895	17	98	12	chrX-150898160-150898300	8.9027677356781e-8	6.386097895246152e-6
HNRNPA1	ASCL1	-0.061826104474149955	6	98	6	chr12-53501462-53501590	0.004088380330604406	0.049625365421121004
HSP90AB1	ASCL1	-0.054253545481061344	12	98	12	chr6-44480316-44480506	5.731512017975632e-4	0.011519868857249772
KIF11	ASCL1	0.041207449271829906	19	98	20	chr10-92894179-92894793	1.838438866920735e-4	0.0046908500400625166
KIF20A	ASCL1	0.04350726734535126	12	98	11	chr5-138110708-138110865	6.435148840309862e-4	0.012617227513237872
KIF4A	ASCL1	0.03630056029690276	19	98	26	chrX-70263032-70263232	4.142476496016411e-4	0.008900794844873097
LSM4	ASCL1	0.05530263013556225	8	98	8	chr19-18304911-18305165	0.0026034018688646065	0.03599981701636989
LSM7	ASCL1	0.06974496579354626	8	98	8	chr19-2061832-2061989	3.0635390011110695e-5	0.0010724099679669157
MAMDC2	ASCL1	0.10558765390221278	22	98	32	chr9-69542941-69543288	1.17591912800444e-16	3.3688516697450854e-14
MECOM	ASCL1	0.10282463188455859	33	98	24	chr3-168615215-168615288;chr3-168974678-168975016	1.3645020385658645e-12	2.3002189063053165e-10
MKI67	ASCL1	-0.07960619713712136	23	98	26	chr10-127195789-127195996	1.1375165202061132e-11	1.67324819100188e-9
MT2A	ASCL1	0.058980393562691344	10	98	10	chr16-56824301-56824649	7.191903988965046e-6	3.1010063288712135e-4
MT3	ASCL1	-0.04682378937525507	5	98	6	chr16-56262660-56262888	3.6792229352914806e-4	0.008121622981288748
NACA2	ASCL1	0.04143985287218322	22	98	20	chr17-61409519-61409777	7.76573358864108e-4	0.014633283126525558
NBEAL1	ASCL1	-0.11318076115478812	12	98	9	chr2-202110491-202110837;chr2-203972057-203972238	0.0023891560218631653	0.03385829651348971
NCAPG	ASCL1	-0.054442582192045674	16	98	15	chr4-18869178-18869436	3.4496093051276526e-5	0.0011822225471627933
NDUFA6	ASCL1	-0.06517038700127657	5	98	5	chr22-41561274-41561685	0.00059217365251880785	0.011813696613174433
NEK2	ASCL1	0.06225584763726137	8	98	6	chr1-211260744-211260928;chr1-211643605-211643773	2.106130332948747e-17	6.651074590676374e-15
NTRK2	ASCL1	-0.005077376717530953	16	98	15	chr9-83649172-83649372;chr9-84697569-84697899	0.0011103822932980222	0.019192709590668214
NUF2	ASCL1	-0.06275233542513192	14	98	13	chr1-163875574-163875961	1.0034654055014898e-5	4.1483147941842477e-4
NUSAP1	ASCL1	0.0415829503967504	14	98	15	chr15-42107456-42107797	1.4801704064562225e-4	0.003931999262492015
OOEP	ASCL1	-0.047583788867934435	19	98	25	chr6-74268962-74269118	1.3930555001371716e-4	0.0037400858161803266
PBK	ASCL1	0.03706693568603183	15	98	12	chr8-28712224-28712512	0.003002434483857104	0.03986781228234692
PEBP1	ASCL1	-0.050077288402638274	15	98	14	chr12-118377875-118378124	0.002293697692062941	0.032832547531745
PEG10	ASCL1	-0.05727767539679383	10	98	14	chr7-94658325-94658659	3.8221988123342507e-5	0.0012922169748516984
PIMREG	ASCL1	0.06786507606510749	8	98	7	chr17-6079180-6079516;chr17-6084270-6084782;chr17-6567542-6567812	1.9431266589228778e-5	7.289377394486422e-4
PLEKHA7	ASCL1	-0.056590924002445434	30	98	30	chr11-17277245-17277480	1.855264356409951e-4	0.004723085554063435
PMP2	ASCL1	-0.04759106283926452	18	98	14	chr8-81447440-81447695	0.0034255664927822825	0.043779044253189896
PTMA	ASCL1	-0.002502691786802902	12	98	8	chr2-230867233-230867458;chr2-231708137-231708508	0.0013141603770762248	0.021746216096963037
PTTG1	ASCL1	-0.04522575044321968	7	98	6	chr5-159619843-159620157	6.849099317318923e-4	0.013256306078710783
RAB31	ASCL1	-0.04817084838445305	6	98	6	chr18-9137217-9137558	9.614691818771493e-5	0.002761099539636805
RAN	ASCL1	-0.059543743574491236	14	98	11	chr12-131608787-131609063	3.761023877948765e-4	0.008265273959895365
RANBP1	ASCL1	0.06508674693916884	10	98	10	chr22-19974490-19974806	1.7385039987579732e-6	8.946608661680669e-5
RFTN2	ASCL1	-0.06709325519167605	8	98	10	chr2-197515798-197516046	3.123038614487332e-7	1.9632420158780107e-5
RTKN2	ASCL1	0.09959037313297701	12	98	11	chr10-62962161-62962460	9.333109987883619e-11	1.1998853025684855e-8
SALL3	ASCL1	-0.06555248703768045	18	98	15	chr18-79069530-79069741	5.920564676449235e-4	0.011812195365882747
SGO1	ASCL1	0.03731506795029052	16	98	13	chr3-20081186-20081481	0.0010046544201154476	0.017795453914501696
SMC2	ASCL1	-0.07520779901842067	11	98	13	chr9-104448217-104448380	8.790886462291984e-7	4.918182338754775e-5
SNRPD3	ASCL1	-0.05656574224732258	14	98	13	chr22-25404881-25405082	0.0030062498677329128	0.039897786819396194
SP9	ASCL1	-0.05422230284083047	11	98	10	chr2-174248600-174248821	8.474498535406718e-6	3.579519406865675e-4
SPC24	ASCL1	0.009282092779298576	7	98	6	chr19-10543541-10543891;chr19-12162849-12163063	2.6594580213497413e-4	0.006297309527732186
ST8SIA5	ASCL1	0.05046896360954758	15	98	16	chr18-46071559-46071769	5.3029152940643274e-5	0.0017007607983433681
STEAP1B	ASCL1	0.05617841217959298	33	98	32	chr7-23335673-23336011	5.548418032352095e-5	0.0017630387766872663
STMN1	ASCL1	0.04935959594389662	13	98	13	chr1-25198754-25199088	5.572712376536755e-4	0.0112730868893834
TCEAL4	ASCL1	0.04869357074266264	15	98	13	chrX-102951392-102951711	7.494874085353581e-4	0.014233338374592126
TCF3	ASCL1	0.1389405966327244	5	98	2	chr19-1021521-1021890;chr19-1444989-1445162;chr19-1904481-1904724;chr19-2061832-2061989	1.2031018780581271e-4	0.0033189870534736446
TIMM10	ASCL1	-0.02039049812009707	5	98	6	chr11-57179752-57180547;chr11-57974860-57975120	2.777378054908726e-9	2.697791807887031e-7
TINCR	ASCL1	0.0598794563769223	7	98	7	chr19-6403250-6403596	4.7831749683803634e-4	0.009973888199297242
TMEM123	ASCL1	-0.06321505434885025	13	98	17	chr11-102421266-102421609	7.332306704777075e-6	3.1533396575093956e-4
TRIR	ASCL1	0.05170441418630528	7	98	7	chr19-12782314-12782664	0.0024545298497092886	0.03451870921305293
TUBA1A	ASCL1	0.05095101007815162	15	98	14	chr12-49215075-49215403	0.0017451608582723045	0.02686895289498937
TUBB	ASCL1	-0.048112798809501325	21	98	21	chr6-29649745-29649922	0.0015942271383163084	0.025093757026200078
TXNIP	ASCL1	0.04721159455298412	10	98	8	chr1-146013030-146013331;chr1-146037980-146038330;chr1-146174579-146174818	3.431951051269632e-4	0.007692737261336378
TXNRD1	ASCL1	-0.07031682052305323	19	98	19	chr12-103679457-103679807	9.292027922783918e-6	3.877160932556661e-4
TYMS	ASCL1	-0.049521997785930506	11	98	13	chr18-158299-158382	1.9907444788703123e-5	7.443228195553203e-4
UBE2C	ASCL1	0.021357737496122395	18	98	13	chr20-45799182-45799489;chr20-46188916-46189254;chr20-46330134-46330361;chr20-46406633-46406852	6.749563890112211e-19	2.5016903318496167e-16
UBE2T	ASCL1	0.03549472118919374	10	98	9	chr1-201686708-201687069;chr1-202236396-202236596	5.40517855458601e-12	8.347504095621344e-10
UQCR10	ASCL1	-0.0517679841759276	12	98	10	chr22-30704257-30704553	0.0010109640947990979	0.01788360185028623
XPO5	ASCL1	0.035157220178587155	24	98	14	chr6-43489333-43489583	0.003855137609414781	0.04758571987187457
XRCC2	ASCL1	0.06356738833686651	9	98	13	chr7-152522575-152522984	3.102014242092854e-8	2.4527297127277034e-6
ZNF90	ASCL1	0.04597798059517962	24	98	19	chr19-18985255-18985607	7.571369101584257e-5	0.002278123223910777
ID4	ATF3	0.04897508324638463	19	4	20	chr6-19804828-19805005	1.8656857514359689e-4	0.004745327488234746
LMCD1	ATF3	0.046071924237161346	18	4	16	chr3-8458326-8458664	4.578015175055118e-5	0.0015007344287923613
MYO16	ATF3	0.006082672276263336	31	4	24	chr13-107993542-107993892;chr13-108463331-108463712	3.862086472471408e-5	0.0013024196557290446
TMEM132D	ATF3	0.029644246451853973	39	4	38	chr12-128004066-128004299	0.0023666429436983672	0.03359840997935657
POU6F2	ATF6	0.04601053596058554	20	5	20	chr7-38178071-38178221	5.331019648178252e-4	0.010883686368306464
PRDM16	ATF6	0.00531913809187802	22	5	20	chr1-2982994-2983417;chr1-2987848-2988147	3.5041682759671505e-4	0.007817908772827393
SGMS2	ATF6	0.048126153710196136	5	5	8	chr4-107824181-107824512	1.0487672623444003e-4	0.002962897766736915
TMEM132D	ATF6	0.03167937943660654	39	5	38	chr12-130765197-130765441	0.001730154247481362	0.026687501367485756
WHRN	ATF6	0.03738591355006063	8	5	10	chr9-113857924-113858275	0.003902101988044162	0.04799926240227773
PLEKHA7	ATF7	0.031646736788526746	30	1	30	chr11-17208666-17208827	0.0036115546147415067	0.04537639694141548
CETP	ATOH1	-4.467836565844743	11	1	6	chr16-56116288-56116557;chr16-56295912-56296239	1.1583761457756817e-26	9.19163314094512e-24
AKAP12	BACH1	0.05378930590815694	11	46	12	chr6-151242523-151242624	2.0531286879913767e-4	0.005125361752218105
ARAP2	BACH1	0.03991147212886334	12	46	17	chr4-36244515-36244724	0.0013489344886468831	0.02214343567056763
ARPP21	BACH1	-0.04524756356431673	37	46	34	chr3-35760207-35760538	1.4772909593788354e-4	0.003926571903636763
CA13	BACH1	0.12272564267715888	19	46	22	chr8-85835942-85836292;chr8-86320246-86320590	2.2390216761490426e-6	1.1174876257165554e-4
CARMIL1	BACH1	-0.06386677764106691	22	46	22	chr6-25910308-25910624	3.966844039558521e-4	0.008622735531315996
CAST	BACH1	0.06926954174965737	11	46	11	chr5-96281162-96281332	7.11107693134965e-6	3.070385133034768e-4
CREM	BACH1	-0.05110169110685298	19	46	19	chr10-34504613-34504861	0.0010557208986129553	0.018462007693710168
CSMD3	BACH1	0.035731083660056305	14	46	22	chr8-113200823-113201120	0.0032452999206202928	0.04210429875826871
CTNNAL1	BACH1	0.0657481877447618	10	46	13	chr9-109913408-109913687	0.0014092071282268547	0.022864879797685516
DHDH	BACH1	0.1013787559354116	25	46	21	chr19-48487984-48488279	1.299680815447913e-9	1.3479642448583307e-7
DSCAM	BACH1	-0.06270476717881857	39	46	31	chr21-39112042-39112492	3.786034115492964e-4	0.008304687353941857
EGF	BACH1	0.05537065908619104	17	46	29	chr4-109912622-109912882	2.4294810063098212e-5	8.812265061388276e-4
ELL2	BACH1	0.0494979267930688	12	46	12	chr5-95809606-95809822	0.0011413395479343516	0.019596729078241344
ESRRG	BACH1	0.06842707291824623	12	46	10	chr1-216887140-216887288	4.059254681316151e-4	0.008771490113377927
FBXO32	BACH1	0.045654494295576435	12	46	15	chr8-122568578-122568867	7.435294628105928e-4	0.01414976451689744
GLI3	BACH1	0.03800834858935544	40	46	42	chr7-42273354-42273553	2.4958993663761435e-4	0.0059820462223644675
HELB	BACH1	-0.04966749222896913	15	46	17	chr12-67034531-67034755	9.3884745025827e-4	0.01687600907812214
IDO1	BACH1	0.03724402709447881	9	46	16	chr8-39992717-39992999	0.0030717784544290585	0.04049601431373239
IPCEF1	BACH1	0.008111473496803127	15	46	11	chr6-154341893-154342229;chr6-154412182-154412284	8.865460424364602e-4	0.016145099704152413
IRF1	BACH1	-0.008922814078343264	8	46	10	chr5-132103370-132103661;chr5-132425693-132425930	6.398585920789528e-6	2.800959857074129e-4
KIF26B	BACH1	-0.03958977995791921	28	46	28	chr1-244341478-244341937	0.003154616906877792	0.041275348221462595
KLHDC8A	BACH1	0.04438693286833372	23	46	17	chr1-206449642-206449820	0.001954727669109894	0.029221845624983603
LAMC1	BACH1	0.10907717078103238	13	46	13	chr1-183234601-183234950;chr1-184152544-184152860	8.534924811164836e-4	0.01568811841865472
LRRC3B	BACH1	-0.04705544244165217	21	46	26	chr3-26497924-26498217	0.0016330709449947055	0.025549555928661958
MAP3K14	BACH1	0.046971098931182995	32	46	33	chr17-45487863-45487996	0.0019323931714981593	0.028988742874093747
MED12L	BACH1	0.04836091884709745	17	46	14	chr3-150114926-150115197	5.128703000794021e-4	0.010566110936105226
MYO16	BACH1	0.03810952112531348	31	46	24	chr13-109938369-109938586	9.416505629447785e-4	0.016912365919147836
PDE3A	BACH1	-0.05377220500688559	30	46	35	chr12-20212684-20213026	0.0031375249016710204	0.04110848933026162
PDLIM5	BACH1	0.0374020435572212	8	46	12	chr4-94507743-94507948	0.003897992858131003	0.047957093300442094
PTPRD	BACH1	-0.03051288692269571	45	46	31	chr9-7320184-7320393	0.002581663943320141	0.035783541612648254
RAB3GAP2	BACH1	0.03930815115318871	22	46	26	chr1-219666315-219666402	0.0014083816793161068	0.022858206686249948
RALGAPA2	BACH1	0.035126259784693095	25	46	22	chr20-20799746-20800083	0.0015274949548281537	0.024302026327077595
RBM47	BACH1	-0.021864447136345493	13	46	16	chr4-40526009-40526277;chr4-40672928-40673278	2.7069680748773366e-5	9.664459277721127e-4
RGS20	BACH1	0.09905064537715269	18	46	22	chr8-53885926-53886277	4.702618463720895e-8	3.5811857124778015e-6
RGS6	BACH1	0.05395579923412138	33	46	28	chr14-72451197-72451476	1.8527334747766615e-4	0.00471962825565055
RHOQ	BACH1	0.10369374459394262	10	46	8	chr2-45944058-45944407;chr2-46164896-46165244	0.0019108362403767486	0.028730368857845013
SPATA13	BACH1	0.0478085335807858	25	46	27	chr13-24097143-24097388	0.002620283585370406	0.03616402171303232
SPDYA	BACH1	-0.005200716874670774	9	46	10	chr2-28583969-28584272;chr2-29065287-29065633	7.921002594287696e-4	0.014843448781166186
SRRM4	BACH1	-0.04826378455242768	12	46	16	chr12-119988500-119988680	0.002324997699532785	0.03318073590806506
SYNE2	BACH1	-0.03962958077333693	37	46	32	chr14-65006419-65006703	0.001863253033919043	0.028203103015833165
TANC1	BACH1	0.04784264181258639	25	46	28	chr2-159250016-159250227	0.0018478865078639024	0.028024720060309177
THSD4	BACH1	-0.04763805468115461	31	46	29	chr15-70474698-70474826	0.0033128630889439903	0.042756364131065365
TMEM132D	BACH1	0.040810656515002465	39	46	38	chr12-129483521-129483840	0.002118669144159427	0.031007840765743703
TPST1	BACH1	0.06579829806326376	25	46	27	chr7-65798137-65798454	5.589507106304518e-5	0.001774706357435534
UBASH3B	BACH1	0.0449145107037558	6	46	8	chr11-122186529-122186721	0.0011430334224255092	0.0196186378724739
WEE1	BACH1	0.029562644986614088	18	46	15	chr11-9566029-9566436;chr11-10490694-10491020	3.2209168691851305e-4	0.007317248634125046
ARHGAP20	BACH2	-0.14543521672714366	15	86	13	chr11-109584137-109584939;chr11-111735730-111736080	2.3866879160540247e-10	2.8379321193468054e-08
ASTN2	BACH2	0.051274966048914794	15	86	13	chr9-117644320-117644561	3.0739443836203433e-6	1.4758810182751225e-4
ATRNL1	BACH2	0.06586598514473654	8	86	8	chr10-114691482-114691796	5.8724656848982204e-5	0.0018507662326907358
CACNA2D3	BACH2	0.07941756173431828	16	86	11	chr3-54121227-54121398;chr3-55702050-55702306	6.260741097693734e-26	4.568881243029399e-23
CAMK4	BACH2	0.04778769288246002	11	86	10	chr5-110258497-110258847	0.002340331472205415	0.03334077321563244
CCSER1	BACH2	-0.014417927687033802	33	86	33	chr4-89539457-89539784;chr4-92101032-92101217	2.859639417564114e-7	1.813035848601475e-5
CDH12	BACH2	-0.0698005594385398	10	86	12	chr5-21236911-21237267;chr5-23419110-23419439;chr5-23700161-23700423	4.915136155059461e-6	2.2206009679530064e-4
CDH18	BACH2	0.08376287747880859	16	86	17	chr5-18811646-18811708;chr5-20033220-20033280	3.122293220753554e-4	0.007147653615230139
CHD7	BACH2	0.04887269995812765	22	86	19	chr8-60835979-60836072	4.1176080563700356e-4	0.008860201767618023
CNTN1	BACH2	-0.05223295207211385	25	86	24	chr12-41683876-41684127	1.6771180135715118e-4	0.004344958826845941
CSRNP3	BACH2	0.047677377286048546	14	86	15	chr2-165573600-165573787	7.286236635016224e-4	0.013925151152749709
DAB1	BACH2	-0.0325204223872356	35	86	22	chr1-57713382-57713411	0.0035782912078887326	0.04510254882213177
DOCK10	BACH2	-0.06494127973815025	15	86	15	chr2-224268488-224268835	2.0936764357139926e-6	1.0552294062914198e-4
DPY19L1	BACH2	0.09042614915588593	14	86	8	chr7-34260295-34260550;chr7-35004774-35005021	0.0028887187945240366	0.03877965029012396
EGFR	BACH2	-0.017669113623185427	27	86	28	chr7-54260856-54261206;chr7-55192945-55193120;chr7-55348485-55348801	5.7673372764081555e-6	2.5552079858311e-4
EOMES	BACH2	-0.046105735899645936	19	86	23	chr3-28265629-28266008	1.951514301979225e-4	0.004915886484767551
EPHA3	BACH2	-0.05755607684325948	38	86	30	chr3-88926059-88926509	4.6128817234153945e-6	2.104977567906824e-4
EPHA5	BACH2	0.03371998316752602	16	86	15	chr4-64614329-64614544;chr4-64897704-64898019;chr4-66179031-66179384	4.338696165850032e-7	2.638530489979049e-5
FAM155A	BACH2	-0.06109797233817823	13	86	11	chr13-107993542-107993892	0.00391550837556692	0.04809906041225615
FAM241A	BACH2	0.037489191031040384	6	86	6	chr4-112199536-112199827	0.0030729995812200104	0.040505041974351445
FLRT2	BACH2	0.06704660088628206	25	86	32	chr14-84544536-84545038;chr14-85602458-85602508;chr14-85607642-85607902	1.9518767239302618e-9	1.9573661600708986e-7
FOXP2	BACH2	-0.09879842995595754	11	86	10	chr7-113799722-113800285;chr7-113880335-113881004	7.782056816396658e-5	0.0023273464110954182
GALNT18	BACH2	0.07616397563155712	10	86	6	chr11-12080146-12080438	4.280354002281978e-6	1.9720852451796046e-4
GRIK3	BACH2	0.09310576410615518	23	86	14	chr1-37137124-37137247	5.955756401885333e-16	1.593235537366647e-13
GRM5	BACH2	0.056414183155531136	12	86	13	chr11-89617029-89617207	1.038476831435595e-5	4.273609037941457e-4
GRM7	BACH2	0.039592452768769305	17	86	12	chr3-7307465-7307707	0.004130382513516239	0.049980748794994125
HDAC9	BACH2	-8.93951692326006e-4	22	86	20	chr7-17546674-17546947;chr7-18958769-18958969	2.0235514737239826e-4	0.005070507270783022
HECW1	BACH2	0.08107027482438665	19	86	15	chr7-43441389-43441577	4.2017990253958805e-7	2.5630246155560104e-5
HS3ST4	BACH2	0.010679731432146011	19	86	15	chr16-24730301-24730699;chr16-25276725-25276955	6.905660850900387e-5	0.002111424731455693
IGSF21	BACH2	0.04283353947697842	6	86	7	chr1-18132270-18132467	0.0013552217897016606	0.022219840838136835
IQCJ-SCHIP1	BACH2	-0.07284446002018302	45	86	36	chr3-158471649-158471927;chr3-159669766-159670040	2.7569473855013516e-4	0.006477101826704551
KCNC2	BACH2	0.04727247527345483	9	86	7	chr12-75722680-75722941	0.001247477398877351	0.02091927065661156
KCNQ3	BACH2	0.08471765640406956	19	86	17	chr8-131394768-131394882;chr8-133381923-133382265	0.0016893462218429836	0.026195746847459542
KHDRBS2	BACH2	-0.05666210593888386	17	86	18	chr6-60947486-60947691	9.803714840415679e-5	0.0028045175519413957
KIAA0319	BACH2	-0.04402092295580025	8	86	8	chr6-24743274-24743624	0.0028028803131173612	0.03792016741785897
KIRREL3	BACH2	-0.06574781894340673	12	86	7	chr11-127074146-127074356	8.140088536903076e-7	4.5896347877506555e-5
KLHL29	BACH2	-0.08122058911974354	25	86	20	chr2-22784179-22784318	1.0641205527160459e-10	1.3532827020071465e-8
KLHL4	BACH2	-0.08346347964376048	4	86	5	chrX-87409520-87409859	7.844045650311464e-10	8.485365665269725e-8
LINGO2	BACH2	-0.05764039583680482	22	86	20	chr9-28539548-28539734	8.727042151950727e-6	3.6680401429170403e-4
LRP1B	BACH2	-0.16095533489542235	17	86	16	chr2-141957876-141958398;chr2-142037185-142037409;chr2-142181246-142181446	5.510711307821665e-5	0.0017540251619212258
LRRC7	BACH2	0.0644331579805715	34	86	38	chr1-70476810-70476941	7.530654104840536e-9	6.74073706638872e-7
MARCKS	BACH2	0.043195925915889055	9	86	9	chr6-112833884-112834237	0.001829491172792472	0.02782513732864918
MEF2C	BACH2	0.0474728876623719	35	86	31	chr5-89253431-89254165	0.0037406233237067404	0.046553688435758224
MGAT4C	BACH2	-0.04089728472227083	27	86	19	chr12-87428945-87429190	0.002204539270589293	0.03190663596834632
MSRA	BACH2	0.0558428998887764	23	86	20	chr8-10173140-10173470	3.1827727997854735e-4	0.007254270329084636
MYO10	BACH2	0.05029360159376022	18	86	16	chr5-16794309-16794570	2.822972537700347e-4	0.006593724163721482
MYT1L	BACH2	0.06561606338764667	30	86	29	chr2-1721218-1721567	7.030421778464084e-5	0.002140972444081673
NEGR1	BACH2	-0.14675767161747433	17	86	13	chr1-70476810-70476941;chr1-72178476-72178545	6.858037105674454e-10	7.487753768594718e-8
NELL2	BACH2	0.04074890054073964	31	86	34	chr12-45234438-45234788	0.0036075891534948722	0.045342753375333326
NKAIN2	BACH2	-0.05382222483711519	37	86	32	chr6-125002130-125002445	6.01776482010808e-5	0.0018881089019561652
NYAP2	BACH2	0.052440532078524574	14	86	11	chr2-225735853-225736203	3.274433936786542e-5	0.0011327217188424425
OPCML	BACH2	0.10625381810869872	20	86	13	chr11-133692366-133692483	1.3892092173785304e-13	2.7137749267916662e-11
PCLO	BACH2	-0.04816047594262366	22	86	21	chr7-82319630-82319802	0.0014289689688365874	0.023104481048764686
PDE1A	BACH2	0.050892453836586984	25	86	21	chr2-182715668-182715879	2.1569139094639885e-4	0.005336211831696039
PLCL1	BACH2	-0.10171894054371844	13	86	9	chr2-198273905-198274002;chr2-199023261-199023496	1.0755939466863494e-4	0.003025604741782282
PRICKLE2	BACH2	0.05648109363728897	19	86	14	chr3-64187637-64187932	2.4634914667307157e-4	0.00591971898947618
PTPRD	BACH2	-0.03453351735922098	45	86	31	chr9-7320184-7320393	0.002210879458250967	0.031968720014101684
PTPRT	BACH2	-0.033909933415384334	19	86	15	chr20-44204194-44204451	0.00400804294281353	0.04891156333930353
QKI	BACH2	-0.08263346707401234	33	86	26	chr6-162467793-162467999	3.5392547618318658e-9	3.365876684201277e-7
RALYL	BACH2	0.09345778615011163	17	86	15	chr8-84353914-84354190;chr8-84897564-84897799;chr8-85861710-85862050;chr8-85994099-85994201	2.366432771667646e-5	8.615748319129626e-4
RBFOX1	BACH2	0.04807092990686427	38	86	26	chr16-4943225-4943573	5.674962030293568e-4	0.011437218675777313
RGS7	BACH2	0.025008450479959747	19	86	18	chr1-240107240-240107397;chr1-241744609-241744899	1.7623448068911062e-8	1.4642340126437188e-6
RUNX1T1	BACH2	-0.059686932684185304	27	86	19	chr8-92151275-92151509;chr8-92466756-92466863;chr8-92607464-92608104	2.1487924005743968e-4	0.005323131926108538
SALL3	BACH2	0.1322789904386376	18	86	15	chr18-78294018-78294548;chr18-80010253-80010547	2.451238937808033e-6	1.2126615672482347e-4
SATB2	BACH2	-0.07788480782253515	34	86	28	chr2-199023261-199023496;chr2-199315895-199316302	4.084843480830889e-4	0.008811912698079745
SLC15A5	BACH2	0.005576460678407613	10	86	8	chr12-16152164-16152454;chr12-16299478-16299593	8.067402713390769e-5	0.002397798162191235
SLC24A2	BACH2	0.050761999595033414	13	86	14	chr9-19552562-19553140	9.252922449058605e-5	0.002676582177731894
SLC4A4	BACH2	-0.04673780994434888	14	86	12	chr4-71456842-71457164	0.0015873414780071694	0.02502172473082482
SLCO3A1	BACH2	0.07038644157936069	16	86	12	chr15-91694454-91694655	7.355083274309976e-7	4.2051012939727565e-5
SMOC1	BACH2	0.042029788569834456	27	86	20	chr14-69170776-69171169	0.0010302609916700103	0.018130456596709265
SOX4	BACH2	0.001709298620380384	15	86	16	chr6-20608491-20608608;chr6-20706717-20706927	8.091262101428238e-4	0.015088227335835565
SPOCK1	BACH2	0.06491737219282935	19	86	18	chr5-135994046-135994392	3.0640096663344547e-6	1.4716127585844032e-4
SRRM4	BACH2	0.04162865142949483	12	86	16	chr12-119988500-119988680	0.0025350945092999597	0.03530015002878828
ST18	BACH2	-0.06891530714170864	14	86	20	chr8-52230413-52230701	4.0696326454028814e-7	2.487252809467428e-5
STEAP1B	BACH2	0.03310882477877009	33	86	32	chr7-23394805-23395185	0.0024467452253154947	0.03443331276719324
STMN2	BACH2	0.056968005782465525	22	86	24	chr8-79869433-79869761	0.0025541818785321004	0.03549343857548751
SUB1	BACH2	-0.06226840349561246	10	86	9	chr5-31492866-31493096	2.2985611971543876e-5	8.408296072010276e-4
SYN3	BACH2	0.044234475228224913	21	86	18	chr22-32411521-32411794	0.002440233977401309	0.034372912745983336
SYNE1	BACH2	0.04962867031064034	8	86	9	chr6-152270417-152270643	0.0019938858548149605	0.02966867605740987
SYNE2	BACH2	0.036236308244580635	37	86	32	chr14-63468402-63468548	0.0013306515588292812	0.02193694287276824
TMSB10	BACH2	0.049774925525367435	11	86	12	chr2-84919928-84920197	1.3927858001556965e-4	0.00374007466201962
TMSB4X	BACH2	-0.04751305635913505	16	86	16	chrX-13284010-13284360	2.868400601145404e-4	0.006681905793265376
TNIK	BACH2	-0.04391782412638902	18	86	13	chr3-172210473-172210741	0.0037536222652255055	0.046657746707765096
TNR	BACH2	0.051431776945325566	13	86	9	chr1-174976825-174976996	0.0011937442735252281	0.020255666077546315
TUBB	BACH2	-0.05533481135583823	21	86	21	chr6-30682128-30682338	0.0012083068519542792	0.020444975800516633
ZNF385D	BACH2	-0.04676012833809907	10	86	7	chr3-22585493-22585841	2.993484183669978e-4	0.00690949327841688
ACVR1C	BATF	0.15332401260473413	10	4	8	chr2-158619512-158619712	2.0920337059211253e-6	1.0545901478541907e-4
PDE4C	BATF	-0.21017244365653942	9	4	9	chr19-18029871-18030164	3.439747859278773e-16	9.425511424905036e-14
RGL3	BATF	0.08012862357585172	19	4	13	chr19-11988450-11988800	1.0994200065517066e-7	7.694301158895657e-6
TRIM72	BATF	0.07369321137483419	10	4	9	chr16-30805236-30805392	9.471489470628667e-13	1.6408510879344337e-10
CCND2	BBX	-0.040164339179548356	12	2	10	chr12-3223084-3223331	0.0016364319960278778	0.025591439940968675
PTCHD4	BBX	0.04140627033095499	19	2	19	chr6-48116941-48117184	0.0017106117369644052	0.026458500998545097
ACTB	BCL11A	-0.06261582025156444	14	78	11	chr7-4650424-4650597	1.912588526601424e-5	7.190138289848593e-4
ADAMTS6	BCL11A	-0.08245723844968898	27	78	26	chr5-65125715-65126113	9.929192528520128e-5	0.0028309253475291853
AHI1	BCL11A	-0.024825879534503083	12	78	11	chr6-134205327-134205681;chr6-134673445-134673795	3.334812176032313e-6	1.5859923043500627e-4
ANKFN1	BCL11A	0.05852837823276812	26	78	22	chr17-55466691-55467027	0.0017092288329275574	0.026444371392726075
APEX1	BCL11A	-0.04929482660427311	10	78	8	chr14-21557475-21557844	0.0027490923447257	0.03739758644834029
ARAP2	BCL11A	0.10660046847005292	12	78	17	chr4-35439919-35440041;chr4-36165586-36165625	2.586303640404926e-4	0.0061568146071635564
BMP2K	BCL11A	-0.055830245410120945	18	78	17	chr4-78971411-78971549	0.0010187801844179342	0.017981214921596985
CCSER1	BCL11A	0.0035840671044646347	33	78	33	chr4-89998783-89999047;chr4-91320549-91320605	1.0569576123917289e-4	0.002982414002149916
CDH8	BCL11A	-0.054595099189027364	12	78	8	chr16-62224682-62225054	7.72169778951396e-5	0.0023129785732966686
CRY1	BCL11A	-0.03960709851013164	21	78	22	chr12-106284848-106285077	0.0018436174336033354	0.027968595665681193
CSRNP3	BCL11A	0.05916843493939555	14	78	15	chr2-166073214-166073301	1.4101801304847212e-7	9.662701069234763e-6
CTTNBP2	BCL11A	0.042297811146974104	14	78	12	chr7-117035224-117035349	5.277181091199092e-4	0.010800909260916024
DACH1	BCL11A	-0.1357439444428752	33	78	34	chr13-71835048-71835380;chr13-72185637-72186130;chr13-72534923-72535550	0.0016842048716174882	0.026144807135783658
DCC	BCL11A	-0.04856416748369093	36	78	29	chr18-52887811-52888432	6.377362817575245e-4	0.012524850673379145
DCX	BCL11A	-0.04426477132256393	16	78	17	chrX-111040969-111041318	0.0035590241270814288	0.044938881454012626
DYNLL1	BCL11A	0.0633886143987549	5	78	4	chr12-120388983-120389501	4.847259453852203e-4	0.01008031638464257
ELAVL2	BCL11A	0.05819911619288237	14	78	16	chr9-23555882-23556171	3.7929930462359283e-4	0.008316932404930354
ELOVL5	BCL11A	-0.04345787217203207	9	78	9	chr6-52435344-52435625	0.0013513206637841256	0.022173560772490844
EPHA3	BCL11A	0.06866475641864943	38	78	30	chr3-88954932-88955146;chr3-89113979-89114184;chr3-89165678-89166002	3.963499344078739e-5	0.0013316771591526
FGF13	BCL11A	0.09539090372841703	21	78	19	chrX-139559667-139559975	1.0459037405756885e-7	7.358157459609533e-6
FIGN	BCL11A	-0.013210382560113691	18	78	14	chr2-163593823-163594854;chr2-164009837-164010210;chr2-164015408-164015628	7.048082865733779e-6	3.0460782141504864e-4
FRMD4B	BCL11A	-0.017783616176810547	22	78	16	chr3-68453252-68453497;chr3-69569218-69569373	2.434590731167376e-7	1.5714937283742853e-5
GABRG3	BCL11A	-0.11081339731331388	16	78	11	chr15-27559726-27560043	4.636731513386653e-19	1.7508323056379173e-16
GAPDH	BCL11A	-0.061553469221380254	10	78	11	chr12-6533796-6534138	6.022184275661225e-5	0.001889074708920947
GPC6	BCL11A	-0.0793877018905336	37	78	33	chr13-94342968-94343594	5.032944680429255e-4	0.010405755682955941
GRIA1	BCL11A	-0.050732921383873336	30	78	30	chr5-153879917-153879973	1.5922509136967868e-4	0.004171513763757885
HAP1	BCL11A	-0.07267543845542261	17	78	21	chr17-41705241-41705475	1.5801926885014873e-4	0.004146092384724143
HS6ST2	BCL11A	-0.052723044555949	20	78	21	chrX-132848396-132848569	0.0016287733876300347	0.0255097379420896
HSP90AB1	BCL11A	0.04834141937708302	12	78	12	chr6-44096719-44096971	1.4509529065344522e-4	0.0038700778737022047
IQGAP2	BCL11A	0.09335338805386853	28	78	34	chr5-75681246-75681465;chr5-76546446-76546700	2.917176133338297e-5	0.001030652633889458
KAZN	BCL11A	-0.025083575307587654	33	78	20	chr1-14184398-14184646;chr1-14571927-14572171;chr1-15352505-15352713	0.0013688310623223838	0.022382656408288865
KCNQ5	BCL11A	-0.03715395978674966	11	78	11	chr6-74268962-74269118	0.003895555628744674	0.04793757656114138
KLHL29	BCL11A	0.09048874513711486	25	78	20	chr2-23941013-23941098;chr2-24478844-24479007	9.68045955271587e-5	0.002776306914482319
LHFPL3	BCL11A	-0.17807357810829672	34	78	15	chr7-104497441-104497696;chr7-104795145-104795477;chr7-105854033-105854401	7.253032618465431e-16	1.9148142064625372e-13
LIFR	BCL11A	-0.052453276565917605	18	78	20	chr5-38373779-38374096	7.320790547631957e-4	0.01397907734112287
LINGO2	BCL11A	0.05748380650544934	22	78	20	chr9-29174165-29174500	1.9387530418007847e-6	9.845454197671949e-5
LRIG1	BCL11A	0.03648109192418179	32	78	32	chr3-67558003-67558414	0.003288638042941044	0.0425177368421178
LRP1B	BCL11A	0.05576658168644247	17	78	16	chr2-139370110-139370331	2.1948813989181035e-5	8.087326896811519e-4
LRRC4C	BCL11A	0.004875671709832177	16	78	17	chr11-39462619-39462905;chr11-42390344-42390418	6.296764454611932e-4	0.01240201076226846
LRRC7	BCL11A	0.048299025586982895	34	78	38	chr1-69728360-69728437	2.1774564181211713e-5	8.028373015975821e-4
MEGF11	BCL11A	0.04766437674506367	13	78	12	chr15-66253748-66253974	0.0010591583827040596	0.018512926583761885
MFAP3L	BCL11A	0.06446474857378007	12	78	14	chr4-170585256-170585578	1.8803087623332526e-5	7.084860557271989e-4
MLLT3	BCL11A	-0.07648878209923245	14	78	18	chr9-20242715-20243345	8.716228356347743e-6	3.6640417336212443e-4
NELL2	BCL11A	-0.053129915383894964	31	78	34	chr12-44655327-44655674	5.449425448980334e-6	2.4307975530059702e-4
NEUROD4	BCL11A	-0.03486264776635611	9	78	11	chr12-53938114-53938316	0.0016861730916615865	0.026162384918212742
NKAIN2	BCL11A	0.0390986329250283	37	78	32	chr6-123855640-123855736	1.3802714132015596e-5	5.462330070030168e-4
NOVA1	BCL11A	-0.03596851821668112	14	78	15	chr14-25394761-25395048;chr14-26775825-26776593	3.5317779319945064e-6	1.6667222745242628e-4
NTRK2	BCL11A	-0.08618416359833454	16	78	15	chr9-84860443-84860736	7.61820717288978e-5	0.0022893678991625006
PDE10A	BCL11A	0.05610004596618253	41	78	34	chr6-166939386-166939735	2.0715484572379967e-4	0.005163484895955134
PDE3A	BCL11A	-0.008098464251706433	30	78	35	chr12-19967533-19967817;chr12-20212684-20213026	2.183549468543873e-6	1.0948452292526228e-4
PEG10	BCL11A	-0.071596545599147	10	78	14	chr7-94701544-94701899	2.69644751163119e-4	0.006366292008644622
PRDX1	BCL11A	0.03993282022636098	8	78	10	chr1-44436809-44437082	0.0034821790162534857	0.044278201917954424
PRKG1	BCL11A	0.05383506874268752	18	78	19	chr10-51905038-51905367	1.6602767806653924e-4	0.0043092542738932494
PRSS12	BCL11A	0.12552856881318453	9	78	12	chr4-117512469-117512728;chr4-119314420-119314688	1.682964090379254e-11	2.4113639604218316e-9
PTH2R	BCL11A	0.06126484776625527	38	78	39	chr2-209364246-209364270	2.5714773518551398e-5	9.247535493987928e-4
PTN	BCL11A	-0.06955243078883741	17	78	16	chr7-137402602-137402959	0.0027864643523051406	0.03775101690077121
PTPRM	BCL11A	0.042878801951190273	41	78	35	chr18-9017141-9017362	7.345140879091787e-4	0.014014174574853464
RFX4	BCL11A	-0.06394472814550327	39	78	41	chr12-106342710-106342931	6.949694047232877e-5	0.002121663938620385
RND3	BCL11A	-0.037638864662328304	14	78	11	chr2-149597669-149597947	0.002504700035285617	0.035011361301091976
RNF182	BCL11A	-0.09795032977603965	10	78	8	chr6-13431391-13431585;chr6-14758443-14758581	0.0012383156852068717	0.0208091782394191
RUNX1T1	BCL11A	0.057205097675310054	27	78	19	chr8-91841041-91841505	2.4830042347368664e-4	0.005956207637597104
SAT1	BCL11A	-0.04523969188305841	24	78	25	chrX-23796383-23796700	2.936195517597689e-4	0.006800102682873733
SATB2	BCL11A	0.04943766378754236	34	78	28	chr2-199023261-199023496	3.326522061033307e-8	2.6123445758920332e-6
SCGN	BCL11A	0.027101887747443872	24	78	14	chr6-25637964-25638161	0.0029494422953596305	0.03934405456172062
SIPA1L1	BCL11A	0.04737550819672505	24	78	21	chr14-70822168-70822516	8.437828814985449e-4	0.015567539945593732
SLA	BCL11A	-0.08568933110236183	14	78	12	chr8-134058174-134058686	4.846730011582448e-4	0.010080296640303158
SLC1A3	BCL11A	-0.04993395617970228	44	78	43	chr5-36690303-36690547	3.9024884656466244e-4	0.008511745845048374
SLCO1C1	BCL11A	-0.008253808516621566	21	78	33	chr12-19967533-19967817;chr12-20212684-20213026	2.1828622460478387e-4	0.0053855784768999
SOX6	BCL11A	-0.027507118711324788	43	78	35	chr11-15651915-15652082;chr11-16356378-16357433	4.787782447646931e-4	0.00998054049935369
SRP14	BCL11A	-0.04839492271873574	12	78	12	chr15-40045052-40045403	0.0013204228639557794	0.0218217662841572
ST18	BCL11A	-0.04991332353124713	14	78	20	chr8-52174109-52174792;chr8-52713477-52713670;chr8-52997357-52997618	2.8738881630480885e-5	0.0010179121798679946
STEAP1B	BCL11A	-0.043569268413444155	33	78	32	chr7-23347813-23348108	2.2898662731529986e-4	0.005577452922477027
STK3	BCL11A	-0.1670706568986225	34	78	31	chr8-97434157-97434396;chr8-98471118-98471362;chr8-98519856-98520180	4.054506264643577e-4	0.008763918582623152
TUBB2A	BCL11A	-0.012552112710510127	10	78	7	chr6-3351045-3351417;chr6-3913043-3913365	9.233821091619115e-4	0.01665540797399109
XYLT1	BCL11A	-0.003256144962759021	25	78	26	chr16-16881898-16882098;chr16-17193721-17193835	3.955034509159841e-4	0.008601047408980433
ZFPM2	BCL11A	-0.03309314517390071	18	78	14	chr8-105276588-105276880;chr8-105597934-105598245;chr8-105775189-105775621	2.5485412202958663e-5	9.180978319631604e-4
ZNF521	BCL11A	0.06012950051858989	16	78	19	chr18-25349641-25349903	0.0010834553995476893	0.018825340910043457
ZNF90	BCL11A	-0.047012984974909994	24	78	19	chr19-19643228-19643456	0.0020896303226635954	0.03071049019622832
ADGRV1	BCL11B	0.10689907363952231	38	20	34	chr5-89872362-89872797	2.4275283619616654e-9	2.391781966705077e-7
CACNA2D3	BCL11B	0.06067708682580426	16	20	11	chr3-54578501-54578751	1.2034571519902434e-8	1.0382904904873865e-6
CFL1	BCL11B	-0.05322858338251942	16	20	11	chr11-66856531-66856646	5.729292496202838e-4	0.011517873274731496
CNTNAP2	BCL11B	0.034053099231525406	30	20	33	chr7-148318505-148318808	6.78574834101045e-5	0.0020829001309569943
FBXL7	BCL11B	0.06756732338280144	35	20	25	chr5-15737572-15737704	4.6575602403537997e-7	2.81421738332317e-5
FOXP2	BCL11B	-0.04231387646298149	11	20	10	chr7-114414050-114414243	0.0015057569798090334	0.02404516347179176
HUNK	BCL11B	-0.04775290629420648	13	20	14	chr21-31799082-31799244	0.0018946427776984328	0.028555480152481088
IQCJ-SCHIP1	BCL11B	0.03270635696947634	45	20	36	chr3-159988599-159988834	0.002058982615816788	0.03038053601432251
LDLRAD4	BCL11B	-0.053824715962545365	15	20	13	chr18-13173775-13174081	5.279405251012265e-4	0.01080467643968065
LMO3	BCL11B	-0.05857114213825417	22	20	19	chr12-16603348-16603846	1.4033163304295377e-4	0.003761287197695881
MAN2A1	BCL11B	0.06601843452659094	18	20	16	chr5-109664688-109664890	2.4089470403783298e-5	8.752435080667764e-4
MOB3B	BCL11B	-0.04740290483578871	40	20	36	chr9-26678044-26678582	0.0028198078746839157	0.038088816110190576
RASGEF1B	BCL11B	0.031605808716924484	18	20	12	chr4-82108780-82108844	0.0017521288922535655	0.02695266424524393
SATB2	BCL11B	-0.031955065527944054	34	20	28	chr2-198753042-198753686	1.5531236061689649e-4	0.004088015217919415
SHTN1	BCL11B	-0.07997395629658019	12	20	14	chr10-117928581-117928963	1.7759975490907642e-5	6.750516119327721e-4
SLC1A3	BCL11B	-0.053682812478056695	44	20	43	chr5-36535964-36536203	8.477834332442008e-4	0.015615779461881836
SLC24A2	BCL11B	0.05615166778813782	13	20	14	chr9-19493163-19493503	2.1110378881183546e-6	1.063028714165283e-4
SLCO1C1	BCL11B	-0.06672975856418845	21	20	33	chr12-20798601-20798915	1.892643786339721e-5	7.12143349548932e-4
ZEB1	BCL11B	-0.055216027869887656	29	20	34	chr10-31929024-31929275	8.35796576568054e-5	0.002467619092898597
ZFPM2	BCL11B	0.03634629305592733	18	20	14	chr8-105579485-105579924	0.0021750992806541555	0.03158473970963719
AGBL1	BCL6	-0.04117393426308424	38	36	36	chr15-85959603-85959928	4.7624525427436386e-4	0.009939506977590986
CDH18	BCL6	-0.056046121246560665	16	36	17	chr5-19429102-19429274	6.851314882157082e-4	0.013257924113296054
CNGA3	BCL6	0.056393591422326764	11	36	11	chr2-98917075-98917382	1.4482464788404483e-4	0.0038650549561777916
COL4A6	BCL6	-0.0535492073953221	24	36	26	chrX-108122787-108123123	1.4398515499485185e-5	5.66231722888452e-4
DHDH	BCL6	0.09534194591994477	25	36	21	chr19-48637380-48637818;chr19-48675143-48675329	5.131389830479986e-4	0.01057010019267208
DPYD	BCL6	-0.03252645283761365	32	36	22	chr1-98452680-98453020	0.0020955027481656297	0.030771108227637817
DRAXIN	BCL6	-0.059060305829543525	9	36	9	chr1-10738705-10738951	0.002007714731907466	0.02982875331387205
FBXL13	BCL6	0.05033534400709726	12	36	12	chr7-103149706-103149926	2.4239114724173633e-4	0.0058413176718731035
GRID2	BCL6	0.03454215022358145	27	36	28	chr4-93791655-93791915	4.015261289512638e-4	0.008700453481867808
GRIP2	BCL6	0.05687644599107636	8	36	9	chr3-13895846-13896051	4.9565403446791834e-5	0.0016076083473721117
HELB	BCL6	0.057311042619115106	15	36	17	chr12-66302233-66302544	7.203392691543137e-5	0.00218514288959809
HLA-E	BCL6	0.05576323801939447	18	36	24	chr6-30907898-30908206	6.253203729837269e-5	0.0019493857444199427
ID4	BCL6	0.046745558383954174	19	36	20	chr6-19303436-19303787	0.0011607439858262228	0.01985366284336564
IL1R2	BCL6	0.034300632720990896	16	36	8	chr2-101742115-101742457	0.0032873097568179095	0.04251081089185369
KCNQ1	BCL6	0.04161355665321598	22	36	12	chr11-3152866-3153034	2.8235000587319313e-5	0.0010024599590927625
LIPG	BCL6	0.04739166676045687	11	36	12	chr18-49521353-49521585	1.7715076827152864e-4	0.004549329921998989
MRC2	BCL6	0.040471136743390375	15	36	17	chr17-63675733-63675906	0.0010041612224265682	0.017791192826299766
MSRA	BCL6	-0.03394181608987553	23	36	20	chr8-8963247-8963590	0.003951830036874112	0.04841449144918914
NAPEPLD	BCL6	0.04567311555020145	19	36	20	chr7-103149706-103149926	2.561074857037448e-4	0.006109664434949853
NFIB	BCL6	-0.04662520810541958	25	36	20	chr9-14198828-14199088	9.200508617183873e-4	0.016609219752585256
NHS	BCL6	0.03467710200868788	20	36	20	chrX-17671347-17671509	0.003715278126701282	0.046326266898786425
NLRC5	BCL6	0.04339295248531643	11	36	9	chr16-56399203-56399367	0.0014000913217728792	0.02274855652247807
PARD3B	BCL6	0.05445819795033593	35	36	25	chr2-206369007-206369171	0.0016744998116012238	0.026025703593574746
PAX6	BCL6	0.038686419586808074	11	36	9	chr11-32270596-32270692	0.0022032084507971	0.03189545629073055
PDE10A	BCL6	0.04531840723138949	41	36	34	chr6-166956854-166956948	3.4299441241402736e-4	0.007690074501186514
PDE4C	BCL6	0.041231876332491764	9	36	9	chr19-17214931-17215088;chr19-17859583-17859909	8.3642942336737e-12	1.2519330726267506e-9
PROX1	BCL6	0.09340378201215113	14	36	14	chr1-214002416-214002815;chr1-214280433-214280631	1.6617578838133197e-4	0.004312303807382534
PTPRD	BCL6	-0.05328253322886339	45	36	31	chr9-7984727-7984979	9.208041420715427e-5	0.0026659048635804174
RALYL	BCL6	0.08358660931688944	17	36	15	chr8-83806298-83806482	1.259705808007578e-6	6.765424767543463e-5
RGS20	BCL6	0.03556318902760579	18	36	22	chr8-53619066-53619404	0.0015377764254401415	0.02442355893562435
SLCO1C1	BCL6	0.04121321802324619	21	36	33	chr12-19862742-19862936	1.896517428588759e-5	7.132576695048965e-4
SPDYA	BCL6	0.04481224524661721	9	36	10	chr2-28681209-28681550	0.0010327584340314453	0.018163059454474485
SPOCK1	BCL6	0.0692542317659186	19	36	18	chr5-137546061-137546229	1.0784628894579094e-4	0.0030318583965209434
STAT3	BCL6	0.0461195768149846	19	36	19	chr17-42823960-42824132	7.833460502320043e-4	0.014727407654665507
TRIM72	BCL6	0.08284721669355333	10	36	9	chr16-31141961-31142196;chr16-31529063-31529413	3.153049361443323e-4	0.0072029913378761894
UTRN	BCL6	-0.06586503965059413	12	36	14	chr6-144482141-144482208	1.0140812755853971e-7	7.162902570703372e-6
CACNA1E	BHLHE22	-0.024357025263080416	22	53	19	chr1-181166464-181166812;chr1-181430308-181430654	4.891909031362936e-4	0.010159258736689956
CLMP	BHLHE22	-0.045240200482449956	12	53	9	chr11-122309488-122309762	0.0017133237672619403	0.026483495860778798
CNTNAP2	BHLHE22	-0.04286085351046479	30	53	33	chr7-146146896-146147217	5.067272789426602e-4	0.01046097524407167
COL4A5	BHLHE22	-0.028748932876787266	24	53	29	chrX-107850218-107850738	0.001332811008717669	0.021962374253939522
CREM	BHLHE22	-0.07464053561315542	19	53	19	chr10-35462592-35462863	0.0028440723401537615	0.038345222682138184
CTNNA2	BHLHE22	-0.0604707344735092	24	53	29	chr2-79065079-79065264	2.2621745285633443e-4	0.005527688609915062
CUX2	BHLHE22	-0.06218825888555263	28	53	21	chr12-110224427-110224793	0.0014786952398162445	0.02369495773956641
EEPD1	BHLHE22	0.08597306196885424	24	53	24	chr7-35761874-35762149	6.523514960097758e-6	2.845917499008731e-4
EGFR	BHLHE22	-0.14276246013022673	27	53	28	chr7-54888390-54888806	2.449103353120928e-5	8.870874675847167e-4
FGF12	BHLHE22	-0.038978675403515066	40	53	31	chr3-192364409-192364676	2.765642323891716e-4	0.006490492262076626
FGF13	BHLHE22	-0.051211123212787646	21	53	19	chrX-138018196-138018367	0.0031790559315577893	0.0414913712347919
FLRT2	BHLHE22	-0.033045877204097546	25	53	32	chr14-84544536-84545038	0.0022867418566748315	0.03276668111613757
GLI3	BHLHE22	0.03710905617984516	40	53	42	chr7-41386927-41387076	0.0010298396750297585	0.018125306970267582
HELB	BHLHE22	0.11287690575464741	15	53	17	chr12-65639837-65640112	2.3787440892993153e-5	8.654978332662414e-4
HOPX	BHLHE22	-0.11830379147155637	25	53	27	chr4-56689244-56689591	4.3761446472985574e-4	0.009282776503612563
ID4	BHLHE22	-0.07866290473338165	19	53	20	chr6-20877481-20877692	8.587366973466602e-4	0.015764069508625748
KHDRBS2	BHLHE22	-0.03383702016709484	17	53	18	chr6-61833185-61833690	0.002628445103022015	0.03625357200559524
KIAA1958	BHLHE22	0.058457934052279094	10	53	11	chr9-111896329-111896507	4.5217686846349956e-4	0.00954038664350859
KLHL29	BHLHE22	-0.04253190060837152	25	53	20	chr2-23430257-23430525	0.003722210682331563	0.04639012154260587
LRIG1	BHLHE22	-0.08693326308707498	32	53	32	chr3-66456804-66457062	0.0020656397771142017	0.030445267420830986
LRRC3B	BHLHE22	-0.05187822864617376	21	53	26	chr3-25904197-25904534	0.0033770461933758014	0.04335482688086592
LRRC7	BHLHE22	-0.06162547745804258	34	53	38	chr1-69567801-69568260	4.537529834212128e-8	3.470477271244134e-6
MEF2C	BHLHE22	-0.02031101594303874	35	53	31	chr5-87623908-87624159;chr5-89021044-89021189	1.952917049732428e-4	0.004918347820644861
MLLT3	BHLHE22	0.04256345936563448	14	53	18	chr9-20701112-20701460	0.0011277600483913584	0.019419338341290043
MYT1L	BHLHE22	0.04879061961465965	30	53	29	chr2-1720799-1721018;chr2-1796136-1796256;chr2-3042254-3042525	1.3739763871415395e-4	0.00369908638529963
NEUROD2	BHLHE22	-0.06026666873669053	10	53	8	chr17-39754780-39754978	0.0032527762624770416	0.0421741022451053
NFIA	BHLHE22	-0.052560138481731404	39	53	32	chr1-60565364-60565694	3.9617911527908264e-4	0.008613081344675835
NKAIN2	BHLHE22	-0.03395771899292413	37	53	32	chr6-125790718-125790939	0.0017122848842909615	0.026473724940712456
NOTCH2	BHLHE22	0.05054170408219506	16	53	21	chr1-121097656-121097802	9.107199352690362e-4	0.016472370525615437
NPAS3	BHLHE22	-0.1221578088058112	44	53	29	chr14-31921413-31921638;chr14-33349939-33350241	5.422707293824987e-5	0.0017305792896474062
NRXN3	BHLHE22	0.031924122561216635	44	53	33	chr14-77158251-77158554	0.002079025843942156	0.030604138272369668
PARD3B	BHLHE22	0.09411746712864087	35	53	25	chr2-205411713-205411776	0.0014754773724038124	0.02366029988523539
PDE10A	BHLHE22	-0.10114777268181234	41	53	34	chr6-164345930-164346253	8.498221474413635e-6	3.5876361578808264e-4
PDLIM5	BHLHE22	0.045559480925178725	8	53	12	chr4-94559422-94559524	0.0030475419601958603	0.04027880142483798
PDZRN3	BHLHE22	0.033956107542794343	22	53	23	chr3-73768621-73768905	0.002577384980188887	0.03574992632976937
PRSS12	BHLHE22	0.029730384773299274	9	53	12	chr4-117376776-117376902	0.0029834385241695673	0.039666059275656085
PTPN13	BHLHE22	0.0013543629933862877	15	53	15	chr4-86301939-86302131;chr4-86313778-86313971	0.0011218841181306113	0.019338118788166193
PTPRD	BHLHE22	-0.03390720368545813	45	53	31	chr9-8856983-8857239	0.0034743237479302564	0.04420226080820532
RASGEF1B	BHLHE22	-0.09507700816434086	18	53	12	chr4-81565573-81565792	3.3422673412771075e-5	0.0011512390405531284
RGS7	BHLHE22	-0.04172981969976055	19	53	18	chr1-240310213-240310599	0.0010376147661926328	0.01822253654907086
SAMD4A	BHLHE22	-0.06010522252317058	47	53	48	chr14-55557277-55557684	9.364903768923687e-4	0.016844388881093884
SLC1A3	BHLHE22	-0.06257995967533163	44	53	43	chr5-36662332-36662717	0.0014260125999449532	0.023069603649875783
SOX11	BHLHE22	0.057593652085973605	20	53	18	chr2-6234056-6234405	8.08653989494033e-5	0.0024023385604363444
SOX6	BHLHE22	0.10301703528001949	43	53	35	chr11-15291986-15292175	2.0967319939932065e-5	7.778591273382673e-4
SPRED1	BHLHE22	0.1297118527694569	14	53	12	chr15-38145678-38145826	4.077299339804332e-4	0.00880154281406248
SSTR2	BHLHE22	-0.05570820198196427	20	53	12	chr17-72915781-72916051	0.0011950215389551742	0.020272545456686723
SYNE2	BHLHE22	0.03232355518189519	37	53	32	chr14-63620984-63621222	3.843180030746022e-4	0.008409083290825283
SYT4	BHLHE22	0.07356515901232377	17	53	17	chr18-44065125-44065546	2.8870028376677678e-8	2.2934005339611775e-6
TANC1	BHLHE22	-0.05664610395862724	25	53	28	chr2-159147098-159147249	5.327921298151992e-4	0.010881192448750524
VIM	BHLHE22	0.058335500777222174	11	53	16	chr10-17201134-17201280	3.083568155925197e-4	0.007079715656064624
WWTR1	BHLHE22	0.07780805306980094	21	53	22	chr3-149553752-149554343	0.0015549059331543729	0.024632873167951277
ZEB1	BHLHE22	0.04968949086994737	29	53	34	chr10-31930434-31930815	6.062571524497884e-4	0.012046880451014454
ZNF385D	BHLHE22	-0.035024129523889204	10	53	7	chr3-21534561-21534775;chr3-21790628-21790759	1.6081264968227406e-6	8.363491679594148e-5
GEM	BHLHE40	0.03337310707872369	17	3	19	chr8-93437584-93437959	5.558110957314498e-4	0.011250821181129068
HAP1	BHLHE40	0.05821506996961896	17	3	21	chr17-42744330-42744887	1.6394586180261938e-6	8.501824339318825e-5
IL6R	BHLHE40	0.03893109426253921	20	3	19	chr1-154558663-154558907	0.00291229815458654	0.039000012700997504
ADGRV1	CCDC88A	0.11296881150804854	38	33	34	chr5-89756948-89757376;chr5-91279990-91280096	4.279623759593448e-4	0.009128632567316964
ARHGEF28	CCDC88A	-0.04054184354880372	5	33	5	chr5-74206438-74206806	0.00360147141691339	0.0452880890777346
ARX	CCDC88A	-0.062466907970854864	10	33	10	chrX-24943587-24944374	1.63273828005662e-4	0.004251095721500594
CCSER1	CCDC88A	0.04342889226412329	33	33	33	chr4-90318306-90318520	0.0034069540112261192	0.043611054958751505
CKAP2L	CCDC88A	0.066159624845481	23	33	19	chr2-112869521-112869705	5.400999468158247e-7	3.201615193993048e-5
DCLK2	CCDC88A	-0.048573141101423	8	33	8	chr4-149409164-149409531	0.0013332107912784306	0.02196504056492576
DIAPH3	CCDC88A	-0.0432473318126563	32	33	32	chr13-60396239-60396456	8.540280959149083e-4	0.015695907505596043
DLX1	CCDC88A	-0.08235356070991173	18	33	22	chr2-171999387-171999678;chr2-172253199-172253526	2.238977591698349e-5	8.229352789737839e-4
DLX5	CCDC88A	-0.06127653865166561	14	33	23	chr7-96823286-96823704;chr7-97480883-97481232	0.0015882734952106612	0.02502941319529461
ERBB4	CCDC88A	-0.07921683927587142	21	33	19	chr2-212294816-212295229;chr2-212364068-212364895	0.003490590484334417	0.044335126410504196
FLRT2	CCDC88A	-0.03671058012104717	25	33	32	chr14-85602458-85602508	0.0015445689183795103	0.02451071030467716
GAB1	CCDC88A	-0.0800073057012895	19	33	23	chr4-144356158-144356673	1.029752712201581e-4	0.002918807018515429
GAD2	CCDC88A	-0.14265957789513362	20	33	29	chr10-26860017-26860364;chr10-26882111-26882279	3.3568139269272055e-20	1.4751652341281196e-17
GLCCI1	CCDC88A	0.03561479086139649	10	33	10	chr7-7808251-7808420	0.0026549417647226863	0.03650642124888868
KIF11	CCDC88A	0.041422258741531465	19	33	20	chr10-92894179-92894793	0.0020291190990892557	0.030050079334548785
KLHDC8A	CCDC88A	0.06287752039982585	23	33	17	chr1-205354705-205354888	0.002055793246832432	0.030346192930892822
MAMDC2	CCDC88A	-0.04183223342201054	22	33	32	chr9-70013665-70014028	0.0011481169203353023	0.019686670894317856
MIS18BP1	CCDC88A	-0.037330870016853736	13	33	11	chr14-44404877-44405519	0.003472023899980628	0.04419357692998689
MOB3B	CCDC88A	0.07778678499466363	40	33	36	chr9-26406937-26406969;chr9-27573867-27574020	1.959183630261802e-5	7.34081453589315e-4
MYO3A	CCDC88A	-0.11927219561103858	17	33	19	chr10-26860017-26860364;chr10-26882111-26882279	5.112456506694351e-12	7.934588833998523e-10
NDC80	CCDC88A	0.05080654640005706	17	33	18	chr18-2147910-2148110	1.2692027322280098e-4	0.003462476770576974
NFIA	CCDC88A	-0.05125730308876511	39	33	32	chr1-59976657-59977081	2.520218952720155e-4	0.006026489616228696
NRXN3	CCDC88A	-0.034832267558183375	44	33	33	chr14-77486324-77486673	0.0024815887566475643	0.03479210877378063
PDE1A	CCDC88A	0.03852091290596548	25	33	21	chr2-182715668-182715879	0.0036543710231905255	0.04575206983507828
PLS3	CCDC88A	-0.10485046739422889	12	33	12	chrX-115344966-115345637;chrX-115561909-115561950	5.3223446452157255e-5	0.001705438815960434
RIPOR2	CCDC88A	-0.10913204573533497	11	33	13	chr6-25050394-25050730;chr6-26026252-26026600	1.0352895845270333e-5	4.26240609977168e-4
RND3	CCDC88A	-0.11555150974097728	14	33	11	chr2-150042132-150042302;chr2-150208043-150208251	1.2086609179579413e-4	0.0033307346309877956
SATB2	CCDC88A	0.033143367481403556	34	33	28	chr2-200380339-200380493	0.0022964010799712145	0.03286289474787093
SNTG1	CCDC88A	-0.040675205459472306	16	33	17	chr8-50056458-50056749	0.002821331445929932	0.0381042745842644
ST18	CCDC88A	-0.07887239236554819	14	33	20	chr8-52713477-52713670	9.982729599802555e-10	1.0595460063935123e-7
SYNE2	CCDC88A	-0.06992606757005292	37	33	32	chr14-64074984-64075549	1.6751605321313384e-4	0.004341884158042664
XKR4	CCDC88A	0.05346008657083058	17	33	18	chr8-55609958-55610117	2.1641557444570668e-4	0.005351909538417196
ZNF704	CCDC88A	-0.04602543830445755	11	33	8	chr8-81085154-81085446	0.001886182033151388	0.02845841547500881
TMA7	CDC5L	-0.04402853354389448	4	1	5	chr3-49540308-49540441	0.0037180275450184605	0.046354738945808056
SLC7A11	CEBPB	0.04550046325152702	18	1	18	chr4-138555580-138555782	3.299689163161622e-5	0.0011392198068035265
AGBL1	CEBPD	0.0638043030474218	38	10	36	chr15-86063367-86064132	5.0729785776002617e-5	0.0016376430615679782
ANOS1	CEBPD	0.04544551530117119	26	10	24	chrX-9566132-9566297	5.412309771203484e-4	0.011014257617759786
F3	CEBPD	0.041086304390522056	15	10	17	chr1-94528241-94528534	1.080259347100546e-4	0.003035050627346988
GLI3	CEBPD	0.04108526723005513	40	10	42	chr7-42522114-42522606	3.113239845764869e-4	0.007131564870728682
HOPX	CEBPD	0.012133808966777515	25	10	27	chr4-56690086-56690112;chr4-57249208-57249432	4.871308937029836e-5	0.0015847084126018414
NOS1AP	CEBPD	0.03792158568019762	14	10	18	chr1-161532869-161533110	0.0010619014748656026	0.01855197292058838
RFX4	CEBPD	0.030050121069694617	39	10	41	chr12-105820682-105821029	0.002970672768899798	0.039537387775638276
RGS20	CEBPD	0.04349403245153795	18	10	22	chr8-53944893-53945243	3.289123666906573e-4	0.0074353041146851175
SCARA3	CEBPD	0.06681533407302277	15	10	11	chr8-26608709-26609048	3.6875534377286486e-7	2.2694929601786827e-5
YAP1	CEBPD	0.04067243639234177	12	10	18	chr11-102111422-102111795	0.001284117818122995	0.021380686076445107
SLC7A11	CEBPG	0.06059523043905031	18	1	18	chr4-138242350-138242627	2.724536366635104e-6	1.3305732474296853e-4
ATP5ME	CEBPZ	-0.04242428800708163	9	2	7	chr4-1346892-1347207	0.003172222201822247	0.0414232927883974
PEBP1	CEBPZ	-0.05148714497126914	15	2	14	chr12-117837252-117837568	5.02608841675302e-4	0.010392709727043663
CDH18	CREB1	-0.03947624280774742	16	7	17	chr5-19429102-19429274	0.0024766306992033697	0.034743132552718985
FBXL7	CREB1	-0.03567770956992028	35	7	25	chr5-15737893-15738240	0.0031372919997220256	0.04110818603598927
IQCJ-SCHIP1	CREB1	-0.03980132527883149	45	7	36	chr3-159273069-159273243	6.002143034077999e-5	0.0018842568497374698
MOB3B	CREB1	0.04189194544352131	40	7	36	chr9-27386414-27386707	4.884270173407969e-4	0.010147883649117059
PDZRN3	CREB1	-0.033769836361734244	22	7	23	chr3-73455834-73456055	0.0036986096697198107	0.04617975080286217
PLCE1	CREB1	-0.06106245142528977	16	7	21	chr10-94017391-94017654	1.378149134429449e-5	5.457765073491234e-4
SLC24A2	CREB1	-0.055326301088293624	13	7	14	chr9-19939761-19940028	4.83212945750686e-5	0.0015739622420040558
MAMDC2	CREB3	-0.04610421704979785	22	2	32	chr9-70258867-70258977	8.386444170000499e-6	3.544452300446272e-4
TCEAL4	CREB3	-0.036166896497928765	15	2	13	chrX-104136464-104136723	1.494088650498533e-4	0.0039643695698019015
KIAA1217	CREB3L1	0.04280276636669412	22	4	19	chr10-24415760-24416073	1.0180147723769028e-6	5.608538651102088e-5
RGS6	CREB3L1	0.02083322103803568	33	4	28	chr14-72578564-72578763	5.196794976261483e-4	0.010674385130983646
SAT1	CREB3L1	0.03659000406593178	24	4	25	chrX-23667254-23667492	0.0013793179008213389	0.022509707402952488
SLC7A11	CREB3L1	0.061942067276658457	18	4	18	chr4-137880237-137880408	4.1203501777361645e-10	4.6966553116685015e-8
ADAMTS3	CREB3L2	0.036798587968247004	12	26	13	chr4-72665209-72665578	0.001595386049451734	0.025107994470016697
ADGRV1	CREB3L2	-0.04300225673599119	38	26	34	chr5-91898773-91899302	0.003702767088730132	0.04622551237477357
DACH1	CREB3L2	-0.04785349415505932	33	26	34	chr13-71524360-71524639	2.977344394042072e-4	0.006879568061337965
DGKB	CREB3L2	0.041261579749302835	23	26	23	chr7-14195157-14195388	0.0015153777613373838	0.024152244064225847
EVA1C	CREB3L2	0.0402447100981143	26	26	32	chr21-32611541-32611884	0.0034475124349635116	0.04398033503033701
FGFR1	CREB3L2	-0.05307750253524789	26	26	25	chr8-37696919-37697130	5.513043649265304e-4	0.011180484273301247
HES1	CREB3L2	-0.05270860415594643	17	26	15	chr3-194315114-194315386	0.0013143781865542564	0.021748542726178835
ITPR2	CREB3L2	0.03917733968330029	17	26	21	chr12-26274616-26275016	3.746265159567071e-4	0.008240554683729877
KLHDC8A	CREB3L2	0.050725188094395655	23	26	17	chr1-204685739-204685842	0.0012075586583700211	0.020437226536664937
MAML2	CREB3L2	0.0374924456816857	26	26	33	chr11-95706899-95707103	0.001806140158815567	0.027566732842260352
MAST4	CREB3L2	0.05370629049797977	40	26	30	chr5-66144538-66144658	0.0016644303314907586	0.025902324751171175
NAALADL2	CREB3L2	0.04267923953185466	23	26	17	chr3-173585142-173585745	0.004121666855689287	0.04990896860160406
NFATC2	CREB3L2	-0.04215979968506414	16	26	18	chr20-51318249-51318473	0.002579958214693131	0.03576517861697382
PARD3B	CREB3L2	-0.1181166040671773	35	26	25	chr2-203802781-203802980;chr2-204506060-204506297	2.3195258297514763e-5	8.470148184893613e-4
PDE4B	CREB3L2	-0.07920765219798738	15	26	14	chr1-66930401-66930819	9.474068444742466e-6	3.9420241361883386e-4
PON2	CREB3L2	-0.04281120690001413	11	26	15	chr7-95404388-95404695	9.598854367269087e-4	0.017157633675345438
POU6F2	CREB3L2	0.04037147364076628	20	26	20	chr7-38858535-38858775	3.929878729024636e-4	0.008556249336674523
PTH2R	CREB3L2	0.036649995770105685	38	26	39	chr2-207397930-207398270	4.253022568346297e-4	0.00909044262905892
RFX4	CREB3L2	-0.013862166650664878	39	26	41	chr12-106630345-106630519;chr12-106759530-106759738	4.203152790021937e-5	0.0013976771999219182
SAMD4A	CREB3L2	0.03178549462462673	47	26	48	chr14-55446161-55446408	0.001297224024281463	0.02155091748138849
SASH1	CREB3L2	0.0372490157666608	29	26	25	chr6-148471811-148472159	2.2173451807534073e-4	0.00544934534955878
SLC7A11	CREB3L2	0.045539436835897125	18	26	18	chr4-139015277-139015620	0.0019986954179451975	0.029721401693553435
SPATA13	CREB3L2	0.04832013012402779	25	26	27	chr13-24215717-24216042	0.0025141739898142676	0.03509850684858663
TMEM132D	CREB3L2	0.03718657965012386	39	26	38	chr12-128971806-128972156	0.0025286630330270533	0.035236165707315886
WWTR1	CREB3L2	0.04506270780808331	21	26	22	chr3-150293716-150294066	0.0035137050119270923	0.044530326396263226
ZEB1	CREB3L2	-0.0480863113668238	29	26	34	chr10-31157506-31157856	4.8276749284398594e-4	0.010047342080474503
ACTR3B	CREB5	0.18612983278777812	22	166	17	chr7-151932380-151932730;chr7-152025504-152025673;chr7-152709582-152709986	4.943878611083829e-5	0.0016040557083116837
ADAMTS1	CREB5	0.06332800536982681	10	166	11	chr21-27694709-27694885	6.036960867991109e-6	2.661171307131669e-4
ADGRL2	CREB5	0.08393185864238813	20	166	17	chr1-81654278-81654332	4.467430152095627e-7	2.7127191195167432e-5
ADGRV1	CREB5	0.04910350531848973	38	166	34	chr5-90612022-90612234	3.66230366506763e-4	0.00809124956402275
ADRA1B	CREB5	0.0825510110854108	13	166	14	chr5-159916383-159916481	2.4930723888220528e-6	1.230332097419909e-4
ANOS1	CREB5	0.06735256342943345	26	166	24	chrX-8726174-8726375	8.578550632805424e-6	3.6175028858607185e-4
APOLD1	CREB5	0.10228926103275604	23	166	18	chr12-12365970-12366335	2.2881549212758028e-10	2.726524364526992e-8
ARAP2	CREB5	-0.04900591918958216	12	166	17	chr4-36337706-36338016	0.0038731686734462607	0.04775596969373532
ARHGAP20	CREB5	0.13317968472107194	15	166	13	chr11-109584137-109584939;chr11-109644067-109644425	2.1828846843391783e-7	1.4273370165540927e-5
ARHGAP42	CREB5	0.04683700749233466	12	166	11	chr11-100830336-100830543	2.8734077015114937e-4	0.006689893507221858
ARID5B	CREB5	0.06067868194511456	10	166	9	chr10-61937990-61938195	1.2382800033888106e-4	0.003394755174253957
ARPP21	CREB5	-0.04967670615403077	37	166	34	chr3-34947828-34948170	0.0015124072685312089	0.02411581588772536
ASTN2	CREB5	-0.29789664858395937	15	166	13	chr9-117138212-117138495	1.3390386014564559e-97	1.7961608744965191e-93
ATAD2	CREB5	0.04397058293134635	12	166	13	chr8-123486532-123486881	9.496364562410834e-4	0.01702025025466591
ATP10B	CREB5	0.0269465626654663	22	166	23	chr5-160269121-160269382;chr5-160800622-160800968	5.21968528191678e-7	3.110908297234509e-5
AURKA	CREB5	0.09360308392855199	14	166	14	chr20-56924998-56925612	1.4862507631828296e-12	2.4920355802438764e-10
BEND4	CREB5	0.08509203195633437	12	166	13	chr4-42197394-42197775	5.22037116015035e-7	3.110908297234509e-5
BMPR1B	CREB5	0.08056918200971706	25	166	29	chr4-96103183-96103583	2.7264214178157596e-7	1.739143227320021e-5
CA12	CREB5	0.07169095926011217	8	166	9	chr15-62469950-62470299	0.0033851846912657684	0.04343251553343482
CACNA1E	CREB5	-0.06283003638343473	22	166	19	chr1-180881910-180882248	2.4260852801267373e-5	8.804482898207944e-4
CACNA2D3	CREB5	-0.04332268814012307	16	166	11	chr3-53891111-53891456	0.0019559987084657405	0.029231538871436917
CAMK4	CREB5	0.06175773681844486	11	166	10	chr5-112014831-112015115	5.196514952922482e-4	0.010674385130983646
CASP3	CREB5	0.07287856523343467	9	166	9	chr4-183876200-183876541	5.179004736936573e-4	0.010646318502724149
CCDC175	CREB5	0.05647272788631979	33	166	30	chr14-60091786-60091910	0.0016863861856612327	0.026163435545596775
CCSER1	CREB5	-0.042091604186751994	33	166	33	chr4-89067501-89067677	7.427318047776917e-4	0.014136494735664053
CDCA2	CREB5	0.04720227499626562	7	166	6	chr8-26291328-26291507	8.128513682504542e-4	0.01513569681766119
CDH20	CREB5	-0.04626236579409712	25	166	22	chr18-61236597-61236888	0.0013962970642429867	0.022709258366892277
CDH8	CREB5	-0.12362408137836887	12	166	8	chr16-62246071-62246330;chr16-62933995-62934239	3.679862996449084e-10	4.227490242535655e-8
CENPE	CREB5	0.11135557773591785	11	166	11	chr4-103198446-103198641	1.1772058058261502e-18	4.2296824418771463e-16
CKAP2L	CREB5	-0.046017354653463106	23	166	19	chr2-113756694-113756943	1.2339087117420742e-4	0.0033854070810424163
CLMP	CREB5	0.049230359526805774	12	166	9	chr11-123173369-123173565	9.094710630582414e-4	0.016454007948161594
CNKSR3	CREB5	0.056897469725028	16	166	16	chr6-154448463-154449024	3.7809557769748534e-4	0.008296132051846443
CNTN4	CREB5	-0.045200832084517015	14	166	8	chr3-3126731-3126932	0.0012990809166028854	0.02157272318563148
CNTNAP2	CREB5	-0.04310786397064674	30	166	33	chr7-148335072-148335365	8.663949127412015e-4	0.01586110242217905
COL11A1	CREB5	-0.05077179006836566	11	166	16	chr1-102800401-102800721	0.00101941330453778	0.01798562781881794
COL4A5	CREB5	0.08184637701402474	24	166	29	chrX-107385460-107385710	8.943812214513359e-11	1.155680028764343e-8
COL4A6	CREB5	0.12629361706044398	24	166	26	chrX-108091938-108092290;chrX-108337956-108338025	1.554537864050648e-6	8.110719965260733e-5
CPNE8	CREB5	0.053138353155542876	8	166	10	chr12-39199637-39199838	4.2408824114539194e-4	0.00907347840257067
CREM	CREB5	0.06546913049110703	19	166	19	chr10-35195762-35195864	0.002807021016170173	0.037951031919605284
CSMD3	CREB5	0.08306024721959367	14	166	22	chr8-111692243-111692428	1.3626955011284367e-8	1.1628527588999374e-6
CTTNBP2	CREB5	-0.06362799929012011	14	166	12	chr7-118084904-118084984	3.095387700866338e-4	0.007100213170190847
CUX2	CREB5	-0.050323159808074974	28	166	21	chr12-111057665-111058356	0.0015159837056844283	0.024157801100540055
DACH1	CREB5	0.04499357643064485	33	166	34	chr13-72507448-72507554	0.0014360886689145109	0.023200953036621275
DCX	CREB5	-0.05825590380662567	16	166	17	chrX-111095912-111096190	1.6379267773134658e-4	0.004260478429672626
DGKB	CREB5	0.06098151008549567	23	166	23	chr7-14144738-14145001	1.0710588521538017e-5	4.38782094332758e-4
DNAH14	CREB5	0.06706889133031237	6	166	6	chr1-224256667-224256997	8.106162823266707e-6	3.440965951907774e-4
DPF3	CREB5	0.04550433936173535	8	166	7	chr14-73059416-73059582	0.0021192774589172867	0.031012246966868967
DSCAM	CREB5	0.08798596875868614	39	166	31	chr21-40846012-40846065	1.67259692984192e-7	1.1233996880476168e-5
EEPD1	CREB5	0.1238121970559706	24	166	24	chr7-36037008-36037606	5.491305086036901e-12	8.471225244719247e-10
EGFR	CREB5	0.08369990421138226	27	166	28	chr7-54888390-54888806	1.0323535992780807e-8	9.022764051524745e-7
EPHA6	CREB5	-0.043446695279441574	17	166	21	chr3-96863213-96863434	4.0879540249387725e-4	0.008817272352871384
ETV6	CREB5	0.06722009589687282	30	166	38	chr12-12365970-12366335	1.0834683882205343e-5	4.4315697731645465e-4
EVA1C	CREB5	0.11235008650638165	26	166	32	chr21-32918509-32919199	2.3820241375321896e-10	2.8335826828608214e-8
FAM155A	CREB5	-0.09037222590947909	13	166	11	chr13-106919122-106920038	3.03489991642392e-4	0.0069919109958080814
FBXL7	CREB5	-0.10056575867220427	35	166	25	chr5-15737893-15738240	8.870269317696923e-11	1.1472296437566787e-8
FBXO32	CREB5	0.14555620906451638	12	166	15	chr8-123636885-123637214	3.889415218609111e-18	1.316838188617789e-15
FHIT	CREB5	-0.04813920077460929	9	166	9	chr3-60839363-60839525	0.0016393344562122382	0.02562051281460416
FRMPD4	CREB5	0.0587893239363125	21	166	16	chrX-13377528-13377909	3.887114976956971e-5	0.0013097624615538387
GEM	CREB5	0.05215045050229222	17	166	19	chr8-94262351-94262547	3.144458675751791e-4	0.007186714518235473
GLI3	CREB5	0.09128536042283224	40	166	42	chr7-42237934-42238278	1.1736617471108695e-9	1.2306203261830883e-7
GLIS3	CREB5	0.09792010914482827	24	166	18	chr9-3946450-3946490	4.3679534160332157e-5	0.001443802860551979
GNG12	CREB5	0.058289311039421435	22	166	23	chr1-67019667-67020017	3.381580110253831e-4	0.007599786989447915
GPC5	CREB5	0.0580234873316896	14	166	12	chr13-91647457-91647635	3.696073310448527e-4	0.008153707344508149
GRIK3	CREB5	-0.19398057105407857	23	166	14	chr1-36148895-36149031;chr1-36253586-36253779;chr1-37137124-37137247	1.300376067418528e-14	2.9002607635085125e-12
GRIN2A	CREB5	0.013317989465756519	24	166	18	chr16-10003468-10003814;chr16-10957911-10958097	3.409090248652317e-6	1.6164057097170026e-4
GRM5	CREB5	-0.0976981626758737	12	166	13	chr11-87819300-87819453	1.4222047417464195e-10	1.7578800074705964e-8
HDAC9	CREB5	0.0632292822974985	22	166	20	chr7-18445994-18446338	2.5104095496481364e-5	9.060310903784544e-4
HERPUD1	CREB5	0.05436044168124027	10	166	9	chr16-56191205-56191488	0.0011048729302736207	0.019119275261464626
HOPX	CREB5	0.05362127110311286	25	166	27	chr4-57501777-57502069	2.7106612492732205e-4	0.006392884856896965
HS3ST4	CREB5	0.07140690786421461	19	166	15	chr16-25276725-25276955	3.5128458386778643e-9	3.3452790544190925e-7
HS6ST2	CREB5	0.133348768829222	20	166	21	chrX-132685218-132685546;chrX-132686301-132686650	3.046820601693656e-8	2.4115169859260635e-6
ID4	CREB5	0.09368105804073167	19	166	20	chr6-19715079-19715588	1.5474591931194082e-6	8.0827698889265e-5
IDO1	CREB5	-0.05074692094610832	9	166	16	chr8-41021965-41022275	1.6134936932292405e-4	0.0042126706686972356
IL33	CREB5	0.09213061544660807	16	166	17	chr9-7172774-7172954	1.835901963402801e-7	1.2202813215453869e-5
ITPR2	CREB5	0.054208394635856375	17	166	21	chr12-25385495-25385669	2.868421223430369e-4	0.006681905793265376
KCNB2	CREB5	-0.05272850325211789	14	166	13	chr8-73174365-73174638	4.8078659758663385e-4	0.010013513987000289
KCND2	CREB5	-0.0769841241427368	15	166	12	chr7-121625060-121625408	1.9668130418199686e-5	7.364503067263951e-4
KCNIP1	CREB5	-0.04444471581523112	13	166	12	chr5-171474446-171474698	0.0024927272233893623	0.03488728233500022
KCNQ5	CREB5	-0.05149232980362942	11	166	11	chr6-73585574-73585870	0.0027014474257089126	0.036925986284352855
KIF23	CREB5	-0.03585435645106927	22	166	19	chr15-70376835-70377316	0.0020064934443443077	0.02981532617699784
KNL1	CREB5	0.07592049555172753	16	166	18	chr15-41607042-41607401	5.923759388824677e-9	5.40895877548792e-7
LGALS3	CREB5	0.06700290965719259	13	166	10	chr14-55051863-55052213	1.4334044729517878e-4	0.0038287095200624796
LMO3	CREB5	0.003488010799108668	22	166	19	chr12-15719309-15719469;chr12-16608215-16608543	0.0013763399105845059	0.022472825725281097
LRP1B	CREB5	-0.0669557172602605	17	166	16	chr2-140355596-140355829	7.128840399295556e-5	0.002165792765398582
LRRC4C	CREB5	0.13872544878758605	16	166	17	chr11-40329144-40329552	2.736790662784341e-18	9.424530095351113e-16
LTBP1	CREB5	0.13102981782146536	35	166	30	chr2-34105065-34105362;chr2-34105490-34105668	3.9140338511998237e-4	0.008532963358443451
MED12L	CREB5	0.11288328247170148	17	166	14	chr3-150408104-150408334;chr3-151770120-151770437	5.687748995168623e-4	0.011451518936809731
MKI67	CREB5	0.15318426589256529	23	166	26	chr10-127333182-127333230;chr10-128735774-128736409	1.3089447147031658e-18	4.679145135593081e-16
MLLT3	CREB5	-0.045998617191709994	14	166	18	chr9-19895084-19895247	0.0021831804198885235	0.03167551339059481
MSRA	CREB5	-0.12266922488685594	23	166	20	chr8-9484995-9485345;chr8-10279738-10279960	2.667307998928679e-5	9.547064678757555e-4
MTHFD1L	CREB5	0.07159766647606414	9	166	11	chr6-151044769-151045088	2.052161423846751e-4	0.005124121232280608
MYT1L	CREB5	-0.051441052695126256	30	166	29	chr2-2027372-2027629	0.0016605683576121158	0.025861972723821357
NAALADL2	CREB5	0.0498135852171936	23	166	17	chr3-173739795-173740072	0.0037656474433855913	0.04677419650442222
NFATC2	CREB5	0.06749137319360672	16	166	18	chr20-51562832-51563130	6.112155674294492e-4	0.012122320156952865
NHS	CREB5	0.06427276029853918	20	166	20	chrX-17413277-17413623	3.6212785970410067e-4	0.008018220154067609
NPAS3	CREB5	0.07837751765183068	44	166	29	chr14-32986776-32987429	9.855774436696248e-4	0.017522551761379488
NPY	CREB5	0.07933965960194052	7	166	6	chr7-24828914-24829467	0.001642260647755511	0.025651153625731202
NRG1	CREB5	0.10226288147156308	41	166	36	chr8-32297384-32297688	1.1281664066043173e-11	1.6612294567504974e-9
NRXN3	CREB5	0.06335571713202119	44	166	33	chr14-77882712-77883052	5.135175539492312e-6	2.308534308521528e-4
NUCKS1	CREB5	0.07024034520728265	10	166	10	chr1-206816966-206817228	1.5506737530823167e-5	6.029946017473189e-4
NUSAP1	CREB5	0.038343277610507334	14	166	15	chr15-41607042-41607401	0.002885844206153652	0.03875815077865082
OTOF	CREB5	0.050956497503247905	10	166	10	chr2-26913702-26913937	5.194923501307256e-4	0.010672097440805432
OXR1	CREB5	0.049708124057501246	9	166	10	chr8-106059725-106060014	0.0033038914628511734	0.04265425483159389
PAX6	CREB5	-0.05844571946717846	11	166	9	chr11-31882906-31883256	0.0028248264538520015	0.03814233361065911
PDE3A	CREB5	0.0763740342299291	30	166	35	chr12-20588070-20588478	6.0827270081136585e-5	0.0019046724887900584
PIR	CREB5	0.05720657157168684	11	166	10	chrX-14361342-14361636	3.225154538079795e-4	0.007324790629941929
PLCE1	CREB5	0.07939319192436607	16	166	21	chr10-94017391-94017654	2.105716561217186e-6	1.0607283586002667e-4
PLCH1	CREB5	0.07375031126937041	15	166	18	chr3-155701960-155702281	2.610009520413986e-6	1.279967934898008e-4
PLEKHG1	CREB5	0.07429988672168909	12	166	12	chr6-150720803-150721087	1.4441396327687027e-4	0.0038555558066023683
POLA1	CREB5	0.07477047878187067	19	166	17	chrX-24268843-24269286	5.012102169891541e-4	0.010366833543114384
POU6F2	CREB5	0.09626788911054732	20	166	20	chr7-39353651-39354117;chr7-39733291-39733429	0.00155163532658785	0.024597903942063792
PRC1	CREB5	0.04726331767582587	6	166	8	chr15-91559136-91559438	1.746660493462546e-4	0.004496821424539124
PRKD1	CREB5	0.05983112214399002	22	166	16	chr14-29805648-29805903	2.5365020796553055e-4	0.006059768219982216
PSRC1	CREB5	0.06408473571436565	23	166	16	chr1-109257713-109257917	0.0011627628046055529	0.019872506639324
PTCHD4	CREB5	0.0627400280740524	19	166	19	chr6-47477573-47477788	6.043454854612634e-5	0.0018949029363266171
PTN	CREB5	0.05646255883179171	17	166	16	chr7-137306005-137306572	0.0038735128760523773	0.04775812325711009
PTPRT	CREB5	0.0034615810680700618	19	166	15	chr20-42530903-42531124;chr20-43457700-43457892	0.0017737941512676071	0.02719238500520121
QKI	CREB5	0.06950546352986994	33	166	26	chr6-164069339-164069684	0.003568814708049541	0.04502012606853897
RAB3GAP2	CREB5	0.09982592749571483	22	166	26	chr1-219359126-219359563	9.620572083407501e-6	3.996488645000824e-4
RALGAPA2	CREB5	0.08732290310850445	25	166	22	chr20-20752685-20753062	3.515740179727524e-5	0.001201296520169149
RALYL	CREB5	-0.04763746049620406	17	166	15	chr8-84706133-84706682	0.0024708989827713973	0.034683452982702555
RASGEF1B	CREB5	-0.04303894846774335	18	166	12	chr4-81503588-81503846	0.001143850579671266	0.019630271097087783
RASSF8	CREB5	0.06375215608261663	11	166	12	chr12-25615073-25615265	3.9348216437688176e-5	0.0013237787039689934
RGS6	CREB5	0.09463266649191476	33	166	28	chr14-72186885-72187088	1.0729884781218975e-10	1.3621006056879555e-8
RHOJ	CREB5	0.05062353398799433	18	166	20	chr14-62359481-62359803	0.0029217653726600463	0.03908777012844835
RNF182	CREB5	0.08228193950369497	10	166	8	chr6-13907024-13907240	4.690105337431938e-6	2.1326162590818443e-4
RRM2	CREB5	0.05525914504410243	21	166	11	chr2-10204565-10204898	4.7253700549278394e-4	0.009878948276477832
SALL3	CREB5	0.05749154374638363	18	166	15	chr18-78871464-78871767	5.9337710733415085e-5	0.001867788550284467
SAMD4A	CREB5	0.06650983912718882	47	166	48	chr14-54565819-54566167	5.33558260221729e-7	3.167460248910207e-5
SASH1	CREB5	-0.07065810090899888	29	166	25	chr6-148509832-148510302	9.181057746636067e-6	3.835971754152942e-4
SAT1	CREB5	0.12999966277706604	24	166	25	chrX-24268843-24269286	3.949974661344473e-14	8.340842296507681e-12
SEL1L3	CREB5	0.06044035412101061	13	166	13	chr4-25859770-25859990	3.2365873845019704e-4	0.007345426203193361
SEMA5A	CREB5	-0.048124280318047434	20	166	23	chr5-9156360-9156529	0.0034875103295377826	0.044307607140559896
SFRP1	CREB5	0.032097714323118975	12	166	15	chr8-40415955-40416282;chr8-41196507-41196857	2.261008840013764e-9	2.241040042728632e-7
SHTN1	CREB5	-0.06845959456296258	12	166	14	chr10-117967151-117967579	4.3556839180630024e-4	0.009253036220808199
SLC1A3	CREB5	0.10013037396525071	44	166	43	chr5-36570400-36570521	6.543247996116839e-14	1.3365971921872026e-11
SLC2A13	CREB5	-0.04901058980237321	17	166	10	chr12-39199637-39199838	3.901785619647866e-4	0.00851087185379129
SLCO1C1	CREB5	0.06452414763571236	21	166	33	chr12-20212684-20213026	9.134214437806522e-4	0.01650851318481791
SOAT1	CREB5	0.061533216073265784	12	166	17	chr1-178262030-178262468	5.881585393630541e-4	0.011751906579172841
SOX11	CREB5	-0.06844022262412316	20	166	18	chr2-5387556-5387780	8.328264531805433e-5	0.00246125514015169
ST6GAL2	CREB5	-0.06761596235692274	10	166	8	chr2-106282800-106283128	2.457695896458026e-6	1.2152156522261916e-4
ST8SIA1	CREB5	0.04653511356779035	20	166	21	chr12-22264081-22264314	0.003772135061333099	0.04682381022460321
STAT3	CREB5	0.08763130694513659	19	166	19	chr17-42388569-42389088	1.7158565176752736e-6	8.853995648725917e-5
STK3	CREB5	-0.006413445961745826	34	166	31	chr8-99873957-99874309;chr8-100017892-100018150	1.2687908889320773e-4	0.0034621196607590877
STK33	CREB5	0.07220036023624538	11	166	9	chr11-9265351-9265592	1.328980228279991e-4	0.003603430941420643
SYN2	CREB5	-0.053104192867919536	14	166	13	chr3-11770478-11770828	8.347581455730651e-4	0.015441490808147931
SYN3	CREB5	-0.057196702163958314	21	166	18	chr22-32487187-32487287	2.2289959248667597e-4	0.0054641533554583375
TANC1	CREB5	0.06636306111596871	25	166	28	chr2-159053215-159053555	1.3436903426678978e-5	5.3400695912263e-4
TEAD4	CREB5	0.06597978713488951	14	166	13	chr12-4136109-4136319	1.001110127848162e-4	0.002849760760570566
THSD4	CREB5	0.07310563686039233	31	166	29	chr15-71465238-71465291	2.7271937490614023e-6	1.3316401580397061e-4
TMEM132B	CREB5	0.07124347877784658	33	166	28	chr12-125340856-125341198;chr12-126418380-126418714	1.4564577616107176e-8	1.236055100900486e-6
TMEM132C	CREB5	0.05822009990578435	13	166	14	chr12-128004066-128004299	0.0014400778139098784	0.023242874859315872
TMEM132D	CREB5	0.11536502705064017	39	166	38	chr12-128004066-128004299	1.0228979684151832e-14	2.316238976871969e-12
TMSB10	CREB5	-0.060229500958914606	11	166	12	chr2-84386787-84387126	7.624098333742534e-5	0.0022905634168429332
TMTC2	CREB5	-0.10370774324702398	19	166	16	chr12-82082586-82082673;chr12-83015854-83016197	3.055818202433524e-4	0.00702803257220362
TNC	CREB5	-0.05071711391301101	26	166	32	chr9-115289907-115290257	3.5040965622486567e-4	0.007817908772827393
TRPM3	CREB5	-0.1097326291231713	12	166	9	chr9-70419457-70419722;chr9-72365236-72365516	1.4360471728342914e-6	7.585226478824143e-5
UTRN	CREB5	-0.06493154398949404	12	166	14	chr6-144637550-144637894	2.6809697611876584e-4	0.006338059930983672
VAT1L	CREB5	-0.043893227553287895	29	166	29	chr16-78184276-78184440	0.002834066142620864	0.03823410400933291
VEGFA	CREB5	0.04721302742846811	4	166	4	chr6-43809363-43809589	0.0020636950100094416	0.030422977149338476
WDR49	CREB5	0.11076177391932675	18	166	17	chr3-168049448-168049675	1.4371463527463323e-14	3.1951835525265535e-12
WEE1	CREB5	0.10015184965406519	18	166	15	chr11-10351719-10352067	3.6708342743788064e-6	1.7239901240608384e-4
YBX3	CREB5	0.07363112917303308	11	166	19	chr12-10750037-10750187	4.549195687468865e-6	2.0819868939124362e-4
ZBTB20	CREB5	-0.055946571878379286	32	166	25	chr3-113597583-113597933	8.809655475922477e-4	0.01607144518497897
ZFP36L2	CREB5	-0.052134640274146556	8	166	11	chr2-42133403-42133507	0.004082613951075719	0.04957032430510859
ZNF536	CREB5	0.05036928604947673	12	166	11	chr19-30275994-30276775	0.003362450557865534	0.04323194566822504
ADRA1B	CREM	0.03998674537319048	13	25	14	chr5-159916383-159916481	0.0023167549080499294	0.03308861177552019
ANKFN1	CREM	0.05567219487913398	26	25	22	chr17-57541871-57542140	4.799336375624395e-5	0.0015643659611775467
BCL6	CREM	-0.03333656317853279	14	25	14	chr3-188197470-188197720	0.003993035930964751	0.04877279903709395
BEND4	CREM	0.04609945727221285	12	25	13	chr4-41505260-41505593	6.917044383210138e-4	0.013352033387970013
CA12	CREM	0.045397708687530965	8	25	9	chr15-62474892-62475163	0.003167898111794802	0.041382174879960945
CASP3	CREM	0.05046270582408293	9	25	9	chr4-183987518-183987668	6.03249000944135e-4	0.01199810852756855
FAM107A	CREM	0.0988322497497596	18	25	16	chr3-57951498-57951652;chr3-58049282-58049536	1.4901484661674235e-5	5.832429087601799e-4
GAB1	CREM	0.07225937108668835	19	25	23	chr4-143513036-143513254	4.5452323031057875e-8	3.472596928293651e-6
GLI3	CREM	0.044825692358511	40	25	42	chr7-42237934-42238278	4.382422847896893e-5	0.0014473967546301744
HOPX	CREM	0.03971445009572161	25	25	27	chr4-57501777-57502069	3.6243202465643693e-4	0.008024324217988816
IL1RAPL1	CREM	0.03643145541976749	16	25	14	chrX-28900048-28900197	0.0014666575750945658	0.023557006062743087
KLF6	CREM	0.049364996164327664	9	25	8	chr10-3330727-3331076	0.0018074119408469551	0.02758166041590437
LMCD1	CREM	0.03982489160417314	18	25	16	chr3-8499158-8499424	9.680327690763273e-4	0.01727276561228293
LTBP1	CREM	0.04723251499097579	35	25	30	chr2-32946705-32946952	0.0019652952404782677	0.02933467657324731
PLAT	CREM	0.07767305066556981	11	25	11	chr8-42209666-42210016	2.4502156139134314e-10	2.9076955429972547e-8
PSRC1	CREM	-0.04238140313166719	23	25	16	chr1-110106135-110106458	0.0027757322249627424	0.037658142390297876
PTCHD4	CREM	0.035312949564313384	19	25	19	chr6-47016221-47016497	0.0034055969289006945	0.04359764583266845
RHOJ	CREM	0.034680074760858395	18	25	20	chr14-63204051-63204113	0.0036136837564632305	0.04539909808929299
RHOQ	CREM	0.0387915916789323	10	25	8	chr2-46540683-46541001	0.0030195896707761604	0.04001951029427702
SLC1A3	CREM	0.030894983809907732	44	25	43	chr5-36570400-36570521	0.002593514375269102	0.03590186566266418
TANC1	CREM	0.03740750324644936	25	25	28	chr2-158956137-158956156	2.4065590881766876e-4	0.0058069524545870405
TCF7L1	CREM	0.036809246518077585	11	25	13	chr2-84386787-84387126	0.004121171846128209	0.04990896860160406
TMEM132B	CREM	0.042423162385854335	33	25	28	chr12-124512743-124513221	0.0036865513345709154	0.04607412242935716
TNC	CREM	0.04908980045561187	26	25	32	chr9-115008592-115008821	4.4334159553149784e-7	2.6938070329005096e-5
TRIM9	CREM	0.05113408570620491	21	25	22	chr14-51035868-51036153	1.6297286840864883e-4	0.004244885261326716
CBX1	CTCF	-0.0601871169670533	12	2	11	chr17-48074341-48074646	4.382177347020682e-4	0.009291799299076071
KIF15	CTCF	0.04706968721941577	22	2	20	chr3-44532823-44533116	9.425867988899034e-4	0.016927022528324422
ADGRL2	CUX2	-0.06427920406167069	20	41	17	chr1-82924048-82924344	4.2650306677100493e-7	2.5999058402667037e-5
ADGRV1	CUX2	0.03408669823969443	38	41	34	chr5-90866411-90866577	0.0025954495931830627	0.03591806415641056
AP1S2	CUX2	-0.07134337441095832	14	41	16	chrX-15868413-15868627	0.0011486501895520437	0.01969061003168692
ARID5B	CUX2	0.13554706334536723	10	41	9	chr10-61047075-61047383;chr10-61975166-61975563	3.919326075979298e-7	2.401642293544939e-5
BRIP1	CUX2	0.045050026440494925	21	41	21	chr17-61155612-61155816;chr17-62167052-62167483	2.41978163128037e-7	1.5649718489791296e-5
CORO2B	CUX2	0.060913367327736875	13	41	9	chr15-67733052-67733133	4.499832128201321e-6	2.0610694507203743e-4
CSMD1	CUX2	-0.03248524887009277	18	41	18	chr8-2762355-2762603	0.003076401399759154	0.0405384998034409
CSMD3	CUX2	0.09155950715007569	14	41	22	chr8-112293819-112293922	8.154665345003871e-6	3.459469399147802e-4
CSRNP3	CUX2	-0.15746713321646835	14	41	15	chr2-165453480-165453950	4.990141189021729e-19	1.879241806865683e-16
DCC	CUX2	-0.05860024525126311	36	41	29	chr18-53850986-53851206	8.016442475671509e-4	0.014982428881183039
DISP3	CUX2	-0.13977200842973703	14	41	11	chr1-10709345-10709605	4.334787122240624e-12	6.802597127932932e-10
DPP10	CUX2	0.07482385723954904	9	41	7	chr2-114386845-114387050	1.647426123433609e-5	6.340531011203897e-4
ELL2	CUX2	0.04792730934576585	12	41	12	chr5-95401701-95402012	6.43580400823188e-4	0.012617633846595479
EPHA3	CUX2	0.05412999540945042	38	41	30	chr3-88936843-88937120	9.717822408530271e-6	4.0321304967725615e-4
FOXP2	CUX2	-0.053978342364426744	11	41	10	chr7-113367062-113367606	1.6372022796693924e-6	8.494815070179981e-5
GLI3	CUX2	-0.0528080159354874	40	41	42	chr7-41438546-41438651	1.2138049063953502e-7	8.417447170913497e-6
GRIA1	CUX2	0.05808349913080196	30	41	30	chr5-154060643-154060939	5.7442632231049934e-6	2.546587200686883e-4
HDAC9	CUX2	0.06403167885734322	22	41	20	chr7-17027419-17027620	1.8262875127442155e-4	0.004666185301269098
HS6ST3	CUX2	0.051582150530631435	20	41	16	chr13-96403215-96403248	5.359978255987311e-5	0.0017157412215103016
IQCJ-SCHIP1	CUX2	-0.031210720311120946	45	41	36	chr3-159030845-159030930	0.0015215394768275316	0.024230621407486292
KLF6	CUX2	0.05817236457521476	9	41	8	chr10-3330727-3331076	0.0035987957855061247	0.04526252555338752
LRRTM3	CUX2	-0.12037006269103044	12	41	16	chr10-66838048-66838389;chr10-66849328-66849548	2.388293515300783e-6	1.183392085004534e-4
MRC2	CUX2	0.06706582552382478	15	41	17	chr17-62167052-62167483	2.9559608240290524e-5	0.001041611964624398
MYRIP	CUX2	0.15992451650356798	8	41	7	chr3-39960737-39961057	1.9136409558700843e-80	1.9964945217001633e-76
NEUROD2	CUX2	-0.1143666676108724	10	41	8	chr17-38558883-38559066	2.1279228239795316e-10	2.550700341645933e-8
NFE2L2	CUX2	0.09278949151908028	14	41	15	chr2-176892933-176893133	4.157950515867138e-8	3.205399783291226e-6
NFIA	CUX2	0.05279079527090369	39	41	32	chr1-60367506-60367647	1.3400366393004874e-4	0.0036260799320322217
NOVA1	CUX2	0.04328721650990037	14	41	15	chr14-27211763-27212029	0.0010552514513792435	0.018454943896381644
NRXN3	CUX2	0.052778126211769985	44	41	33	chr14-78834916-78835436	1.0643120110259809e-4	0.002998360339893075
PRICKLE2	CUX2	0.09303178989437902	19	41	14	chr3-64225467-64225614	4.469135678448066e-10	5.0578980685497616e-8
PTPRD	CUX2	-0.060326991910734366	45	41	31	chr9-8815963-8816243	1.644406836553425e-5	6.330640450850543e-4
PTPRO	CUX2	-0.06455840589231358	24	41	21	chr12-15481881-15481944	2.8761853199901983e-6	1.3952000048011694e-4
RBFOX3	CUX2	0.039235891007996834	7	41	5	chr17-77994500-77994667	0.0016453674024675927	0.02569136223093154
SH3RF1	CUX2	-0.03825492953860905	14	41	14	chr4-169119634-169119816	0.001947966459347834	0.029150741196283053
SLA	CUX2	-0.1529618141584804	14	41	12	chr8-134194699-134194952	1.3290811934731657e-11	1.9318311733202066e-9
SLC1A3	CUX2	0.04789769235843619	44	41	43	chr5-37412953-37412974	1.515729572015055e-5	5.918573095937356e-4
STMN2	CUX2	0.051355834087096756	22	41	24	chr8-78511306-78511370	0.0017967017412220724	0.027462968319860025
TFRC	CUX2	0.06610206135550456	10	41	10	chr3-195580826-195581179	3.330677088127284e-5	0.0011482296278969217
TNR	CUX2	-0.09465378258253589	13	41	9	chr1-175817521-175817721	8.904650428421263e-7	4.9758995817932665e-5
TPST1	CUX2	0.06660129977524573	25	41	27	chr7-67019800-67020038	8.968122887867387e-7	5.002436705511613e-5
VEPH1	CUX2	-0.04668931692312493	11	41	14	chr3-157376665-157377156	7.89121942525721e-4	0.014802407937009411
ABHD3	DACH1	0.04114215169012098	7	214	8	chr18-21662696-21662805	0.003965690556920198	0.04853981806634443
ACTR3B	DACH1	-0.08714495211237518	22	214	17	chr7-151725806-151726129;chr7-151868369-151868695;chr7-151978603-151978799	2.2474839323847344e-7	1.4648166333027666e-5
ADAM32	DACH1	0.06267108830604393	8	214	8	chr8-38232145-38232453	3.7697318795515796e-4	0.00827859805995856
ADAMTS6	DACH1	0.0996702714530186	27	214	26	chr5-66371792-66372100	3.536213328061238e-10	4.0707639247305685e-8
ADGRL2	DACH1	-0.06865468501590517	20	214	17	chr1-80305571-80305693	8.283560812438924e-4	0.015351291087210003
AKAP12	DACH1	0.07939445881123991	11	214	12	chr6-151446150-151446492	4.068041826658604e-8	3.1403855909878383e-6
AMMECR1	DACH1	-0.04773602858887261	9	214	9	chrX-111050660-111050990	9.12922904568539e-4	0.016503738479521995
ANOS1	DACH1	0.05139820864658883	26	214	24	chrX-7953580-7953627	0.002423840087514867	0.03420870355489067
ARPP21	DACH1	0.11611153099966931	37	214	34	chr3-35393896-35394414;chr3-35664596-35664958	0.0010180264385585246	0.017971869663646476
ATRNL1	DACH1	0.06782011434660251	8	214	8	chr10-115657471-115657756	4.7541917878218815e-4	0.009926679154336563
B2M	DACH1	0.07871904064962805	8	214	12	chr15-44193622-44193863	2.8541577782343305e-6	1.38634298166078e-4
BCL11B	DACH1	0.07544021002491379	11	214	9	chr14-99425462-99425765	0.0016861166001108751	0.026162384918212742
BMP2K	DACH1	0.08926904843158841	18	214	17	chr4-79650852-79651315	8.176150759297485e-7	4.609045241918168e-5
BMPR1B	DACH1	0.054096528179156576	25	214	29	chr4-94940310-94940423	2.2531564359551143e-4	0.005508997799185802
CA13	DACH1	0.08248789921661426	19	214	22	chr8-86320246-86320590	2.6993987720047173e-6	1.3194406387055508e-4
CACNA2D3	DACH1	0.043877229002808986	16	214	11	chr3-53679937-53680421	0.0018853058544501793	0.02844671948899625
CARMIL1	DACH1	0.05920393222248285	22	214	22	chr6-25490072-25490362	8.240581903890741e-4	0.015295792807768733
CAST	DACH1	0.060781104393806074	11	214	11	chr5-96565809-96566288	3.5505988013015546e-4	0.007894610279727168
CCDC175	DACH1	0.06632982941840002	33	214	30	chr14-59274984-59275293	0.0025672353550388553	0.035630889197915606
CDCA8	DACH1	-0.06131288565706634	17	214	13	chr1-38781876-38782093	3.841637011504457e-7	2.3583574302926837e-5
CDH20	DACH1	-0.09617884048717862	25	214	22	chr18-60982889-60983238	4.96296987863739e-5	0.001609323109374199
CDH8	DACH1	-0.05985950384691066	12	214	8	chr16-61945638-61945838	1.8025735150132116e-5	6.832170794457367e-4
CDK1	DACH1	-0.046319493783063825	22	214	20	chr10-60003947-60004150	6.341995370139941e-4	0.012471577067971508
CEP112	DACH1	-0.07139660166063672	16	214	14	chr17-66613083-66613109	0.0035144669927167868	0.044535975850393254
CHST9	DACH1	0.06468511839540436	21	214	19	chr18-26956774-26957260	3.1734004010392833e-6	1.5185322645994154e-4
CNTN4	DACH1	-0.09770869754868727	14	214	8	chr3-2041932-2042297	4.59875527592779e-6	2.1002260138325385e-4
CNTNAP2	DACH1	-0.05330315625450596	30	214	33	chr7-146656464-146656699	9.202942028756631e-4	0.016611784325089453
COL4A5	DACH1	-0.05976535559569706	24	214	29	chrX-107741743-107742304	3.4167538914694995e-5	0.001173309037776476
COL4A6	DACH1	-0.08746652221423566	24	214	26	chrX-107741743-107742304	1.3764620518339134e-9	1.4209110859710565e-7
CPNE4	DACH1	-0.04980792270483121	23	214	20	chr3-132347128-132347352	0.0011588161133505935	0.01982791173964215
CRB1	DACH1	0.06023700644229545	15	214	15	chr1-197269119-197269425	6.383438437673936e-6	2.795632421499333e-4
CREB5	DACH1	0.11903087501598861	22	214	25	chr7-28069893-28070157	2.8886602807956727e-9	2.796243005145474e-7
CREM	DACH1	-0.07509552021483702	19	214	19	chr10-34739918-34740256	1.7226980469350054e-4	0.004446278292478667
CSMD1	DACH1	-0.25454022464691517	18	214	18	chr8-4213116-4213444;chr8-4408001-4408022	1.0861826966908209e-16	3.1349057769553004e-14
CSMD3	DACH1	0.05168764623808099	14	214	22	chr8-113447786-113448064	0.0030305429846041957	0.04012001378574846
CSRP2	DACH1	-0.08388024692128969	12	214	10	chr12-77772688-77772963	4.8694661836308134e-5	0.0015844749096303153
CTNNA2	DACH1	0.07875948414204052	24	214	29	chr2-79860589-79860871	1.340655963779683e-4	0.003626710635139719
DCC	DACH1	-0.05465907741340867	36	214	29	chr18-51654837-51655025	0.0013716505624385802	0.022418349111303956
DGKB	DACH1	-0.017197275135820256	23	214	23	chr7-13159522-13159677;chr7-14503834-14504610	3.489815682184321e-4	0.0077926768094688965
DIAPH3	DACH1	-0.08856177775273479	32	214	32	chr13-59038866-59039074;chr13-59409141-59409477;chr13-60661573-60661773	6.125206135755142e-11	8.09291424193652e-9
DISP3	DACH1	-0.04959993844465232	14	214	11	chr1-12460824-12461472	0.003564188863476792	0.04497990058477566
DOK5	DACH1	-0.04846779376707684	15	214	10	chr20-55140616-55140877	4.621568274076505e-6	2.1082584082989645e-4
DPYD	DACH1	-0.06403937548233207	32	214	22	chr1-97933333-97933473	0.0014336615406253556	0.023171043627216503
DSCAM	DACH1	0.07360141634447079	39	214	31	chr21-40792717-40793040	6.456680640263191e-4	0.012652399092561658
DSCAML1	DACH1	0.0499563296980219	13	214	10	chr11-116687601-116687820	0.003626168153420365	0.04550925850465505
DTL	DACH1	0.041982741153750315	25	214	23	chr1-211327344-211327474	2.3822407215032458e-4	0.005759126234468326
ECT2	DACH1	0.052475734793433794	17	214	17	chr3-172174271-172174545	2.8547934376394406e-4	0.0066542553864183205
EGFR	DACH1	0.027222244009891892	27	214	28	chr7-55086705-55086870;chr7-55110747-55111372	9.148990437280328e-8	6.539403999689155e-6
ELAVL2	DACH1	0.04375030384728971	14	214	16	chr9-23229926-23230280	2.2479712561432888e-4	0.005497274269841158
EML1	DACH1	-0.0513793170415299	14	214	13	chr14-99425462-99425765;chr14-99554262-99554519	9.48975009709917e-5	0.0027310663106373777
EOMES	DACH1	-0.03391451183059094	19	214	23	chr3-27666349-27666652;chr3-28265629-28266008	1.7307176451281956e-12	2.88306240955743e-10
EPB41L3	DACH1	-0.17910209096796403	21	214	22	chr18-5608840-5609105	5.233130370659054e-13	9.46769745735998e-11
EPHA3	DACH1	0.06349980082067365	38	214	30	chr3-90007810-90008140	0.0030541641710975726	0.040338358106985585
ERI2	DACH1	0.049568453399837835	18	214	17	chr16-20918797-20919139	0.0022995552007319844	0.03289299266207245
ESR2	DACH1	-0.027237645555627105	7	214	7	chr14-63614777-63615393;chr14-65277021-65277177	2.8595869889004165e-4	0.006663774478022488
ETV6	DACH1	-0.08433609152896988	30	214	38	chr12-11199558-11199889	1.5541746133850171e-6	8.110719965260733e-5
F3	DACH1	-0.08010336461009332	15	214	17	chr1-93669392-93669740	4.652627224697398e-10	5.2465915249199764e-8
FANCI	DACH1	0.006425713317969886	16	214	13	chr15-88499053-88499383;chr15-90280133-90280275	8.707258958194275e-5	0.0025493688555594486
FBXL7	DACH1	0.06473892427501761	35	214	25	chr5-15260558-15261012	0.001862666991855691	0.028195747484326378
FGF12	DACH1	0.143479992618836	40	214	31	chr3-191762066-191762180;chr3-192280118-192280293	3.815517473233037e-9	3.6078990165660094e-7
FGFR1	DACH1	0.04435947624462458	26	214	25	chr8-38441531-38441810;chr8-38658676-38658828	4.151779438471838e-5	0.0013830590705098534
FHIT	DACH1	-0.05128339303428575	9	214	9	chr3-61688356-61688789	7.517094515393986e-4	0.014267841479963156
FOXN2	DACH1	-0.14103708106096127	6	214	8	chr2-49194817-49195029	2.1281266250401563e-5	7.87432009730148e-4
FRMD4B	DACH1	0.0752075198077124	22	214	16	chr3-68121325-68121589	0.002665125406933344	0.036591079391677814
FRMPD4	DACH1	0.08490079155167765	21	214	16	chrX-13377528-13377909	1.1040628183106195e-7	7.722069595951137e-6
FUT9	DACH1	-0.007885209349419671	17	214	14	chr6-95880036-95880072;chr6-96468898-96468916	0.0013767500468041384	0.02247546862348706
FZD8	DACH1	0.0463727704687667	12	214	9	chr10-36188376-36188403	0.0020207407720776267	0.029960654144246892
GAB1	DACH1	0.19058903460548007	19	214	23	chr4-143344004-143344299;chr4-143375749-143376021	5.562222078492395e-14	1.1478551921542292e-11
GABRG3	DACH1	-0.19990220005816445	16	214	11	chr15-26070090-26070507;chr15-26178928-26179231;chr15-26235428-26235727;chr15-26662460-26662509;chr15-26974159-26974427	4.6671431739563275e-18	1.5725927759231555e-15
GAD2	DACH1	0.03871289352709991	20	214	29	chr10-26805632-26805913	1.2898071400067884e-4	0.0035117511431327296
GLI3	DACH1	-0.04161960792264873	40	214	42	chr7-41051830-41051856	5.96863073077087e-4	0.011891248253418533
GPC6	DACH1	-0.3207440334644942	37	214	33	chr13-93372851-93373175;chr13-93462023-93462238;chr13-93963370-93963512	4.8081836140055323e-11	6.4773660556155835e-9
GRIA1	DACH1	0.10356429684812894	30	214	30	chr5-153490173-153490267	3.182135482220234e-8	2.5080462898338494e-6
GRIK3	DACH1	0.06497610086155745	23	214	14	chr1-38020482-38020682	1.6522122090452655e-5	6.354610283533053e-4
HAP1	DACH1	-0.04532577141564194	17	214	21	chr17-41329394-41329583	0.0028857525605126425	0.03875815077865082
HERPUD1	DACH1	0.04684445096382129	10	214	9	chr16-56822977-56823218	0.0034217222217753935	0.04375039411065819
HES5	DACH1	-0.06880463128490846	10	214	10	chr1-2205084-2205394	2.353494169622119e-5	8.577510320104215e-4
HS3ST4	DACH1	-0.05511691044106455	19	214	15	chr16-26019355-26020036;chr16-26645230-26645495	1.8089799733454288e-18	6.361692493029636e-16
IL1RAPL1	DACH1	0.014031678530001847	16	214	14	chrX-27655343-27655560;chrX-27797568-27797943	7.840972108426941e-7	4.4343629951951326e-5
IL33	DACH1	0.05621862170822435	16	214	17	chr9-7171599-7171695	1.5606643284313138e-4	0.00410402851639112
INTU	DACH1	-0.06947311541654914	12	214	13	chr4-127501172-127501372	2.467695391750575e-4	0.005928066816495135
IQGAP2	DACH1	0.04374525445906261	28	214	34	chr5-76808138-76808407	0.003968027632605586	0.04855576471888217
JAG1	DACH1	-0.1856944948396435	14	214	12	chr20-9809314-9809660;chr20-10511488-10511831	2.6804980064555942e-5	9.583316200513723e-4
KAZN	DACH1	0.06036295822826447	33	214	20	chr1-13749142-13749360;chr1-14672069-14672369;chr1-16174873-16175219	1.2443840018200279e-5	4.995860798711284e-4
KCND2	DACH1	-0.07254078797424397	15	214	12	chr7-119748298-119748477	3.561859393960661e-4	0.00791174973063284
KCNMA1	DACH1	-0.10443463509394055	9	214	7	chr10-77045119-77045365;chr10-77236734-77236957;chr10-78451585-78451887	1.0678356918945645e-9	1.1274311696018737e-7
KCNQ5	DACH1	-0.049815185547248696	11	214	11	chr6-72553062-72553326	0.0033299306662915476	0.042917650502729957
KIAA1958	DACH1	-0.06251849339237465	10	214	11	chr9-112570945-112571099	4.9708109278184604e-5	0.0016107531695124606
KIF26B	DACH1	0.12197402015347407	28	214	28	chr1-244196870-244197103	1.0236652248238395e-15	2.647899514973621e-13
KIF4A	DACH1	-0.04547080837230465	19	214	26	chrX-69238446-69238487	6.12825703498638e-4	0.012148266883781234
KLHDC8A	DACH1	-0.05866178542824488	23	214	17	chr1-205247591-205247882;chr1-205348859-205349136;chr1-205421837-205421989	5.394856367555122e-6	2.4098907234008915e-4
KLHL29	DACH1	-0.04913270465271149	25	214	20	chr2-23578655-23578757	0.0010193008083992255	0.01798562781881794
LAMA4	DACH1	-0.04495835485758967	9	214	6	chr6-111996784-111996948	0.003603340034257303	0.045305519293427056
LAMB4	DACH1	0.048521247795152066	13	214	10	chr7-108293143-108293363	2.1944354907471912e-4	0.0054034137533966456
LAMC1	DACH1	0.05229571111692699	13	214	13	chr1-182301807-182302155	0.0027506476972651143	0.03741332447332738
LGALS3	DACH1	-0.05054838895782218	13	214	10	chr14-55740462-55740793	1.7267188124015247e-4	0.004455023101899483
LHX2	DACH1	-0.0020706125406036308	12	214	9	chr9-123568647-123569335;chr9-124088492-124089328	7.721421937581946e-6	3.3000263170952185e-4
LIMD1	DACH1	0.1425608000856467	11	214	10	chr3-44468650-44468812;chr3-45667993-45668293	1.4303821322499222e-5	5.632942021997491e-4
LIPG	DACH1	0.15418898404080478	11	214	12	chr18-49565607-49566067	4.6979253349836476e-17	1.4183907691442053e-14
LRIG1	DACH1	-0.11956422616238022	32	214	32	chr3-66398655-66398961;chr3-66971884-66972186	4.5143837095733325e-6	2.0670623328181275e-4
LRRC7	DACH1	0.09501762735837647	34	214	38	chr1-69295373-69295518	2.57079053481382e-4	0.00612713415476525
LRRTM4	DACH1	0.0597506420225471	15	214	13	chr2-76169298-76169646;chr2-76268907-76269282;chr2-76684688-76684974	9.96187547805157e-5	0.0028379456951985707
LUZP2	DACH1	0.011288161313763964	12	214	8	chr11-24580443-24580681;chr11-25982013-25982299	2.2134661819737109e-7	1.4446508081561043e-5
MAGI1	DACH1	-0.10513327010474738	33	214	32	chr3-65200245-65200330	3.4718556048814474e-8	2.717385399663948e-6
MAP3K8	DACH1	0.05036218256772729	15	214	14	chr10-30384728-30385061	4.059938676002502e-4	0.008771622377996202
MAST4	DACH1	0.12608856179661282	40	214	30	chr5-66361346-66361385;chr5-66371792-66372100	1.5986451249839452e-5	6.189147131071022e-4
MCTP1	DACH1	-0.0843622988203047	12	214	9	chr5-93993165-93993455;chr5-95192259-95192440	1.3829262621662541e-15	3.5190288960217895e-13
MEF2C	DACH1	0.07512470699414886	35	214	31	chr5-88929269-88929687	1.932787656063925e-5	7.254456426870713e-4
MEGF11	DACH1	0.14034852257826594	13	214	12	chr15-66023801-66023836	3.664236558147409e-26	2.7598363531137524e-23
MEIS2	DACH1	-0.1001596762654742	12	214	10	chr15-37904039-37904715	2.262557989681518e-8	1.8441549771799387e-6
MFAP3L	DACH1	0.09350441616578845	12	214	14	chr4-170004459-170004653	1.9312690930518367e-8	1.5930283772233437e-6
MGAT4C	DACH1	-0.18848244656784263	27	214	19	chr12-86606609-86606636;chr12-86713233-86713357;chr12-87776138-87776264	1.2650142019715194e-21	6.420573883844276e-19
MGLL	DACH1	-0.1905428660647292	6	214	4	chr3-127351412-127351483;chr3-127688401-127688751;chr3-128068173-128068386	4.790548591420468e-6	2.1738653830781466e-4
MID1	DACH1	0.11270941522706657	17	214	11	chrX-10496360-10496600;chrX-10612294-10612476;chrX-10667303-10667614	2.4922586730105305e-6	1.2301460410028673e-4
MKI67	DACH1	0.07902700281407321	23	214	26	chr10-128318922-128319220	4.538500763599833e-7	2.750538468370131e-5
MLLT3	DACH1	-0.004284917727268675	14	214	18	chr9-20178256-20178528;chr9-20242413-20242563	4.9353898487003934e-5	0.0016020396018442196
MOB3B	DACH1	0.02923844243005247	40	214	36	chr9-27528256-27528605;chr9-27705360-27705593	4.771777772701776e-19	1.7994137627742482e-16
MSRA	DACH1	-0.1361903263120518	23	214	20	chr8-10511277-10511533	1.7870630080904684e-9	1.8049400457117392e-7
MYO10	DACH1	0.057796365433003406	18	214	16	chr5-17365487-17365677	0.0017610998090264284	0.02704045596885722
MYRIP	DACH1	-0.05340447618531395	8	214	7	chr3-40847630-40847960	3.826492485639256e-4	0.008379729987403576
NAALADL2	DACH1	-0.07556547542522361	23	214	17	chr3-175579727-175579823	0.0014621481317551072	0.023507363006340744
NEGR1	DACH1	-0.16199157723309376	17	214	13	chr1-72256380-72256397	6.7110282609022754e-21	3.1559758778189683e-18
NELL1	DACH1	-0.028644798855595593	12	214	10	chr11-19723578-19723928;chr11-19903889-19904073	1.977004427602383e-5	7.399712692151411e-4
NEUROD6	DACH1	-0.05696803929160238	17	214	16	chr7-31370630-31370974	1.1324246840171911e-5	4.609055183366603e-4
NEXMIF	DACH1	0.12590931648076195	6	214	6	chrX-74492988-74493191	5.340575295633049e-12	8.265860741905899e-10
NFIA	DACH1	-0.10239269601477925	39	214	32	chr1-60367506-60367647	1.198026765466142e-5	4.8327675721632186e-4
NFIB	DACH1	0.06717261043699324	25	214	20	chr9-14516504-14517155	7.531616753734394e-4	0.01429048072867156
NKAIN3	DACH1	0.10323830261367085	17	214	13	chr8-62826503-62826872	1.570067568649816e-7	1.0649466251215185e-5
NLRC5	DACH1	0.10649823431420173	11	214	9	chr16-56822977-56823218	3.172842755818355e-10	3.6901654660878304e-8
NOS1AP	DACH1	0.11745048322127401	14	214	18	chr1-162062653-162063003	1.009666994691589e-11	1.4937662591106814e-9
NOTCH1	DACH1	0.05564532775597759	5	214	5	chr9-136109582-136109931	0.002089280263179868	0.03070854982181774
NPY	DACH1	0.0513875337552759	7	214	6	chr7-23230745-23231064	0.0032051490689233597	0.04173909857265134
NRG1	DACH1	0.08839125202101156	41	214	36	chr8-31810937-31811280;chr8-32780089-32780438	8.309600487339465e-18	2.7313084729039134e-15
NRXN3	DACH1	-0.21489406739376082	44	214	33	chr14-77989582-77989826;chr14-78834916-78835436;chr14-79730219-79730597	2.99158801276107e-6	1.4429801837579894e-4
NUSAP1	DACH1	-0.049885670519932986	14	214	15	chr15-42107456-42107797	8.602337561927883e-4	0.015784213573602563
OLIG1	DACH1	0.11396103658116095	6	214	7	chr21-33115952-33116471	2.6989317876335224e-24	1.73575820835271e-21
OOEP	DACH1	0.03700591430429549	19	214	25	chr6-73653174-73653523	0.002117032413948523	0.030987580441315388
OPCML	DACH1	-0.013589702304524734	20	214	13	chr11-132911238-132911583;chr11-132982907-132983087;chr11-133531946-133532143;chr11-133681774-133681799	1.5301538247067595e-8	1.2928285269395534e-6
OTOF	DACH1	0.06479992514008862	10	214	10	chr2-25539285-25539554;chr2-26462507-26462775	7.826626710430771e-11	1.0197421267628325e-8
OXR1	DACH1	0.0622846216522565	9	214	10	chr8-106055600-106055792	3.4858998624792895e-7	2.166210307217717e-5
PARD3B	DACH1	-0.05522456240750806	35	214	25	chr2-205411713-205411776	9.868031046216148e-4	0.017539914597479975
PCDH15	DACH1	0.18708010239664305	10	214	13	chr10-53223904-53224206	1.3853923787354716e-72	1.0006440491435768e-68
PDE1A	DACH1	0.06052388948233298	25	214	21	chr2-181467958-181468258	4.497252334378375e-4	0.009499332708991035
PDE1C	DACH1	0.05301678855254141	17	214	13	chr7-32025857-32026206	4.555474043095636e-4	0.009594971461040899
PDE3A	DACH1	-0.052656361921907924	30	214	35	chr12-19451221-19451535	3.715599641509385e-4	0.008185639047542619
PELI2	DACH1	0.11493156769554677	7	214	8	chr14-56125912-56126336	2.9812955210098985e-9	2.877016564964982e-7
PLEKHG1	DACH1	0.10254342526068315	12	214	12	chr6-150711939-150712116	1.0575877163176161e-8	9.214719573446003e-7
PLPP3	DACH1	0.08237789203504667	16	214	18	chr1-56200674-56200833	2.091283232663543e-7	1.3731784937272574e-5
PMP2	DACH1	0.09667981858741272	18	214	14	chr8-81050633-81050976	1.2032649720923337e-8	1.0382904904873865e-6
POLA1	DACH1	0.07998561351133823	19	214	17	chrX-25382913-25383737	1.7829723161778762e-5	6.769719257907346e-4
POLQ	DACH1	-0.04492295284977622	17	214	18	chr3-120476093-120476160	1.1930349762350466e-5	4.8160794275673585e-4
POU6F2	DACH1	-0.13616325935686788	20	214	20	chr7-38938026-38938180	1.576798125054503e-8	1.3258754144674714e-6
PRICKLE2	DACH1	-0.09014614258119098	19	214	14	chr3-64239055-64239379	2.475957877196289e-8	1.9978589929172806e-6
PRKG1	DACH1	-0.06624423229082392	18	214	19	chr10-51509006-51509161	0.0018748523526865685	0.02833231075742086
PTH2R	DACH1	-0.0754728015034759	38	214	39	chr2-207745965-207746159	4.531972260293844e-7	2.7471729416874823e-5
PTPRD	DACH1	0.05183510138500304	45	214	31	chr9-8095544-8096623;chr9-10548281-10548592	5.100664147922216e-7	3.0511915137570798e-5
PTPRO	DACH1	0.05220485157764792	24	214	21	chr12-14260594-14260932	6.369355503481855e-4	0.012512267747974891
QKI	DACH1	-0.042534194977129944	33	214	26	chr6-162468371-162468714;chr6-163776379-163776407;chr6-163941016-163941162	4.201795144499182e-7	2.5630246155560104e-5
RAB27B	DACH1	-0.0466613042187368	12	214	11	chr18-55337879-55338325	0.0031422034513428885	0.04115913927964558
RAB3GAP2	DACH1	0.06231872714593662	22	214	26	chr1-220487559-220487754	1.6437467576985423e-4	0.004272737093572907
RALGAPA2	DACH1	-0.003589508850103118	25	214	22	chr20-20743502-20744178;chr20-21505229-21505491	6.093310512343065e-5	0.001907774411717148
RASGEF1B	DACH1	-0.1788295775121802	18	214	12	chr4-82108780-82108844	1.4630249177169388e-16	4.154430333383916e-14
RFX4	DACH1	-0.04365308628849696	39	214	41	chr12-106493531-106493818	0.0032889694718787918	0.04252007024340433
RGS20	DACH1	0.0644993807453292	18	214	22	chr8-53619066-53619404	8.437240435014535e-5	0.002486853885256089
RGS7	DACH1	-0.054525269181453284	19	214	18	chr1-241308539-241308576	8.127628147499667e-5	0.0024117471535543885
RRM2	DACH1	-0.048714299149515916	21	214	11	chr2-9256910-9257067;chr2-9366239-9366248;chr2-10689337-10689492	1.040079141842989e-6	5.7133364560403976e-5
RTKN2	DACH1	-0.11037210785650803	12	214	11	chr10-62437680-62437936;chr10-63133079-63133246	1.3020546742081775e-6	6.96762502237275e-5
SAMD4A	DACH1	-0.035847428088120636	47	214	48	chr14-55740462-55740793	5.862071883721317e-4	0.01172039909805847
SASH1	DACH1	0.09038339478526426	29	214	25	chr6-148422454-148422475	1.5431221316649967e-6	8.063106534385326e-5
SAT1	DACH1	-0.008422624481832869	24	214	25	chrX-23764646-23764960;chrX-24282480-24282649	9.862515979482261e-5	0.002816673750636419
SATB2	DACH1	0.05822607488527689	34	214	28	chr2-199311275-199311514	1.9619142171452871e-4	0.004937916510254253
SEL1L3	DACH1	0.17471149657578827	13	214	13	chr4-25500852-25501202;chr4-25890677-25891000	7.821352460512473e-11	1.0195265037490783e-8
SIPA1L1	DACH1	0.11073266365911978	24	214	21	chr14-70707266-70707594	4.080146417091649e-9	3.842649429055655e-7
SLA	DACH1	-0.07496376441178801	14	214	12	chr8-133816730-133817078	1.3840835716676554e-5	5.475847364092538e-4
SLC4A4	DACH1	0.005869311508572582	14	214	12	chr4-70721746-70721963;chr4-71635275-71635414	5.6728706498311124e-5	0.0017983242554027979
SLC9A9	DACH1	0.0466176608555086	10	214	9	chr3-144128495-144128649	0.0014466932512111966	0.02332011570435948
SLC9B1	DACH1	0.053613399283673015	12	214	14	chr4-103364208-103364408	2.732112177988119e-4	0.006435931421788537
SLCO1B3	DACH1	0.03562991128941901	6	214	9	chr12-20798601-20798915	0.003095057832116418	0.040713871333187344
SLCO3A1	DACH1	-0.026120711575641824	16	214	12	chr15-92306624-92307017;chr15-92733827-92734091	2.128480079404918e-4	0.005279312790064025
SORCS3	DACH1	-0.05243970145157308	20	214	12	chr10-104707854-104708328	0.0019208339036140554	0.028849890818930593
SOX2	DACH1	-0.01929432353623404	19	214	17	chr3-182259686-182259839;chr3-182569015-182569270	8.647001299703811e-5	0.0025351517444978837
SPHKAP	DACH1	0.06675683654044758	14	214	16	chr2-227163790-227164006	1.6139174765121057e-4	0.0042133865983196945
SQSTM1	DACH1	-0.0814841415333143	10	214	9	chr5-179475239-179475471	3.9731469433371683e-7	2.433034266236189e-5
ST6GAL2	DACH1	0.06300835259508548	10	214	8	chr2-106561457-106561705	3.239365146419157e-4	0.007349361856433733
STEAP1B	DACH1	0.014475056261947915	33	214	32	chr7-22499872-22500024;chr7-23712441-23712707	9.415317110124255e-5	0.0027140817404327686
STK3	DACH1	-0.058954007253295665	34	214	31	chr8-97553427-97553772	1.854203341374986e-4	0.00472209148568773
SYNE1	DACH1	0.10132873134704037	8	214	9	chr6-152380404-152380545	1.5841718448106296e-9	1.6144911974121067e-7
SYNE2	DACH1	-0.09561132608008768	37	214	32	chr14-63421440-63421529;chr14-63614777-63615393;chr14-65277021-65277177	8.002519133310537e-5	0.0023821511303627235
TCEAL4	DACH1	0.0894823017303278	15	214	13	chrX-104181045-104181196	5.646371100768783e-7	3.32746082714552e-5
TENM2	DACH1	0.014418655490668487	18	214	13	chr5-166978700-166978764;chr5-167688491-167689033	3.9776678547792145e-4	0.00864060904981364
TFRC	DACH1	-0.06035602942069512	10	214	10	chr3-195172251-195172561	2.0998540005843022e-4	0.005221644362858335
TGFBR2	DACH1	-0.04405595724542563	10	214	10	chr3-31248310-31248452	0.004111904226101459	0.049826994977587025
THSD4	DACH1	-0.07688174936809482	31	214	29	chr15-70505981-70506304;chr15-70608167-70608454;chr15-71806422-71806766	5.604418908770151e-7	3.3061963610711285e-5
TMTC2	DACH1	-0.04769719993152995	19	214	16	chr12-82870855-82871148	7.180794208639614e-5	0.00217946117943292
TNC	DACH1	-0.01151738514179075	26	214	32	chr9-114779413-114779692;chr9-115146645-115146962	4.9881485394856384e-6	2.2503388246119626e-4
TNIK	DACH1	-0.06407028690077661	18	214	13	chr3-171994823-171994907	8.235061315598572e-4	0.015287560445439316
TOX	DACH1	-0.07179284040267023	16	214	14	chr8-58038852-58039200	6.221304949973024e-5	0.0019409451670815163
TRIM9	DACH1	-0.17567523776580682	21	214	22	chr14-50964732-50965027;chr14-51310503-51310853	9.433697942412024e-6	3.9281276768633305e-4
TRPS1	DACH1	-0.07190912606271475	15	214	14	chr8-116627646-116627808	1.1751164056148288e-4	0.0032526141328254017
TTK	DACH1	0.07071845083244381	17	214	11	chr6-80522652-80522803	6.2403602552072565e-9	5.661343253749862e-7
TUBA1A	DACH1	0.08130033888489165	15	214	14	chr12-49222650-49222901	5.381186788174816e-4	0.010962801087444593
UBASH3B	DACH1	0.061838019753900554	6	214	8	chr11-121795155-121795533	9.135032099938614e-4	0.016508931752304536
VAT1L	DACH1	-0.05408962767154929	29	214	29	chr16-78972952-78973369	4.511224836668225e-4	0.009524560967179376
VIM	DACH1	0.05589803977522863	11	214	16	chr10-17201134-17201280	3.3612446879627907e-4	0.0075613241986283225
WDR49	DACH1	0.07470317617798733	18	214	17	chr3-167057652-167057914	1.668592029417321e-6	8.630658993142952e-5
XKR4	DACH1	0.09596056062168778	17	214	18	chr8-56587245-56587556	1.7774279475659798e-5	6.755041534671624e-4
XYLT1	DACH1	-0.1159882583411608	25	214	26	chr16-16150242-16150576;chr16-17476821-17477068	8.627418414797078e-4	0.01581272362069223
YAP1	DACH1	0.07354646496547199	12	214	18	chr11-102685340-102685680	5.4364045198591795e-6	2.4261419347261287e-4
ZEB1	DACH1	-0.16047455871983662	29	214	34	chr10-31602504-31602861;chr10-32139428-32139723	9.041331901297512e-9	7.996398063662468e-7
ZFHX4	DACH1	-0.010606148020240319	23	214	21	chr8-77120128-77120567;chr8-77147346-77147679	2.6067460525542837e-4	0.006196053459995073
ZFPM2	DACH1	-0.014696303947486535	18	214	14	chr8-104731900-104732362;chr8-106055600-106055792	1.5422675612913716e-8	1.3007226028148698e-6
ZNF385B	DACH1	0.07363315987601135	14	214	12	chr2-180778736-180778905	2.971519695322567e-5	0.0010456556939105733
ZNF521	DACH1	0.057919587436190835	16	214	19	chr18-24726762-24726967	8.552202974131904e-4	0.015713717668666204
ZNF536	DACH1	-0.10161450403793795	12	214	11	chr19-29749326-29749558	1.408007234634561e-6	7.455292442184388e-5
GABBR2	DACH2	0.041097092031592355	16	12	13	chr9-97412702-97412915	6.682678319591607e-4	0.013006589206424097
IQCJ-SCHIP1	DACH2	0.02356417184193857	45	12	36	chr3-159302017-159302156	0.001316906064504106	0.021772527627298126
LRRC7	DACH2	-0.0474371169122966	34	12	38	chr1-69824947-69825242	1.7427118462029063e-5	6.649754786487137e-4
MAML2	DACH2	-0.05774939926594837	26	12	33	chr11-95999683-96000031	0.002855611478785675	0.03845300980814116
MEF2C	DACH2	0.10416609296622344	35	12	31	chr5-88729520-88729854;chr5-88929269-88929687;chr5-89447795-89448058	8.732295196955931e-5	0.0025559021550608024
MGAT4C	DACH2	-0.10393810668617576	27	12	19	chr12-86606609-86606636;chr12-86713233-86713357;chr12-87776138-87776264	0.001148763517918485	0.01969061003168692
RIMS2	DACH2	-0.04879715711805242	16	12	13	chr8-102767984-102768332	4.855708187542372e-4	0.010094497707371296
ST6GAL2	DACH2	0.07466724364335338	10	12	8	chr2-106108457-106108608;chr2-106356504-106356599	1.376726411605314e-4	0.0037047197447946214
SYN3	DACH2	0.04200928905397091	21	12	18	chr22-33867150-33867388	0.0022077366013235258	0.0319363900388653
SYNE2	DACH2	0.03663570749726884	37	12	32	chr14-63614777-63615393	0.002509649736628561	0.035050980926714236
TENM2	DACH2	0.037909576113979666	18	12	13	chr5-168269416-168269620	6.149300793048525e-4	0.01217798467655961
XKR4	DACH2	-0.051669024855704196	17	12	18	chr8-56587245-56587556	0.0015643239658936572	0.024735022057400184
TNC	DBX2	-0.08017086434264403	26	1	32	chr9-115104898-115105243	8.342915706373565e-5	0.002464467203574213
AKAP12	DDIT3	0.0450489610194942	11	33	12	chr6-150373435-150373685	2.6752782465393627e-4	0.006327448608460731
AP1S2	DDIT3	-0.04192308136260225	14	33	16	chrX-15856693-15856785	0.0022058189963619656	0.03191434274746765
ARID5B	DDIT3	0.04594400042412402	10	33	9	chr10-61939519-61939888	0.0010339368501514543	0.018177872038642382
ATF7IP2	DDIT3	0.049199841880749946	11	33	10	chr16-11009117-11009369	2.065356170979294e-4	0.005153145968141341
BMPR1B	DDIT3	0.03438026020933507	25	33	29	chr4-96175892-96176070	0.0014464156488239637	0.023316975169807845
CCDC175	DDIT3	-0.046751987748125695	33	33	30	chr14-59161493-59161875	7.370724106837904e-4	0.01404966351099722
CREM	DDIT3	-0.05305264635015297	19	33	19	chr10-35783759-35783924	0.0019531493309576523	0.029204833087102387
CTNNAL1	DDIT3	0.05486557840111869	10	33	13	chr9-108207402-108207886	8.397815263884281e-5	0.0024770477295115844
EEPD1	DDIT3	0.03901903632394132	24	33	24	chr7-36037008-36037606	0.0013080416115795663	0.021679786203197892
EGF	DDIT3	0.03787282385260447	17	33	29	chr4-109921374-109921734	0.0015816366683356568	0.02495402184685523
ELL2	DDIT3	0.035751268019652345	12	33	12	chr5-96079143-96079350	0.0017959354503026474	0.0274570994298916
GLIS3	DDIT3	0.06692680302992912	24	33	18	chr9-4236221-4236401	2.2537120265772717e-4	0.005509877979227145
GNG12	DDIT3	0.06084893443369249	22	33	23	chr1-67686679-67686986	2.8698562141598635e-6	1.3923696124124903e-4
HES1	DDIT3	0.0915975730428971	17	33	15	chr3-194047257-194047532;chr3-194089564-194089912	1.244080190171986e-4	0.003408665973830821
HKDC1	DDIT3	0.08369753762850315	17	33	16	chr10-69217166-69217450	4.9066650774627333e-14	1.0230632758478737e-11
LTBP1	DDIT3	0.04982018279886532	35	33	30	chr2-33913129-33913439	4.8669185771342685e-4	0.010115563299586454
MAP3K14	DDIT3	0.037108809567251246	32	33	33	chr17-45946827-45947136	0.0036010252996969755	0.045284500744269686
MYO1E	DDIT3	0.03790353247026075	26	33	23	chr15-59306596-59306962	0.0023787790410306096	0.033743492198001435
NAMPT	DDIT3	0.05092709524216092	14	33	14	chr7-106424997-106425277	0.0028035949336483916	0.03792148918030175
PDIA4	DDIT3	0.06658130330632313	8	33	7	chr7-149018203-149018463	5.252780330504465e-9	4.83389641064947e-7
PDLIM5	DDIT3	0.04365685950582724	8	33	12	chr4-94654126-94654392	9.89335916319304e-5	0.0028217958307400247
PLEKHA7	DDIT3	0.03316203678755236	30	33	30	chr11-16935708-16936085	0.0035519549701302027	0.04487577123860678
PTN	DDIT3	0.040863018420516914	17	33	16	chr7-136555964-136556395	0.0018815582154102222	0.028408671030553077
PTPRO	DDIT3	-0.03795476988003755	24	33	21	chr12-15417964-15418118	0.0028291183395723002	0.038191131694739124
RAB3GAP2	DDIT3	0.05160838477203005	22	33	26	chr1-220274295-220274661	0.0013028245535442802	0.021611957392844258
SLC7A11	DDIT3	0.07545512922425453	18	33	18	chr4-138235601-138235838;chr4-138242350-138242627	0.0010741259599530986	0.018707217859477453
SPATA13	DDIT3	0.05693670853479722	25	33	27	chr13-24097143-24097388	3.344923507917664e-6	1.5897275231066757e-4
SYNE1	DDIT3	0.04399698961335097	8	33	9	chr6-152380924-152381005	0.001839270842106997	0.027928640154876828
SYNE2	DDIT3	0.03084424563505586	37	33	32	chr14-63893701-63894031	0.0029263564639628397	0.039127813145740674
TNC	DDIT3	0.03920373484711429	26	33	32	chr9-115035897-115036097	0.0016510037977397604	0.025758585421507232
TRIM9	DDIT3	-0.05151763966725895	21	33	22	chr14-49946715-49947190	1.9459625940349917e-4	0.004906536010684899
VEGFA	DDIT3	0.07427515623997548	4	33	4	chr6-43926451-43927012	9.499242387996261e-5	0.002733239620300988
WEE1	DDIT3	0.012868051042666723	18	33	15	chr11-9568629-9568741;chr11-10406193-10406485	9.955275688422184e-5	0.002836639296653495
ACTB	DLX1	-0.12137709245413332	14	207	11	chr7-4504330-4504417	0.0010767930457560408	0.018740922648070382
ADAMTS6	DLX1	-0.08768385984221452	27	207	26	chr5-66396087-66396115	2.0498844841404184e-5	7.629914909322337e-4
AMBRA1	DLX1	-0.12470319458759592	15	207	15	chr11-47524782-47524945;chr11-47532783-47533130	5.854165441805197e-7	3.4398411833585855e-5
APOO	DLX1	-0.27388585327403636	27	207	25	chrX-23044759-23044925	0.001543693535105367	0.024500959652007596
ARMC9	DLX1	-0.16901016314417672	6	207	6	chr2-230685309-230685584	1.220970647407412e-14	2.7361592813698795e-12
ARPP21	DLX1	-0.004973981432354807	37	207	34	chr3-34614938-34615069;chr3-34792811-34793058;chr3-34843426-34843488;chr3-34948183-34948239;chr3-35677777-35678081;chr3-35785259-35785771	8.202272957176793e-15	1.8820642326403593e-12
ATP5F1E	DLX1	-0.12801612049143074	4	207	4	chr20-58113910-58114132	0.002199687373872862	0.031858383726652055
ATP6V1F	DLX1	-0.13491551101586086	6	207	4	chr7-127890852-127891064	0.00224787428271773	0.032353711858358794
B2M	DLX1	-0.17693103522222348	8	207	12	chr15-45759992-45760374	7.876746410664048e-8	5.702391920894258e-6
BAIAP2L1	DLX1	-0.028454055217064705	38	207	32	chr7-98051168-98051483;chr7-98687112-98687140	8.176471654750374e-23	4.6064606008532656e-20
BEX1	DLX1	0.10817300598918189	8	207	8	chrX-103152206-103152551	5.27620388641967e-7	3.138204967832679e-5
BRCA2	DLX1	-0.384505777079178	12	207	10	chr13-31859533-31859893;chr13-32315805-32316071;chr13-32408785-32409035	6.279445874617084e-16	1.6736795178120415e-13
BRIP1	DLX1	-0.13171622540106756	21	207	21	chr17-60832131-60832429	1.6809954990479969e-6	8.686839518011928e-5
CACNA1E	DLX1	0.2061160055889038	22	207	19	chr1-180881910-180882248;chr1-181259282-181259528	3.1334319206314574e-10	3.64884844035831e-8
CALD1	DLX1	-0.13863068427128689	12	207	11	chr7-133957779-133957863	0.0012417624673372036	0.02085571604007971
CBX3	DLX1	0.15351289757665715	11	207	9	chr7-25308960-25309345	8.032389801976987e-6	3.41325069138467e-4
CBX5	DLX1	-0.11164441281709699	9	207	9	chr12-54000011-54000131	2.5247998627513167e-4	0.006035631671614038
CCND2	DLX1	-0.09623084868305559	12	207	10	chr12-3223084-3223331	0.0016105306979321344	0.025293844352168984
CDC20	DLX1	0.11569601341031151	19	207	14	chr1-43382092-43382434	8.466552454728818e-20	3.5384913367545415e-17
CDC25C	DLX1	0.042585052777614964	24	207	24	chr5-138962622-138962957;chr5-139105445-139106095;chr5-139281806-139282466	5.9676364532954586e-5	0.0018767706961357572
CDCA5	DLX1	0.05631888037239542	7	207	7	chr11-64078263-64078524	0.0016792631479984846	0.026081029727060327
CDCA7	DLX1	-0.20330806280537483	11	207	14	chr2-173571348-173571640;chr2-174125092-174125376	1.0628079201974794e-19	4.345172177654978e-17
CDCA7L	DLX1	-0.12301385657687361	14	207	9	chr7-20958629-20958959;chr7-20964343-20964758;chr7-21028116-21028750	2.8573074171616314e-8	2.2736579840120338e-6
CDCA8	DLX1	-0.1795006572235091	17	207	13	chr1-38258281-38258641;chr1-38361206-38361703	4.373563314643075e-5	0.001444978946870523
CDK6	DLX1	0.059265104679149694	16	207	18	chr7-92813346-92813761	0.0030622853458254725	0.040410659434981046
CENPE	DLX1	-0.0859739660490431	11	207	11	chr4-103892624-103892773	1.1798522454244987e-5	4.7683296845570593e-4
CHCHD3	DLX1	-0.16234190249759728	8	207	9	chr7-131844474-131844747	2.0678147417562776e-4	0.00515790963079187
CHD1L	DLX1	-0.18309632286599625	13	207	10	chr1-147282773-147282816	6.305493622878554e-4	0.012414863344018033
CIT	DLX1	-0.06753934354558579	15	207	14	chr12-118680350-118680606	0.0019638517021944037	0.029317790343480928
CKS1B	DLX1	-0.12125204024732503	9	207	8	chr1-154715954-154716300	1.166441172798763e-8	1.0088265703582547e-6
CNTN1	DLX1	0.26191375384667137	25	207	24	chr12-40733861-40734229;chr12-41991928-41992242	3.270051149561101e-14	6.988927984217501e-12
COL1A2	DLX1	0.09617127592032917	11	207	13	chr7-94239931-94240106;chr7-95253974-95254268	2.3258168628566836e-5	8.488719254963711e-4
CORO2B	DLX1	-0.007447388846566705	13	207	9	chr15-67840150-67840493;chr15-69823992-69824093	7.566832801978087e-7	4.3060628929074894e-5
CRB1	DLX1	-0.2817982655773493	15	207	15	chr1-196305346-196305470	2.383121099986069e-13	4.493315814291003e-11
CUEDC2	DLX1	0.1114061693291086	6	207	6	chr10-101485868-101486438	7.395682891155771e-5	0.002231936911945221
CUX2	DLX1	0.03323691363412829	28	207	21	chr12-110124862-110124999;chr12-111057665-111058356;chr12-111397069-111397415;chr12-112325652-112325854	2.002475699698952e-9	2.003115695483657e-7
DAPK1	DLX1	-0.23456321334788255	9	207	9	chr9-87376671-87376752	4.592613642407535e-6	2.0984482350847988e-4
DBI	DLX1	-0.09364709319343638	9	207	8	chr2-119148261-119148350	1.4033557615742025e-4	0.003761287197695881
DCC	DLX1	-0.28845361733937125	36	207	29	chr18-51324474-51324512;chr18-51753775-51754176;chr18-52201020-52201455;chr18-52694807-52694988;chr18-53114552-53114919;chr18-53753714-53753946;chr18-53908104-53908243	1.1493279016792698e-24	7.617745332330199e-22
DCX	DLX1	0.0790310656383761	16	207	17	chrX-110568472-110568530	0.003580403393831382	0.04512387955833573
DDX24	DLX1	-0.11126618379507047	10	207	7	chr14-93091111-93091429;chr14-93645248-93645619	3.4400882879933997e-6	1.629183708548858e-4
DEK	DLX1	0.03072720063387845	6	207	7	chr6-18662873-18663266	0.0011442172485063877	0.019634201603749884
DEPDC1B	DLX1	-0.04791185682591607	12	207	9	chr5-61301322-61301740	0.0020400227854594118	0.03018299377257533
DHFR	DLX1	-0.16674032539942896	27	207	24	chr5-79831836-79832062	5.075792328340082e-4	0.010473190308893333
DIAPH3	DLX1	-0.3057445980949701	32	207	32	chr13-60355002-60355490;chr13-60396012-60396198;chr13-60584413-60584647;chr13-60754719-60754912;chr13-61128863-61129211	1.2828747606782594e-28	1.2418315853452194e-25
DLGAP2	DLX1	0.03657255930340779	28	207	25	chr8-355977-356289;chr8-1262115-1262148	1.8234656495369914e-6	9.320487004501453e-5
DLX2	DLX1	0.10840157581056081	13	207	12	chr2-172000098-172000252;chr2-172046853-172047474;chr2-172072455-172072559	2.7551760197717512e-30	2.9965464594961567e-27
DLX5	DLX1	-0.10327421342806457	14	207	23	chr7-98051168-98051483	2.7999667851272095e-9	2.717858868719792e-7
DLX6	DLX1	-0.097849942636604	6	207	7	chr7-98051168-98051483	3.0127964473449212e-6	1.4517184934187324e-4
DOCK10	DLX1	-0.10171549575592494	15	207	15	chr2-223762905-223763174	0.0029582420016810848	0.03941030227836075
DPYD	DLX1	0.7584465254600402	32	207	22	chr1-96116523-96116722;chr1-96597017-96597573;chr1-98073182-98073370;chr1-98133190-98133487;chr1-98277174-98277439	8.70003279634002e-21	4.0507640304149096e-18
DTL	DLX1	-0.28721813107661553	25	207	23	chr1-211928624-211928974	1.6297676279547783e-23	9.767856236565564e-21
EGFR	DLX1	-0.18967788728628943	27	207	28	chr7-55527023-55527152;chr7-55552853-55553229	1.2271161550795682e-12	2.086097463635266e-10
EPHA5	DLX1	0.25688469724875473	16	207	15	chr4-65012249-65012577;chr4-65253777-65253864;chr4-65845220-65845581	3.6245111683449424e-6	1.7050577004193166e-4
ESCO2	DLX1	0.036987745456003696	22	207	17	chr8-27219610-27219930;chr8-28168084-28168392	2.7734344939724784e-8	2.2125425165876736e-6
FABP5	DLX1	-0.11416141127779908	24	207	17	chr8-81076836-81076986;chr8-81217655-81217786;chr8-81372775-81372939;chr8-82251229-82251289	5.655647928408767e-8	4.222474065606853e-6
FAM111B	DLX1	-0.13260187896023376	10	207	13	chr11-59854894-59855243	1.3155836278175678e-8	1.125719174118866e-6
FAM32A	DLX1	-0.03160121382742585	4	207	3	chr19-15304428-15304747;chr19-15456892-15457115	3.413596680621236e-5	0.0011725107291357102
FANCD2	DLX1	-0.08573264596932742	11	207	10	chr3-9121413-9121685	9.972267325958065e-5	0.0028403316309900174
FGF12	DLX1	0.1838710976119124	40	207	31	chr3-192803499-192803869;chr3-192825677-192826040;chr3-193737254-193737558	1.0782044532149275e-19	4.395360527150694e-17
FOXG1	DLX1	0.12312171834001394	7	207	6	chr14-29391571-29391748	0.003780606226313283	0.046902094948039666
FOXM1	DLX1	-0.07299587975419031	10	207	12	chr12-3931707-3932028	5.330534099335883e-5	0.0017076744574569826
FOXN3	DLX1	-0.22314646853922807	10	207	10	chr14-88521814-88522064	2.86935647598646e-9	2.7794670760681773e-7
FTL	DLX1	-0.10659444541521089	5	207	5	chr19-48190401-48190495	0.0016646965956051314	0.025903352152461444
GAD2	DLX1	-0.014470388864534584	20	207	29	chr10-25816898-25816996;chr10-26242744-26243134;chr10-26861364-26861388	8.253001183185985e-21	3.8553696572000995e-18
GADD45G	DLX1	-0.001920235831100764	9	207	8	chr9-89695233-89695533;chr9-90226775-90226956	1.4038961262636591e-5	5.54258584172684e-4
GAPDH	DLX1	-0.03946754190121668	10	207	11	chr12-6533499-6533790	3.124650277192417e-4	0.0071513059520826455
GGACT	DLX1	-0.22090378389924736	8	207	8	chr13-100584907-100585244;chr13-101579780-101579797	3.283839629467838e-10	3.809353218410496e-8
GLCCI1	DLX1	-0.15445779038784507	10	207	10	chr7-7681482-7681770	1.4347367715928024e-12	2.411402155071459e-10
GLIS3	DLX1	-0.37644868646360474	24	207	18	chr9-3862814-3863440;chr9-4082042-4082253	0.0010909439359048224	0.0189307477285657
GMNN	DLX1	-0.09127098789579324	7	207	7	chr6-23870715-23870831	2.1579120655354134e-4	0.005338212432955744
GPD1	DLX1	-0.14224752596563417	17	207	12	chr12-51077877-51078197	9.09290877407767e-13	1.5810996744258883e-10
GPM6B	DLX1	-0.1448824009156897	10	207	5	chrX-13110845-13111224;chrX-13194263-13194613;chrX-13198043-13198247;chrX-13220925-13221203;chrX-14159168-14159368	4.912214530694781e-6	2.219993119126284e-4
GRIA1	DLX1	0.02014192808436563	30	207	30	chr5-153372490-153372830;chr5-153485767-153485973;chr5-153879657-153879885	6.067664593567608e-26	4.451042810838697e-23
GRIN2A	DLX1	0.20406753397810246	24	207	18	chr16-9670044-9670377;chr16-9767016-9767143;chr16-10080017-10080330	6.691445025374766e-17	1.9862098516309987e-14
GRM7	DLX1	0.09161146131980422	17	207	12	chr3-7423081-7423312;chr3-7684353-7684655	4.665735634927518e-6	2.1246687832448115e-4
GTSE1	DLX1	-0.10907182776470808	33	207	24	chr22-46974011-46974138	6.674494887963235e-6	2.903688749019867e-4
HAT1	DLX1	-0.024163219837518714	9	207	8	chr2-172000098-172000252;chr2-172072455-172072559	7.09856620287512e-7	4.0774778011580195e-5
HDAC9	DLX1	0.16475524850325124	22	207	20	chr7-18352421-18352640;chr7-18624434-18624691;chr7-19973602-19973867	4.685953272826681e-13	8.505065576176209e-11
HECW1	DLX1	0.18840033839194648	19	207	15	chr7-42756699-42757047;chr7-43396412-43396472	4.7022725010422464e-4	0.00984088514724064
HEPN1	DLX1	-0.09376715018245367	14	207	15	chr11-123905700-123905929	9.682711580865678e-6	4.020523327261281e-4
HINT1	DLX1	-0.17850803408155985	6	207	5	chr5-131532749-131532880	4.142371736325023e-6	1.9163486523327241e-4
HIP1	DLX1	-0.10652605383095493	5	207	5	chr7-74443692-74443874	1.6340233260767238e-5	6.297551384902891e-4
HMGB1	DLX1	-0.1314541112538482	4	207	4	chr13-31456164-31456193	1.7432453007201778e-4	0.004490670038956259
HMGB2	DLX1	0.07440067224149861	16	207	16	chr4-173243985-173244200	1.1355577424788904e-10	1.4299296400486306e-8
HMGB3	DLX1	-0.14712564494041777	17	207	12	chrX-149896916-149897132;chrX-151239722-151240136	1.3910443612775575e-7	9.540864040133314e-6
HMGN2	DLX1	-0.160867800540768	18	207	15	chr1-27136665-27136828	1.8457571599173556e-6	9.419045912628983e-5
HNRNPA1P48	DLX1	0.026662423174074103	14	207	13	chr16-50877623-50877814	0.0018714118058865716	0.02830028136207848
HNRNPA2B1	DLX1	-0.09865494154691307	7	207	7	chr7-25272271-25272754;chr7-25495039-25495895	9.448173038935943e-5	0.00272188163564928
HS6ST3	DLX1	0.0812081145333032	20	207	16	chr13-96403609-96403641;chr13-96421963-96422178;chr13-96818324-96818397	4.84357834913781e-9	4.4836923600677935e-7
HSP90AB1	DLX1	-0.21891925216697747	12	207	12	chr6-44043668-44044065	6.173542736067521e-8	4.57397489038101e-6
IQCJ-SCHIP1	DLX1	0.1292375414759756	45	207	36	chr3-158839140-158839368;chr3-160953775-160954081	5.300782119567526e-13	9.577789065176245e-11
KCNB2	DLX1	-0.28337427726937475	14	207	13	chr8-71858149-71858440;chr8-72974791-72975058	4.5878102344782514e-5	0.0015037703804400497
KIAA1958	DLX1	-0.19416508714895264	10	207	11	chr9-112061320-112061502	2.111505006117183e-7	1.38548764307745e-5
KIF15	DLX1	-0.026277286326132993	22	207	20	chr3-44098786-44098890;chr3-45406769-45407220	2.2784716485341608e-5	8.352961595461866e-4
KIF18B	DLX1	-0.0670690949450998	28	207	24	chr17-44556451-44556772	2.3327462265613946e-4	0.005658898420255591
KIF23	DLX1	0.0663001111122022	22	207	19	chr15-69531210-69531567;chr15-69891474-69891756;chr15-70129541-70129722;chr15-70407277-70407698	6.353864992008845e-6	2.784845541619685e-4
KLHL29	DLX1	0.12036550870699762	25	207	20	chr2-23556921-23557182	7.863219406527495e-5	0.0023483781537581953
LDHB	DLX1	-0.11973931874159575	6	207	8	chr12-22741056-22741266	6.141009652442629e-4	0.01216669720774064
LGALS1	DLX1	-0.037180957329301136	25	207	20	chr22-37608116-37608304	4.101184132894731e-4	0.00883633592163926
LHX2	DLX1	0.13119274971961917	12	207	9	chr9-123075615-123075812	4.197847281509589e-6	1.9388286616304907e-4
LINGO2	DLX1	0.2911820855003332	22	207	20	chr9-28093003-28093132;chr9-28207646-28207990;chr9-29108257-29108296;chr9-29145155-29145214	4.233890340176619e-34	5.993188793589708e-31
LRP1B	DLX1	0.13559124810365478	17	207	16	chr2-140355596-140355829	0.003564015557872845	0.044979728606505454
LRRC7	DLX1	-0.565731787911304	34	207	38	chr1-69246721-69247053;chr1-69651008-69651092;chr1-70204723-70205043;chr1-70458133-70458480;chr1-70672466-70672809	5.997284785294285e-33	8.083134694591134e-30
MAML2	DLX1	-0.280128234706198	26	207	33	chr11-95655601-95655849;chr11-96136249-96136486;chr11-96267459-96267627	3.9694340454972665e-11	5.3886741025355425e-9
MAP3K20	DLX1	-0.08357589232135273	5	207	6	chr2-173658351-173658582	4.8499012741428705e-4	0.010084658521542078
MAST4	DLX1	0.3095642036925198	40	207	30	chr5-66862263-66862476;chr5-66875188-66875270;chr5-67341626-67341724	2.3436775870560525e-5	8.548369021077553e-4
MECOM	DLX1	0.05507034831437284	33	207	24	chr3-168289009-168289125;chr3-169026507-169027158;chr3-169289207-169289611	4.506401655139304e-25	3.1343414376202237e-22
MGAT4C	DLX1	0.12708483499372197	27	207	19	chr12-86145186-86145228;chr12-86698646-86698939;chr12-86748956-86749109;chr12-86928070-86928180	1.50408396203556e-12	2.5204367118726764e-10
MLLT11	DLX1	0.04060486497211938	17	207	14	chr1-150009640-150009964;chr1-151459495-151459670	1.2321874976061695e-4	0.0033824162392107745
MOXD1	DLX1	-0.14198567765849487	20	207	22	chr6-132289411-132289726;chr6-132388363-132388707	2.959736889791103e-26	2.253319687797989e-23
MT3	DLX1	-0.136850733002217	5	207	6	chr16-56135582-56135819	2.508207196587189e-7	1.613097911430697e-5
MTSS1	DLX1	-0.24842799968249496	4	207	5	chr8-124610229-124610564	8.96468002069918e-9	7.941071430914315e-7
MYO16	DLX1	0.028346558112704548	31	207	24	chr13-109275907-109276105;chr13-109280972-109281201	5.507842190205428e-6	2.4525830960464226e-4
MYO3A	DLX1	-0.09071651743603665	17	207	19	chr10-25816898-25816996;chr10-25961836-25961893;chr10-26861364-26861388	1.583408784971178e-32	2.0745600959931682e-29
MYT1L	DLX1	0.10571365402090697	30	207	29	chr2-3143328-3143592	0.001221016837618213	0.020583377198604095
NACA2	DLX1	-0.10896794276805273	22	207	20	chr17-60638747-60639027	3.299588332439609e-5	0.0011392198068035265
NCAPG	DLX1	-0.08195625421346528	16	207	15	chr4-17472382-17472627	3.0463041472403437e-4	0.00701169507363407
NCL	DLX1	-0.0924922580325054	9	207	10	chr2-230685309-230685584	4.490556787193654e-5	0.0014784302727730016
NDC80	DLX1	0.03945236439653761	17	207	18	chr18-3703729-3704014	0.001047178039281318	0.018349065805247228
NDUFS5	DLX1	-0.2217848363949933	7	207	6	chr1-40004794-40005127	8.90742462437823e-6	3.735495671343016e-4
NEGR1	DLX1	0.1904599243079109	17	207	13	chr1-72407721-72407876	1.5003002030326757e-8	1.2687468153475665e-6
NELL2	DLX1	-0.12283534235269696	31	207	34	chr12-44444749-44444934;chr12-44460401-44460526;chr12-44626929-44627147;chr12-44703311-44703725;chr12-45880562-45880663	1.6646769717017558e-35	2.576499209663009e-32
NFIA	DLX1	-0.2248945407301182	39	207	32	chr1-61042468-61042810	2.7884160596576303e-5	9.916284810566316e-4
NLRP1	DLX1	0.047684456129062996	5	207	5	chr17-4555632-4555822	0.0028235614645277453	0.03812890838652064
NPY	DLX1	-0.45703475063306287	7	207	6	chr7-23350518-23350815;chr7-25272271-25272754	1.0446550822256199e-4	0.002953024486825237
NRG1	DLX1	-0.022452906781522695	41	207	36	chr8-31185337-31185550;chr8-31286299-31286415;chr8-32162721-32162925;chr8-32779918-32779956	2.0037454331519774e-8	1.6489484401536096e-6
NRP1	DLX1	-0.04428808243231906	11	207	8	chr10-33352139-33352493;chr10-34336321-34336570	8.89873892478048e-8	6.384833845444253e-6
NRXN3	DLX1	0.04763775430185642	44	207	33	chr14-78022534-78022812;chr14-78249254-78249407;chr14-78328983-78329200;chr14-78970944-78971119;chr14-79833818-79833917	2.7530744666025274e-14	5.9244732352732305e-12
NUCKS1	DLX1	-0.12601323875543313	10	207	10	chr1-204715015-204715569	6.847205206813689e-5	0.002096874326936201
NUDT1	DLX1	-0.06040319101199731	5	207	6	chr7-2844309-2844658	2.4360028252782066e-5	8.830235952292086e-4
NXPH1	DLX1	-0.021931728412007384	19	207	18	chr7-7681482-7681770;chr7-9231793-9232408	1.6346201327867392e-14	3.6001262330312474e-12
OOEP	DLX1	-0.3140864932557028	19	207	25	chr6-73598015-73598332;chr6-74268962-74269118	2.8093892317219933e-34	4.037637003488614e-31
PARD3B	DLX1	-0.009659977742757037	35	207	25	chr2-203682717-203682838;chr2-204115581-204115925;chr2-204325423-204325754;chr2-204782113-204782276	1.555024882089004e-6	8.111758500660215e-5
PBK	DLX1	0.048610483534618366	15	207	12	chr8-27108288-27108507	9.670539975697447e-4	0.01725916827139111
PBX3	DLX1	-0.018899967534958775	11	207	10	chr9-126408036-126408391;chr9-126490426-126491206	1.1145869134605041e-5	4.542360932475252e-4
PCLO	DLX1	0.042998687329866	22	207	21	chr7-82264238-82264315;chr7-82805471-82805687	5.949806913345533e-6	2.6281968157759186e-4
PDE1A	DLX1	-0.07553964661539622	25	207	21	chr2-181326688-181327414;chr2-182379075-182379600	0.0012496975230096592	0.020944032321310736
PDE3A	DLX1	-0.15643255298403214	30	207	35	chr12-20206319-20206581;chr12-20557225-20557401	2.5958667099484212e-5	9.321275843032104e-4
PDZRN3	DLX1	-0.06256885547335124	22	207	23	chr3-73433905-73434125;chr3-74080059-74080272	4.550929639253608e-4	0.009588526212623473
PHYHIPL	DLX1	-0.11676047699601959	7	207	7	chr10-59107158-59107440	1.3457688598544448e-6	7.172935291057682e-5
PLEKHA7	DLX1	-0.29204525657840263	30	207	30	chr11-16935708-16936085	1.009613234059549e-14	2.287996395030043e-12
PMP2	DLX1	0.013799353212550255	18	207	14	chr8-81372775-81372939;chr8-81539677-81539991;chr8-82163547-82163902	9.463995796521004e-10	1.0090510885397433e-7
POLQ	DLX1	-0.10489875471769836	17	207	18	chr3-120503957-120504243	1.0348358907253837e-4	0.002929972078183067
PPIA	DLX1	-0.20073861468071508	7	207	7	chr7-45295311-45295537	5.861822937120443e-5	0.0018484461022696267
PRAG1	DLX1	-0.021750737062138675	9	207	6	chr8-8917682-8918009;chr8-9230553-9230914	0.0011274402396633605	0.01941844335743027
PRRX1	DLX1	-0.2075355933926423	22	207	20	chr1-171501602-171501911	2.921219826074243e-29	2.9388514743101914e-26
PTH2R	DLX1	-0.03487828629839347	38	207	39	chr2-207337250-207337458;chr2-207362548-207362622;chr2-207901872-207902214;chr2-209772337-209772541	1.8987991329654954e-8	1.5694622293575422e-6
PTN	DLX1	0.22947145376511768	17	207	16	chr7-136174819-136175037	1.5731731467078384e-5	6.108161870380855e-4
PTP4A1	DLX1	-0.2350366725248514	9	207	11	chr6-63553979-63554228;chr6-63597696-63598046	1.3535416606534698e-7	9.31312042964035e-6
PTPRD	DLX1	0.20700686385131184	45	207	31	chr9-8718118-8718678;chr9-10396403-10396477;chr9-10612655-10612687	7.317237102804028e-11	9.564698466305646e-9
PTPRM	DLX1	-0.010881186461673797	41	207	35	chr18-7499509-7499664;chr18-7696938-7697160;chr18-9058603-9058759	5.98340232280279e-26	4.400690862429029e-23
PTPRO	DLX1	-0.08461996081236639	24	207	21	chr12-15364465-15364708;chr12-15372485-15372655;chr12-15522641-15522831	9.208033374127061e-21	4.273164614757581e-18
QKI	DLX1	0.19651319563289216	33	207	26	chr6-162655302-162655489;chr6-164069834-164069967;chr6-164563883-164564339	1.4093326127244876e-12	2.3715346695242586e-10
RAB27B	DLX1	-0.13224213069118676	12	207	11	chr18-55291416-55291763;chr18-55524676-55524914	5.547659036026462e-4	0.011232892997831326
RAD51AP1	DLX1	-0.05902472365861397	9	207	9	chr12-4648420-4648453	3.884319529950666e-4	0.008480653917158604
RAN	DLX1	-0.1474932860903857	14	207	11	chr12-130463302-130463560;chr12-130672115-130672464;chr12-131950541-131950728	9.979020179064685e-6	4.129099930135454e-4
RBFOX1	DLX1	-0.11593222392907411	38	207	26	chr16-5364098-5364109;chr16-5633904-5634119;chr16-5671383-5671652;chr16-6794452-6794758;chr16-6861496-6861544;chr16-6978060-6978239;chr16-7843411-7843466;chr16-8332292-8332480	7.420612784813333e-9	6.650691744683639e-7
RNASEH2B	DLX1	-0.1561605367691243	5	207	6	chr13-51021903-51022114	2.2274191457293508e-15	5.528120697449346e-13
RND3	DLX1	-0.3273786746376231	14	207	11	chr2-149686962-149687038;chr2-150047448-150047752;chr2-150166910-150167121;chr2-150850830-150850996;chr2-150998079-150998411	5.263445013223496e-8	3.9622122548768745e-6
ROBO2	DLX1	0.008654052975331242	28	207	16	chr3-74858061-74858076;chr3-77039157-77039550;chr3-78303203-78303530;chr3-78728861-78729172	2.592760208248961e-7	1.6621634571271048e-5
RTKN2	DLX1	-0.19631347621181097	12	207	11	chr10-62157356-62157822	1.6291092516582291e-7	1.1002248503946454e-5
SATB2	DLX1	0.05560161628337791	34	207	28	chr2-199195888-199195985;chr2-199692393-199692901;chr2-200379649-200380009	3.6248353730416436e-7	2.2392102548949572e-5
SCGN	DLX1	-0.07521024146705199	24	207	14	chr6-26103348-26103436	0.001222445600614698	0.020596369474080643
SERINC5	DLX1	-0.19399236575424775	8	207	8	chr5-79831836-79832062	7.852901896151223e-4	0.014752143615384048
SGO2	DLX1	-0.08737080041560963	21	207	15	chr2-199851467-199852258;chr2-201432654-201432890	1.944398261374595e-5	7.293176381446202e-4
SH3BGRL3	DLX1	-0.12402465237403879	7	207	7	chr1-27136665-27136828	6.948782628733633e-4	0.013402277156370948
SH3D19	DLX1	0.003862082064087155	15	207	15	chr4-151992383-151993067;chr4-152007131-152007425	8.427356088161765e-4	0.015554330601980656
SIK3	DLX1	0.05744380112735129	5	207	6	chr11-116580823-116581169	0.0029364964250853075	0.039228601521326276
SLC32A1	DLX1	-0.0335164236835422	8	207	6	chr20-38659461-38659664	5.4479773648241156e-8	4.0901938803233075e-6
SLC35F1	DLX1	-0.07360901038263139	10	207	9	chr6-118056964-118057092	0.002470252017046309	0.03468025965718261
SLCO5A1	DLX1	0.1347925424796243	12	207	10	chr8-69187068-69187098;chr8-69833391-69833465;chr8-69874697-69874996	7.168819899295645e-8	5.231567039980804e-6
SMARCD1	DLX1	-0.08932367026724586	5	207	5	chr12-51077877-51078197	6.210565916588026e-5	0.0019378093852942858
SNRPD3	DLX1	-0.15530762473483825	14	207	13	chr22-25022052-25022387	4.003029239473521e-6	1.8604410270042833e-4
SNTG1	DLX1	-0.19704069978105423	16	207	17	chr8-48911999-48912119;chr8-49367757-49367848;chr8-49648066-49648436	1.8996454462318972e-14	4.154589485629372e-12
SOX11	DLX1	0.15293515391293064	20	207	18	chr2-6750855-6751110	1.4119115300673435e-4	0.0037809806911747314
SOX2	DLX1	0.06874121515883162	19	207	17	chr3-181611773-181612093;chr3-182041889-182042111;chr3-182490629-182490917;chr3-182491084-182491369	1.888521223587337e-4	0.004796047092249522
SOX4	DLX1	-0.12907399957343227	15	207	16	chr6-20789264-20789440	0.002606813746443226	0.03603954230963182
SP8	DLX1	-0.102783119330576	10	207	10	chr7-20350657-20350993	3.560209334765575e-7	2.204606215674027e-5
SP9	DLX1	0.23209206948318994	11	207	10	chr2-173571348-173571640;chr2-174125092-174125376;chr2-174914870-174915057	2.1575616152976136e-6	1.0831643760705485e-4
SPATA13	DLX1	0.17683588982664178	25	207	27	chr13-23021950-23022264;chr13-24063532-24063732;chr13-24083975-24084302	2.1101253278139003e-14	4.5828928573006756e-12
ST8SIA5	DLX1	-0.08594733403139422	15	207	16	chr18-47748922-47749438	9.602199781917283e-10	1.0218525336487644e-7
STEAP1B	DLX1	-0.11045033663529964	33	207	32	chr7-22563940-22564148;chr7-23350518-23350815	1.4901204766648207e-15	3.774748534817566e-13
STK33	DLX1	0.05141306735008125	11	207	9	chr11-8258864-8259201;chr11-8282821-8283622;chr11-8432782-8433131	4.909813267111736e-25	3.381528848930819e-22
SYN2	DLX1	0.0707525698501561	14	207	13	chr3-13044623-13044870	4.0968432857236835e-6	1.898403989398757e-4
SYN3	DLX1	-0.09643974872099306	21	207	18	chr22-32103771-32103933;chr22-32701109-32701283	5.8928575538516675e-6	2.605901168515661e-4
SYT4	DLX1	-0.12074427234965919	17	207	17	chr18-42173891-42174205;chr18-42275160-42275492;chr18-44065125-44065546	2.527815411200488e-8	2.03795169771341e-6
TCEAL7	DLX1	-0.052929375902709144	6	207	7	chrX-104310118-104310514	8.205326266627266e-4	0.015247432918043634
TCEAL8	DLX1	-0.050863465748308086	7	207	7	chrX-104310118-104310514	0.0012218086550701678	0.020589332378961208
TCEAL9	DLX1	-0.10678308975115594	11	207	11	chrX-104351772-104352028	4.184558520286859e-5	0.001392167579520025
TENM2	DLX1	-0.04438281747308419	18	207	13	chr5-166596221-166596296;chr5-168251050-168251323	2.126113083868696e-4	0.00527482811201814
TIMM10	DLX1	-0.05538908230529493	5	207	6	chr11-57667322-57667609	6.108629264873275e-9	5.559740800071577e-7
TMEM132C	DLX1	-0.24405098388198695	13	207	14	chr12-127811966-127812262	1.4568152703289481e-8	1.236055100900486e-6
TMSB15A	DLX1	-0.10899249910638514	7	207	7	chrX-101799369-101799681	5.314838746497946e-6	2.3790512100762854e-4
TOP2A	DLX1	-0.09251410245482285	25	207	22	chr17-40112950-40113110	5.3843665706882684e-5	0.001721982537803336
TP53I11	DLX1	-0.0721142608307046	7	207	8	chr11-44877618-44877965	0.0026927594583007228	0.036839408052876665
TUBA1A	DLX1	-0.07778942630814495	15	207	14	chr12-49279736-49280066	0.0022959662287406523	0.03285949246483287
TUBA1B	DLX1	-0.04127798545416969	15	207	11	chr12-48198139-48198356;chr12-48716999-48717197	3.191818061150888e-4	0.007269005009666049
TYMS	DLX1	-0.23058255374105688	11	207	13	chr18-741904-742180;chr18-1240681-1241081	3.389560736529601e-7	2.1138042149059623e-5
UBE2C	DLX1	-0.11923918943011856	18	207	13	chr20-46136062-46136278;chr20-46363649-46363856;chr20-46407046-46407297	1.2392935549597682e-9	1.2910377274283176e-7
UBE2T	DLX1	-0.09176945143709907	10	207	9	chr1-202295612-202296017	1.5129547866638796e-4	0.004003985661925481
UQCR10	DLX1	-0.12603943113468624	12	207	10	chr22-29780760-29780992	1.5707109795657216e-4	0.004126595558980303
XPO5	DLX1	-0.13422821858117095	24	207	14	chr6-43926451-43927012;chr6-44043668-44044065	1.7457242168396116e-7	1.1650155286461744e-5
ZBTB20	DLX1	-0.0483620210744876	32	207	25	chr3-113892971-113893087;chr3-114685109-114685483;chr3-116085279-116085695	4.4031382100851545e-6	2.0233605259361944e-4
ZEB1	DLX1	-0.08667221913619878	29	207	34	chr10-32256657-32256950	3.759668075664811e-6	1.7595296564778545e-4
ZNF367	DLX1	0.04525229216561232	12	207	12	chr9-96129802-96129868	0.0026743862970888574	0.03668961554701993
ZNF90	DLX1	0.018123172491262288	24	207	19	chr19-19490364-19490671;chr19-19591118-19591468	1.07720629237337e-6	5.8977306219369206e-5
APEX1	DLX2	0.05311974078667585	10	66	8	chr14-20683120-20683464;chr14-20855659-20855957	8.886242242977617e-5	0.0025920737055238324
ASCL1	DLX2	-0.21291239070422552	7	66	9	chr12-103029997-103030249	2.3228021640952078e-20	1.0385875263555225e-17
AURKA	DLX2	-0.018277033065118006	14	66	14	chr20-55978015-55978318;chr20-56924998-56925612	6.540021703872641e-7	3.7875384740211436e-5
CALB2	DLX2	-0.08264667028154257	13	66	8	chr16-71882469-71882677;chr16-72301501-72301705	0.0012186854189077064	0.02055514613808226
CBX5	DLX2	-0.13317663924827264	9	66	9	chr12-54017895-54018245	1.1115752832566403e-4	0.003107887260948516
CDC20	DLX2	0.08068378642588164	19	66	14	chr1-43206417-43206451	5.703411214647732e-5	0.0018058506050227837
CDCA5	DLX2	-0.07376125310033828	7	66	7	chr11-65615383-65615732	0.0033884010748843	0.043456506045536254
CDCA7	DLX2	0.032699350595091076	11	66	14	chr2-174125092-174125376	2.8188939601124216e-5	0.001000950762163202
CENPF	DLX2	-0.06198944102533598	18	66	20	chr1-214328820-214329136	0.00392840831910986	0.048234388432135664
CHD1L	DLX2	-0.07957980631449756	13	66	10	chr1-147334549-147334727	0.0020578558616830417	0.030365501187925407
COL1A2	DLX2	0.17258666345911683	11	66	13	chr7-94239931-94240106;chr7-94395609-94395704	1.0493673193828152e-19	4.307477168727947e-17
CORO2B	DLX2	0.06380639728953472	13	66	9	chr15-69557390-69557738	0.0016422966936705677	0.025651153625731202
DAB1	DLX2	-0.7308624731851326	35	66	22	chr1-55911108-55911127;chr1-57084814-57084896;chr1-57133585-57133748;chr1-57832580-57832892;chr1-57910208-57910353	7.167273679606809e-6	3.092753251851167e-4
DCX	DLX2	-0.0963155267498957	16	66	17	chrX-111447343-111447564	0.0014888252615155892	0.023822626588377225
DLGAP5	DLX2	0.1879113357015097	14	66	14	chr14-54109144-54109467;chr14-55958325-55958418;chr14-55973974-55974060	1.8535421309097804e-4	0.004721261261017958
DLX1	DLX2	0.08085480073890008	18	66	22	chr2-172000098-172000252;chr2-172046853-172047474;chr2-172052266-172052608;chr2-172072455-172072559	4.6005189971649325e-31	5.311148345538483e-28
DLX5	DLX2	-0.1482763400777032	14	66	23	chr7-96997494-96997790;chr7-97104664-97105002	7.219303577119835e-11	9.45423349436953e-9
DPYD	DLX2	0.10564110600180487	32	66	22	chr1-96164051-96164379;chr1-96206411-96206814	2.617820968626031e-5	9.384245210642233e-4
EGFR	DLX2	-0.03732529843040986	27	66	28	chr7-55527023-55527152	0.0036130983465384675	0.04539376804051652
ELAVL4	DLX2	-0.06539974699442405	14	66	11	chr1-50479597-50479748	0.0016704204171927096	0.02597663284305037
ESCO2	DLX2	0.072688976118686	22	66	17	chr8-27108288-27108507	1.1543189922452847e-5	4.682605370471979e-4
EXO1	DLX2	-0.08204950604238746	6	66	9	chr1-242641563-242641693	0.0012003575724599089	0.02034046015994424
FGF12	DLX2	-0.18390274673348944	40	66	31	chr3-192110393-192110667;chr3-192825677-192826040	2.4333027706268444e-11	3.398299739503598e-9
GPD1	DLX2	0.007594112883485868	17	66	12	chr12-50597462-50597802;chr12-50664429-50664766	7.158425806550976e-5	0.002173608888053621
GRIA1	DLX2	-0.003975293127155305	30	66	30	chr5-152649688-152650003;chr5-153485767-153485973	0.0034767022054906283	0.04422053751138552
HAT1	DLX2	0.04040453457782902	9	66	8	chr2-172072455-172072559	8.493296870062939e-4	0.015629952278879134
HDAC9	DLX2	0.054035972155520584	22	66	20	chr7-17972107-17972139;chr7-19973602-19973867	1.7299927023675448e-4	0.004461198597971814
HEPN1	DLX2	-0.04700129225788758	14	66	15	chr11-124942865-124943255	4.8157775157755986e-4	0.010026285058527927
KCNB2	DLX2	-0.1556920088225249	14	66	13	chr8-72288897-72289135	9.42095290131401e-6	3.9240271619728244e-4
KIAA1958	DLX2	-0.1359954018718812	10	66	11	chr9-113287655-113287682	1.37238957759135e-6	7.28919125083483e-5
KIF23	DLX2	-0.20277998465627625	22	66	19	chr15-69524665-69525178;chr15-69531210-69531567;chr15-69891474-69891756;chr15-69940652-69940969;chr15-70129541-70129722	8.981287821710909e-11	1.1589276071909053e-8
LRRC7	DLX2	-0.05200541339825986	34	66	38	chr1-68811810-68812174;chr1-69246721-69247053;chr1-70458133-70458480	1.1985174040817776e-5	4.8340545182674107e-4
MAMDC2	DLX2	-0.06877587461916147	22	66	32	chr9-70406437-70406821	1.6018503325787192e-5	6.197297351793701e-4
MAML3	DLX2	0.10921936542748736	6	66	5	chr4-138758380-138758458	0.0011285081054283356	0.019428520243130902
MCM10	DLX2	-0.06239202810744525	17	66	14	chr10-14009621-14009936	0.0032997751534180548	0.042612830099772236
MECOM	DLX2	0.06620626037198148	33	66	24	chr3-169289207-169289611	3.4691270041135587e-4	0.007758780355607371
MEF2C	DLX2	-0.18326520979796235	35	66	31	chr5-89946542-89947079	0.0014272440938803525	0.023083216903321845
MTSS1	DLX2	-0.10925357308148939	4	66	5	chr8-124610229-124610564	3.784391168920397e-4	0.008302053436681445
NELL2	DLX2	-0.005123154365148014	31	66	34	chr12-44444749-44444934;chr12-44931056-44931281	6.018746065379923e-11	7.974983730437783e-9
NFIA	DLX2	0.1603255148324406	39	66	32	chr1-60136459-60136964	0.002674963022943074	0.03669574042723456
NRG1	DLX2	-0.1064056151147364	41	66	36	chr8-32227035-32227378	0.0024088029193954264	0.03405961722540396
NRXN3	DLX2	-0.06271923991578793	44	66	33	chr14-78328983-78329200	0.0040025016282369315	0.04886511002722061
OOEP	DLX2	-0.012354949420306696	19	66	25	chr6-73585894-73586054;chr6-73733128-73733371	0.0012586090416221204	0.021057051786810898
PARD3B	DLX2	0.08379337122769988	35	66	25	chr2-204469409-204469476	9.106284161462392e-4	0.01647177284686535
PDZRN3	DLX2	-0.06670515974769267	22	66	23	chr3-73433905-73434125	0.0015861395607545013	0.025006976709516734
PLS3	DLX2	-0.06724596324852704	12	66	12	chrX-115017467-115017552	2.1867803822417655e-4	0.00538974683588838
PRDX1	DLX2	-0.12838446764876182	8	66	10	chr1-45442269-45442615	3.419675599484352e-4	0.007671326109888884
PTPRD	DLX2	-0.02137802567672907	45	66	31	chr9-7579415-7579700;chr9-7729571-7729957;chr9-8407624-8407877;chr9-8652287-8652591	1.7261417253536667e-7	1.1555058522216595e-5
PTPRM	DLX2	-0.0675635756338506	41	66	35	chr18-7593162-7593498;chr18-7696938-7697160;chr18-8952878-8953206	6.9377471203523225e-12	1.0563751277470518e-9
RAB27B	DLX2	-0.09603410649956526	12	66	11	chr18-54915117-54915165	3.1102797285381385e-4	0.007126522667414253
RAD51AP1	DLX2	0.1507962609279382	9	66	9	chr12-4448373-4448642	3.58757970747507e-4	0.007959244922412007
RBFOX1	DLX2	0.025819035837377102	38	66	26	chr16-5671383-5671652;chr16-5758258-5758367;chr16-6794452-6794758;chr16-7318817-7318991;chr16-7584579-7584882;chr16-7962270-7962404	1.127110610124999e-6	6.137556307096674e-5
RBP1	DLX2	0.0358662733876725	6	66	8	chr3-138774585-138774921	0.0036272947886919543	0.04551934196225048
RIPOR2	DLX2	-0.10215727599613263	11	66	13	chr6-26103348-26103436	0.0015506351677507402	0.02458619950488045
SH3D19	DLX2	0.06498949783245146	15	66	15	chr4-152197238-152197583	0.0030382042270652994	0.040191002122269545
SLC32A1	DLX2	0.030493615740949533	8	66	6	chr20-38659461-38659664	1.918233564312726e-7	1.270508376983898e-5
SMC4	DLX2	-0.16402067514813476	16	66	11	chr3-161208594-161208657	1.2007634592183674e-5	4.8414471993622407e-4
SNTG1	DLX2	-0.10393372945021961	16	66	17	chr8-49367757-49367848	0.002337384413691752	0.03330965462536192
SOX11	DLX2	-0.0074407289361111545	20	66	18	chr2-4965183-4965375;chr2-5915459-5915609	8.552411812435026e-5	0.0025121260515587303
SOX2	DLX2	0.12333351097326586	19	66	17	chr3-181839350-181839767	0.003983885957706817	0.048696933626662324
SP9	DLX2	0.04053233026281016	11	66	10	chr2-174125092-174125376	1.0195657339685878e-7	7.198031869714573e-6
ST8SIA5	DLX2	-0.051005007852607614	15	66	16	chr18-47748922-47749438	1.4083321415059595e-4	0.0037724712908027173
STEAP1B	DLX2	-0.08605299402060335	33	66	32	chr7-22422986-22423236;chr7-23350518-23350815	2.4422078333816656e-7	1.5749668603142887e-5
TACC3	DLX2	0.12505252633315647	14	66	12	chr4-2695379-2695727	4.897346040904483e-4	0.010168301070703793
TOX3	DLX2	-0.07711135608172813	9	66	6	chr16-52470489-52470813;chr16-52584551-52584871;chr16-53098633-53099159	8.276478850330956e-4	0.015341194494635304
ZBTB20	DLX2	0.05080372117005824	32	66	25	chr3-113598004-113598118;chr3-115233069-115233317;chr3-116059679-116060052	2.8432976872233814e-6	1.3823412590851817e-4
APOO	DLX5	-0.4022706522050441	27	119	25	chrX-22950290-22950618;chrX-24357409-24357462	4.144009539263533e-4	0.008903409710282546
ARPP21	DLX5	0.10630596280842881	37	119	34	chr3-35785259-35785771	7.578540876806354e-7	4.3087660060258135e-5
ARX	DLX5	-0.19002701838477146	10	119	10	chrX-24357409-24357462	1.4075902864080762e-4	0.00377120132944922
ATP5ME	DLX5	-0.04154801969455636	9	119	7	chr4-1345792-1346231	5.9120703764014814e-5	0.001862206311448656
BCL11B	DLX5	0.13292571802450726	11	119	9	chr14-100341348-100341696	0.003948821998857647	0.04839222434778607
BHLHB9	DLX5	-0.08591433859932132	7	119	8	chrX-101799369-101799681	1.3600787940292465e-5	5.394545135033772e-4
BIRC5	DLX5	0.10022231409426574	24	119	17	chr17-78040371-78041046	0.002432065216704714	0.034290427493545765
BTF3	DLX5	-0.06472004451042263	6	119	5	chr5-73233804-73234127	0.0011942451609082375	0.02026181529700906
CALB2	DLX5	-0.2175451958943255	13	119	8	chr16-71882469-71882677;chr16-72301501-72301705	4.113191092231396e-35	6.262944858219795e-32
CCND2	DLX5	-0.12768095001194413	12	119	10	chr12-3304868-3305206;chr12-4271796-4271881	1.5430304518106378e-4	0.004067149321330014
CDC20	DLX5	-0.07543376149943283	19	119	14	chr1-43382092-43382434	4.09218362043671e-4	0.008823692621255487
CDK1	DLX5	0.1763303154479365	22	119	20	chr10-60992683-60992925	5.531249528346846e-4	0.01120611104459165
CENPU	DLX5	0.1067485407586985	21	119	18	chr4-184763342-184763466	8.284580804032088e-4	0.015352171348515223
CKAP2L	DLX5	0.05048994155562628	23	119	19	chr2-112542918-112543230;chr2-112671811-112672118;chr2-113703410-113703668	1.6405854371347334e-5	6.318519439246419e-4
CPNE4	DLX5	-0.12189921808985985	23	119	20	chr3-130893273-130893539;chr3-133211581-133211819	2.341201688176196e-4	0.005675988497653435
CUEDC2	DLX5	-0.08030418492232326	6	119	6	chr10-101485868-101486438;chr10-103367747-103367975	2.837800345448131e-5	0.0010066490105897043
DAB1	DLX5	-0.21247682521539907	35	119	22	chr1-57024471-57024593;chr1-57077890-57078087;chr1-57984288-57984682	5.8662793823738285e-5	0.0018494373130619852
DACH1	DLX5	0.1440205612531434	33	119	34	chr13-71602329-71602793	9.358966195453013e-14	1.870938749887128e-11
DAPK1	DLX5	-0.10172258931900752	9	119	9	chr9-86644409-86644692;chr9-86697436-86697517	2.372205164886637e-7	1.537566665662487e-5
DLGAP2	DLX5	0.04203668331058455	28	119	25	chr8-1456760-1457098;chr8-2526309-2526527	1.1124520161157955e-9	1.1710261899090375e-7
DLX1	DLX5	-0.19153140742770944	18	119	22	chr2-172000098-172000252;chr2-172013083-172013394	3.64295795875008e-30	3.916735982443931e-27
DLX2	DLX5	-0.29070724042040186	13	119	12	chr2-172000098-172000252;chr2-172013083-172013394	6.958117245418625e-42	1.4412000344573326e-38
DLX6	DLX5	-0.35481959094258814	6	119	7	chr7-97065055-97065271	6.802779865362437e-49	2.1531180452516232e-45
DPYD	DLX5	0.07996986090384914	32	119	22	chr1-96206411-96206814	0.0015245416515255485	0.02426860030233744
DRAXIN	DLX5	-0.054076949571999496	9	119	9	chr1-10734933-10735539	0.0028314425070055703	0.03820554967234181
ERBB4	DLX5	-0.2661167374092177	21	119	19	chr2-212364068-212364895;chr2-212567595-212567868	2.7058709240896393e-10	3.185193399944883e-8
ESCO2	DLX5	-0.06870048855343949	22	119	17	chr8-27108288-27108507;chr8-28146735-28146795;chr8-28166381-28166452;chr8-28659625-28659926	1.1261707271969647e-6	6.133623978037761e-5
FABP5	DLX5	-0.24203402810311192	24	119	17	chr8-80230839-80231068;chr8-81372775-81372939	1.1549451737838734e-4	0.0032081304210943625
FAM111B	DLX5	0.0789354141002406	10	119	13	chr11-59854894-59855243	8.437490548387312e-4	0.015567539945593732
FTH1	DLX5	-0.07389193447711764	6	119	6	chr11-61508128-61508297	1.5491077170991813e-8	1.3057096134939209e-6
GAD2	DLX5	-0.28573998877212714	20	119	29	chr10-26292105-26292454	5.417638306469255e-48	1.6064152995256046e-44
GGACT	DLX5	-0.13364012969194114	8	119	8	chr13-100811027-100811569	1.1528509098551479e-8	9.979919262356996e-7
GJA1	DLX5	-0.3762892406660322	6	119	12	chr6-120877114-120877185	4.1722496100263733e-44	1.0219834718681122e-40
GLCCI1	DLX5	-0.07788098530450328	10	119	10	chr7-7707749-7708263	0.0010154711870928534	0.017941923019016863
GLI3	DLX5	0.11734120437978997	40	119	42	chr7-41133670-41133918	4.308891677848391e-7	2.6243712361797042e-5
GPC6	DLX5	-5.922569435077019e-4	37	119	33	chr13-93075539-93075641;chr13-93346319-93346353	1.156061587641456e-12	1.974839227548343e-10
GPD1	DLX5	-0.2189605544827633	17	119	12	chr12-50664429-50664766	1.636280188077113e-16	4.618474611016453e-14
GPM6B	DLX5	-0.19534766311467835	10	119	5	chrX-14291663-14292010	9.064781014575246e-5	0.002633077153231336
GRIA1	DLX5	0.1042483634271497	30	119	30	chr5-152649688-152650003	2.973164498148434e-4	0.0068716008162408295
HAT1	DLX5	-0.018741145173974932	9	119	8	chr2-171893385-171893580;chr2-172000098-172000252	0.001196043489700371	0.020287438466532033
HMGB3	DLX5	-0.07797716206668014	17	119	12	chrX-151239722-151240136	3.474672778073567e-4	0.007768099800440819
HMGN2	DLX5	-0.09069469882039262	18	119	15	chr1-26698030-26698393	4.596261249021133e-9	4.27865443237529e-7
HS6ST3	DLX5	0.124965217107594	20	119	16	chr13-97211634-97211744	2.4016069236660664e-5	8.726891825690071e-4
HSP90AB1	DLX5	-0.04769314953437109	12	119	12	chr6-43926451-43927012;chr6-44480316-44480506	0.001352329227343617	0.022186232967409635
INSM1	DLX5	-0.06808730282605122	11	119	8	chr20-20440504-20440947	0.0030173773488903067	0.04001182192810655
JPT1	DLX5	0.050144090876344534	13	119	13	chr17-75020847-75020920	9.520583425422762e-4	0.017053625493497
KLHL29	DLX5	0.1053070755128156	25	119	20	chr2-23556921-23557182	0.002221437149989093	0.03208514745323425
LDLRAD4	DLX5	0.06662967749035718	15	119	13	chr18-13136159-13136735	0.0029429295895089416	0.03928878785408752
LIMA1	DLX5	-0.19304880206474911	7	119	6	chr12-50664429-50664766	7.274607132138204e-8	5.304644274015042e-6
LINGO2	DLX5	0.12181672094650742	22	119	20	chr9-28187902-28188130;chr9-29108257-29108296	8.041065727543844e-15	1.8520750652427026e-12
LRRC4C	DLX5	0.10685269338666012	16	119	17	chr11-39462619-39462905	4.359967757936883e-4	0.009258741697284675
LRRC7	DLX5	-0.009211270055760085	34	119	38	chr1-69246721-69247053;chr1-69744452-69744667;chr1-70204723-70205043;chr1-70672466-70672809	8.031961731433726e-18	2.6431346964107085e-15
MAML2	DLX5	0.1529787132612844	26	119	33	chr11-96136249-96136486;chr11-96205081-96205257	3.044534535697874e-6	1.4640063730978734e-4
MECOM	DLX5	-0.05367175079915658	33	119	24	chr3-170221843-170221960	3.890267339579057e-4	0.008490349476144918
MEF2C	DLX5	-0.17470859776095823	35	119	31	chr5-89253431-89254165	0.002386011877284216	0.0338273534507117
MGAT4C	DLX5	0.02523431123184336	27	119	19	chr12-85874059-85874294;chr12-86698646-86698939;chr12-86748956-86749109;chr12-87869897-87869945	2.118702056040317e-11	2.990066042915816e-9
MLLT11	DLX5	-0.07731472654096017	17	119	14	chr1-150487146-150487363	0.0016513625564759196	0.02576275578941636
MT2A	DLX5	0.0430921943467452	10	119	10	chr16-57507500-57507836	2.882936685486092e-7	1.8261624352025575e-5
NACA2	DLX5	-0.15249912163242618	22	119	20	chr17-61314488-61314719	1.7301775875105614e-7	1.1573823904674663e-5
NDC80	DLX5	0.05720726985251244	17	119	18	chr18-3703729-3704014	1.794603550466952e-4	0.004598161489276294
NELL2	DLX5	0.07932409737453903	31	119	34	chr12-44571127-44571404	1.0066589575443951e-4	0.0028628547375131818
NOS1AP	DLX5	0.07598728431022622	14	119	18	chr1-161530203-161530512	2.893584724987008e-7	1.8320833472276697e-5
NRG1	DLX5	0.07765697738826169	41	119	36	chr8-31252103-31252367	3.154384297859727e-4	0.007203344416610495
NRIP3	DLX5	-0.07054367492822998	4	119	4	chr11-8268717-8269093	1.2095088783300492e-6	6.524445728395089e-5
NRXN3	DLX5	-0.025230855000256958	44	119	33	chr14-77883242-77883408;chr14-78329364-78329651;chr14-79878860-79879100	1.5123062139695045e-6	7.928560160302805e-5
NXPH1	DLX5	0.0536458499753143	19	119	18	chr7-8382098-8382389;chr7-9231793-9232408	1.0529718313984014e-20	4.8386889916250515e-18
OPCML	DLX5	0.09363956192567362	20	119	13	chr11-132962374-132962433	0.0014378171215833544	0.02321621537403125
PCLO	DLX5	0.06695008708452517	22	119	21	chr7-82166387-82166951	0.0025059515929196294	0.03502364198509206
PDZRN3	DLX5	-0.25336902025952834	22	119	23	chr3-73592577-73592905;chr3-74080059-74080272	1.1736891975882222e-11	1.723756569700867e-9
PEBP1	DLX5	-0.10602217767689108	15	119	14	chr12-118581416-118581765	3.596442761658568e-9	3.4144993647846383e-7
PEG10	DLX5	-0.2722207541040192	10	119	14	chr7-94124502-94124579	1.785498575773465e-9	1.8040067927174583e-7
PLEKHA7	DLX5	-0.07918576143075001	30	119	30	chr11-16935708-16936085	2.2911876998135724e-4	0.005579706606384414
PLS3	DLX5	-0.6888464718547478	12	119	12	chrX-116499892-116500097	4.663418853441765e-73	3.4569433074368704e-69
PROX1	DLX5	-0.18838520533293127	14	119	14	chr1-213249797-213249983	4.9615089274929504e-11	6.66797447416741e-9
PTP4A1	DLX5	-0.13206580228359355	9	119	11	chr6-62884117-62884428	8.6638529366021e-5	0.002539563718742399
PTPRD	DLX5	0.06505000133931485	45	119	31	chr9-7907049-7907455;chr9-8158010-8158357;chr9-8407624-8407877;chr9-8706525-8706867	5.083622257587337e-32	6.39288193633829e-29
QKI	DLX5	-0.2002669120268719	33	119	26	chr6-164563883-164564339	4.1791312392112985e-5	0.0013906904651782995
RANBP1	DLX5	0.10642403809350412	10	119	10	chr22-20213859-20214169	9.034540669765468e-6	3.7820474977949683e-4
RBP1	DLX5	-0.13888414976103677	6	119	8	chr3-138774585-138774921	4.421830931018638e-26	3.312727539783618e-23
RDX	DLX5	-0.19242488694265245	7	119	6	chr11-109038431-109038761;chr11-109423084-109423374	2.61512232396194e-10	3.087627789597001e-8
RGS6	DLX5	0.06829923737147445	33	119	28	chr14-72024064-72024271;chr14-73378160-73378449	7.403165232301723e-12	1.1205790512020808e-9
RIPOR2	DLX5	-0.1110352571444389	11	119	13	chr6-26032459-26032806	2.7622480096814954e-4	0.0064846874060103385
RND3	DLX5	-0.11044566642618102	14	119	11	chr2-150208043-150208251	0.0011110315022385985	0.019199218689993917
ROBO2	DLX5	-0.07548123201878912	28	119	16	chr3-76554514-76554627;chr3-77052821-77052906	7.0955832413876946e-6	3.0646348409483283e-4
SAMD4A	DLX5	-0.21653577399701646	47	119	48	chr14-54699237-54699457;chr14-54727970-54728319;chr14-54782051-54782492	8.348754838720949e-75	6.916943383880306e-71
SCGN	DLX5	-0.24436965858217702	24	119	14	chr6-25700799-25701106;chr6-26032459-26032806;chr6-26103348-26103436	7.395045793267852e-17	2.1744367948910452e-14
SET	DLX5	-0.11916029544393278	4	119	4	chr9-129500393-129500540	7.285688785538825e-4	0.013925151152749709
SGO1	DLX5	0.05625796903926833	16	119	13	chr3-19866764-19867032;chr3-20984734-20985107	1.07772789243577e-15	2.7724673061208404e-13
SH3D19	DLX5	-0.06757027228961866	15	119	15	chr4-151831588-151831836;chr4-152197238-152197583	6.947614791819255e-8	5.089918363348676e-6
SHROOM3	DLX5	0.13568317191216345	20	119	15	chr4-75723506-75723707	1.523755544051824e-8	1.2878088784997249e-6
SIK3	DLX5	-0.22463915279493196	5	119	6	chr11-116114088-116114552	1.5350625503566488e-5	5.979145047151057e-4
SLC1A3	DLX5	0.07812381501008082	44	119	43	chr5-35901305-35901322	4.2438526723607895e-5	0.0014093973818407341
SMARCD1	DLX5	-0.13567419116487378	5	119	5	chr12-49521476-49521650	0.0037316016289024216	0.04648453822339022
SNTG1	DLX5	-0.19417965828200168	16	119	17	chr8-49367757-49367848	3.787915516411693e-10	4.339235143627531e-8
SORCS1	DLX5	0.11641566013150907	31	119	32	chr10-105844284-105844833;chr10-105942818-105942882	9.069984106753791e-14	1.8197463127004812e-11
SOX11	DLX5	-0.14708944451106953	20	119	18	chr2-6008373-6008479	3.5180956993833455e-6	1.6611001970487672e-4
SOX2	DLX5	-0.2933073704884206	19	119	17	chr3-182183861-182184096;chr3-182508993-182509290	8.842858425194362e-5	0.002581607389227245
SOX4	DLX5	-0.07695803270964702	15	119	16	chr6-21587454-21587699	3.014364501131928e-8	2.387169908135656e-6
SOX9	DLX5	0.012555137498384245	14	119	12	chr17-71032722-71033243;chr17-71459018-71459320	1.956746060292241e-4	0.004926229312036119
SP9	DLX5	-0.18097711429888083	11	119	10	chr2-174914870-174915057	9.46159020885813e-14	1.8888981898889063e-11
ST8SIA5	DLX5	-0.09117068649711707	15	119	16	chr18-47748922-47749438	5.664462792677988e-11	7.544314534607386e-9
STEAP1B	DLX5	-0.09953877752001188	33	119	32	chr7-22565291-22565640	7.487830666186242e-6	3.211739535000547e-4
SUB1	DLX5	-0.14115404299808232	10	119	9	chr5-33299940-33300209	6.881192305563498e-11	9.03665762496122e-9
SYN3	DLX5	0.006587064900377748	21	119	18	chr22-32103771-32103933;chr22-32987340-32987689	1.6148309545450327e-4	0.0042137753538447655
SYT4	DLX5	0.06477329021003911	17	119	17	chr18-42339439-42339782	0.0013332325023220585	0.02196504056492576
TMEM132B	DLX5	-0.060987235550760056	33	119	28	chr12-124519036-124519320;chr12-125459039-125459177	2.7933028533695594e-4	0.006540150284811497
TMEM132C	DLX5	-0.2546758066654945	13	119	14	chr12-128091317-128091659;chr12-128318480-128318742;chr12-128551234-128551578	0.0018333701881655786	0.02786307247393374
TMEM132D	DLX5	-0.050233168440938517	39	119	38	chr12-128091317-128091659	0.003180899607212884	0.04150966415064381
TMSB15A	DLX5	-0.15370689013263733	7	119	7	chrX-101799369-101799681	4.290589273128157e-15	1.0247564690847015e-12
TMSB4X	DLX5	-0.19442919851909282	16	119	16	chrX-11991912-11992271	3.430256656749613e-4	0.007690163132827684
TPX2	DLX5	0.06279258174865503	26	119	20	chr20-32270582-32270800	6.361373267305972e-6	2.787702606825481e-4
TUBA1A	DLX5	-0.09896946285653539	15	119	14	chr12-48716999-48717197	5.5542996919465536e-5	0.001764509620192201
TXNIP	DLX5	-0.10753087403957547	10	119	8	chr1-146039076-146039473	4.131223134404805e-9	3.884259828873463e-7
UBC	DLX5	-0.058726647692045636	7	119	7	chr12-124519036-124519320	2.378458168246295e-6	1.1795561292487655e-4
VIM	DLX5	0.24069219928005647	11	119	16	chr10-16232185-16232270	2.5679394982964036e-18	8.908409818659039e-16
XYLT1	DLX5	-0.05361541285048238	25	119	26	chr16-17253016-17253294	0.002657769889491195	0.036523914536577946
ZEB2	DLX5	-0.33368023742953895	11	119	10	chr2-143995461-143995518	3.780612223779638e-4	0.008296024439639218
ZFPM2	DLX5	0.1043818480801071	18	119	14	chr8-105090120-105090921	6.463268568542929e-7	3.750027030016185e-5
ZNF90	DLX5	-0.2852179057109989	24	119	19	chr19-19591118-19591468;chr19-20247059-20247315;chr19-20604411-20604755	1.3261478527496172e-10	1.6500114339268537e-8
ARX	DLX6	-0.15545588314570577	10	31	10	chrX-25002541-25002908	6.842953393922686e-9	6.156764553444274e-7
CDCA7	DLX6	0.07903301051595778	11	31	14	chr2-173459460-173459687	4.989923854453664e-5	0.0016154598903126683
CENPF	DLX6	0.0838514537727546	18	31	20	chr1-213829766-213830120	2.433280493981111e-10	2.8896744618446004e-8
COL1A2	DLX6	0.1669444630705394	11	31	13	chr7-94239931-94240106;chr7-94395609-94395704	1.3104083305044922e-35	2.0507162367767245e-32
DAB1	DLX6	1.3215456526997726	35	31	22	chr1-55911108-55911127;chr1-57077539-57077762;chr1-57133585-57133748;chr1-57596831-57597004;chr1-57901255-57901451;chr1-57984288-57984682;chr1-58409877-58410190	1.4796342834060374e-16	4.1973633564214163e-14
DHFR	DLX6	0.2234277650569698	27	31	24	chr5-79747147-79747451	0.0022360435224310577	0.032243209615234435
DLX5	DLX6	-0.10366357669780589	14	31	23	chr7-98051168-98051483	3.05275145636256e-10	3.563736252560172e-8
GAD2	DLX6	-0.20025258387083994	20	31	29	chr10-27023505-27023742	3.409420603429359e-14	7.264748031618881e-12
GPD1	DLX6	-0.06120225973872522	17	31	12	chr12-50056447-50056787	4.578938999566005e-12	7.153862045411802e-10
KCNB2	DLX6	0.019666289769514095	14	31	13	chr8-72009637-72009790;chr8-72562304-72562414	1.470364909980062e-5	5.769425985405818e-4
KIF15	DLX6	-0.05913960498686077	22	31	20	chr3-43764238-43764441	0.0026093531632913995	0.0360537937198977
KIF20A	DLX6	-0.05880558414059107	12	31	11	chr5-137743098-137743313	3.173174475206972e-4	0.007237664112721068
MAMDC2	DLX6	-0.04165658864950416	22	31	32	chr9-70406437-70406821	0.0032712568053946717	0.042355227500993985
MECOM	DLX6	-0.008922578310204071	33	31	24	chr3-168808633-168808931;chr3-168847286-168847553	2.9065293240697484e-7	1.838213393123501e-5
MYO1B	DLX6	-0.09724779629649277	10	31	9	chr2-190686592-190686854	7.728765947485189e-4	0.014579227748925888
NRXN3	DLX6	-0.027746389196561652	44	31	33	chr14-78022534-78022812;chr14-78285852-78285871;chr14-78875267-78875454	1.2673711420616692e-5	5.075430437977703e-4
PDZRN3	DLX6	-0.13492258417444797	22	31	23	chr3-72591523-72591873;chr3-73786462-73786798	8.861455891804318e-4	0.016140856839071183
PEG10	DLX6	0.07884076708484496	10	31	14	chr7-94239931-94240106	2.5992735188614453e-7	1.664823459590906e-5
PTP4A1	DLX6	0.1448143768970443	9	31	11	chr6-63553979-63554228	4.164113396561005e-4	0.00893569819972019
RIPOR2	DLX6	-0.11771532617359229	11	31	13	chr6-24982229-24982520	5.185452635807267e-4	0.010654972302724846
SCGN	DLX6	-0.13478096035962034	24	31	14	chr6-26055306-26055656	0.0029017301661328535	0.038904576877508444
SH3BGRL3	DLX6	0.032539973246296545	7	31	7	chr1-27057481-27057713	0.0039246763168517	0.048194867766422046
SNRPG	DLX6	-0.028566392969226927	3	31	4	chr2-71276160-71276238	0.0037073286407643875	0.0462589907909155
SP8	DLX6	-0.04703520483081681	10	31	10	chr7-20514336-20514745	3.154456349875263e-4	0.007203344416610495
ST18	DLX6	0.04721816962283105	14	31	20	chr8-52254349-52255167	0.0032915556949783477	0.042539838673079956
STEAP1B	DLX6	-0.10721241763073916	33	31	32	chr7-22563940-22564148;chr7-23350518-23350815	2.264695947025332e-5	8.308702804344435e-4
TAC3	DLX6	-0.039929092222354974	18	31	10	chr12-57124325-57124542;chr12-57610858-57611125	7.864346365874968e-6	3.351448907418033e-4
TINCR	DLX6	-0.021986785892020657	7	31	7	chr19-6424951-6425285	5.626784951814609e-4	0.011362995345030687
TMEM132C	DLX6	-0.10467271260974381	13	31	14	chr12-127574697-127574971;chr12-127745790-127745811;chr12-128450849-128451119	1.1912853604788743e-6	6.44218032622949e-5
TOP2A	DLX6	-0.03105192054152161	25	31	22	chr17-40054210-40054225	0.0013218645263706594	0.02183906266471267
TP53I11	DLX6	0.04891145614660074	7	31	8	chr11-45041747-45041895	2.827894678786018e-4	0.006602483647469817
NEUROD4	DMRTA1	-0.08738227731770949	9	1	11	chr12-54053713-54053834	2.1774449857570516e-7	1.4244414260053505e-5
MYT1L	DMRTA2	-0.02795905398118423	30	4	29	chr2-2027372-2027629	0.0022579253950326147	0.03245638823525786
NEUROG2	DMRTA2	-0.055221678532601334	8	4	9	chr4-112817756-112818031	1.8795410966796044e-6	9.577567502237297e-5
RBFOX1	DMRTA2	-0.04509468363788019	38	4	26	chr16-7420042-7420129	0.0029634442096625638	0.03946542168210323
ZBTB20	DMRTA2	-0.038507987965920996	32	4	25	chr3-114144889-114145239	0.003781028849115738	0.04690527222915454
CENPK	E2F1	-0.07233081645036746	7	6	7	chr5-65625184-65625300	6.922132011872202e-10	7.548956122432367e-8
DIAPH3	E2F1	-0.08023315461328662	32	6	32	chr13-59374812-59375069	4.617161333891832e-7	2.7928026114322314e-5
E2F2	E2F1	0.11258563085158786	11	6	12	chr1-23531234-23531549	3.506082943448462e-27	2.9393705486309438e-24
MYBL2	E2F1	-0.06392793928985546	13	6	11	chr20-43591055-43591117	1.352673584779084e-7	9.309421502477893e-6
TK1	E2F1	-0.0492216457204522	12	6	9	chr17-77281039-77281345	3.1316151832093175e-4	0.007164335912923192
WDR76	E2F1	-0.1398373260283362	6	6	7	chr15-43824691-43824910;chr15-44426989-44427108	8.067820348776723e-7	4.5561834684180334e-5
ATAD2	E2F2	-0.05322200129483824	12	15	13	chr8-123416397-123416725	3.894535516733149e-5	0.0013117920718744
AURKB	E2F2	-0.060777451778732644	13	15	12	chr17-8630762-8631091	1.0882000211273115e-7	7.6290458922686e-6
BRCA1	E2F2	-0.09162027459719399	15	15	12	chr17-43399233-43399417	4.40710296644116e-10	4.9957216684781104e-8
CDCA5	E2F2	-0.05268272256796258	7	15	7	chr11-63974295-63974619	4.514078563707634e-6	2.0670623328181275e-4
CENPF	E2F2	-0.042623107261761405	18	15	20	chr1-213864226-213864592	0.0036314477893020602	0.04556130980618642
CLSPN	E2F2	-0.13737103239512163	11	15	9	chr1-35641027-35641179	4.172602185166899e-9	3.919630187987116e-7
DEPDC1B	E2F2	-0.09113486019229246	12	15	9	chr5-59673469-59673719	2.357034335715597e-6	1.1699612370532625e-4
DTL	E2F2	-0.05252931576190312	25	15	23	chr1-212035049-212035343	3.0185223041390438e-5	0.0010590204855560183
KIFC1	E2F2	0.029523530365967273	18	15	13	chr6-33425904-33426107	0.0027686051316918635	0.03758498214680873
MELK	E2F2	0.08535613293549946	20	15	18	chr9-36136894-36137118	2.7535166622100736e-10	3.2372208204422184e-8
MYBL2	E2F2	-0.055983133461365436	13	15	11	chr20-43591055-43591117	1.117607814311614e-6	6.0928768185298734e-5
NUDT1	E2F2	-0.09445071122741046	5	15	6	chr7-2313882-2314102	9.402688994865618e-4	0.01689584804947901
PLK4	E2F2	-0.07775764989845153	14	15	9	chr4-128191357-128191706	1.0753620740410221e-7	7.544676030799888e-6
UHRF1	E2F2	-0.0537852026384387	9	15	7	chr19-3985113-3985253	8.164867362773595e-6	3.4632758431255744e-4
WDR76	E2F2	-0.06805897291358232	6	15	7	chr15-43824691-43824910;chr15-44426989-44427108	5.3946445915617686e-11	7.208811361466008e-9
ATAD2	E2F3	-0.05272659739153027	12	4	13	chr8-123416028-123416240	4.137787646497335e-5	0.0013797033642777396
E2F2	E2F3	0.04188210530743768	11	4	12	chr1-23531234-23531549	5.996391991664106e-4	0.011937269682910685
NCAPG	E2F3	-0.04925111041598914	16	4	15	chr4-17472382-17472627	9.08804941279788e-5	0.002637556809283984
WDR76	E2F3	-0.04613223987082687	6	4	7	chr15-44287676-44287836	0.0030915095177355117	0.04067859286485969
RHOJ	E2F6	0.04738833595348145	18	1	20	chr14-63388846-63389127	6.941165616444245e-5	0.0021197495040071327
ATAD2	E2F7	-0.09461491443378188	12	52	13	chr8-123396448-123396826	2.7683279620963405e-9	2.6935964831300574e-7
AURKB	E2F7	-0.052521075558818714	13	52	12	chr17-8187412-8187568;chr17-8382694-8382774	8.259847518533823e-10	8.90438747606503e-8
BLM	E2F7	-0.10631985286338212	12	52	10	chr15-90763158-90763244	6.069216962838347e-7	3.546230504588123e-5
BRCA1	E2F7	-0.14027837250272854	15	52	12	chr17-43468237-43468325;chr17-43545821-43545860	2.4050167761515107e-7	1.5566846867511928e-5
CDCA8	E2F7	0.04349854598947995	17	52	13	chr1-38138570-38138957	0.0017883014411801705	0.027370096874003925
CDK1	E2F7	-0.07990385247592938	22	52	20	chr10-60444542-60444772	1.5367007532182263e-4	0.004054638770832167
CDK6	E2F7	-0.07809585875220569	16	52	18	chr7-93323825-93324074	0.0035168366256322597	0.044549971177512755
CIT	E2F7	-0.20065245866177708	15	52	14	chr12-120946286-120946429	5.806999159533416e-13	1.0412308041050082e-10
CKAP2	E2F7	0.03179740674450668	13	52	9	chr13-52931150-52931493	0.0025454814264317146	0.03540572106515651
CNKSR3	E2F7	0.033427354233021546	16	52	16	chr6-155448726-155449167	0.0010656889302516968	0.01859707067046218
CNTNAP2	E2F7	-0.026393673497468913	30	52	33	chr7-148318505-148318808	4.2658148963384864e-4	0.009108143698549141
DEPDC1	E2F7	0.03239047850087616	18	52	13	chr1-68826894-68827067	1.5193315398815958e-4	0.0040182189603722345
DIAPH3	E2F7	-0.06659823753175988	32	52	32	chr13-60396239-60396456	4.7632771383379133e-7	2.868250399953841e-5
E2F2	E2F7	0.03582570862997588	11	52	12	chr1-23531234-23531549	0.003648683028005704	0.04570223318773297
E2F8	E2F7	0.05127363178651011	4	52	5	chr11-19935555-19935867	7.237343315963289e-8	5.280205228370108e-6
EPHA3	E2F7	-0.038179791523717685	38	52	30	chr3-90005421-90005598	2.857515557070923e-4	0.006660049290677712
ESCO2	E2F7	-0.08847125641338859	22	52	17	chr8-28787890-28788027	2.438107667435172e-9	2.4013655553839635e-7
ETV6	E2F7	-0.04108940787197408	30	52	38	chr12-11787891-11788156	4.6398856676496897e-4	0.009737088532520607
EXO1	E2F7	-0.049773651723391606	6	52	9	chr1-241518870-241519036	1.1866720181982665e-4	0.003278799811733886
FAM111B	E2F7	-0.062045516866399406	10	52	13	chr11-59550520-59550869	7.038587968700364e-7	4.0455006017204765e-5
FOXM1	E2F7	-0.047481732494952626	10	52	12	chr12-2003858-2004041	5.519036658430261e-5	0.0017560797879964084
GTSE1	E2F7	0.03494293614508195	33	52	24	chr22-46149372-46149462	2.563120586137393e-4	0.0061135092117615775
KIF18B	E2F7	-0.08720623913727606	28	52	24	chr17-45073655-45073997	6.941360446037474e-7	3.9985926872071496e-5
KIF26B	E2F7	-0.0420881108194854	28	52	28	chr1-244299233-244299385	0.001246518039445469	0.020913142735639916
KIF4A	E2F7	-0.0703270784554405	19	52	26	chrX-69504126-69505240;chrX-71068730-71068793	0.0010831289949386378	0.01882419337652545
KIFC1	E2F7	0.03317718580146525	18	52	13	chr6-34115240-34115649	0.00369531517088984	0.04614884423159953
KNL1	E2F7	0.04642560960095635	16	52	18	chr15-41607042-41607401	4.880101930936503e-6	2.2083276483432577e-4
MAGI1	E2F7	-0.049050600474674244	33	52	32	chr3-66276800-66276999	1.819164396647784e-4	0.004650094545296862
MED12L	E2F7	-0.056924077623687834	17	52	14	chr3-150083630-150084017	0.001107017768898693	0.019147478528863615
MELK	E2F7	0.04581929661216843	20	52	18	chr9-36573284-36573420	5.936768535886948e-5	0.0018684741558817335
MKI67	E2F7	-0.062299053317312565	23	52	26	chr10-129096396-129096784	2.5937457348200624e-5	9.31705131822456e-4
MRC2	E2F7	0.06430744945242034	15	52	17	chr17-62423704-62423866	2.6026820005361127e-5	9.339483983834618e-4
PBX3	E2F7	-0.046151434096723516	11	52	10	chr9-125200317-125200541	0.004014019085535862	0.04895268145313867
POLQ	E2F7	0.03172473282931426	17	52	18	chr3-120421060-120421171	0.0021217412722939386	0.031036677519472377
POU3F2	E2F7	0.033436204962069144	11	52	13	chr6-98787424-98787925	0.0011466086815121912	0.019665623447099923
RRM2	E2F7	0.08081514596314437	21	52	11	chr2-9674976-9675298	5.6074436549430154e-8	4.192040348091556e-6
SAMD4A	E2F7	-0.05220360951407997	47	52	48	chr14-55398771-55399006	1.705223918973147e-5	6.523761044894007e-4
SGO2	E2F7	0.05901056299964254	21	52	15	chr2-201422138-201422285	2.6746219871740222e-9	2.609678793096814e-7
SMC4	E2F7	-0.08776819894928986	16	52	11	chr3-160395374-160395626	1.3414344896431003e-8	1.1457510048137202e-6
SOX6	E2F7	-0.03910512047920426	43	52	35	chr11-17276204-17276379	0.00167036493669667	0.02597663284305037
SPRED1	E2F7	0.05869907104774472	14	52	12	chr15-37517216-37517552	1.984732275342866e-4	0.004986260125983051
STK3	E2F7	-0.04872175506643752	34	52	31	chr8-99094061-99094314	0.003991540009489327	0.04875875564930826
TACC3	E2F7	0.0661196701638412	14	52	12	chr4-1712564-1712820	6.314002026283508e-5	0.0019641945876669414
TMEM132D	E2F7	0.02906847632928719	39	52	38	chr12-129772412-129772715	0.0017760643933190927	0.027219000024932567
TMPO	E2F7	-2.0439471785260732e-5	12	52	10	chr12-98503325-98503638;chr12-98516518-98516637	6.769919915646846e-4	0.013131929080282054
TPX2	E2F7	-0.049837353911035595	26	52	20	chr20-31879974-31880260	8.82878316353167e-4	0.016094873992591484
TYMS	E2F7	-0.04072969428054317	11	52	13	chr18-741904-742180	0.0034849813035167524	0.04429662071451537
UHRF1	E2F7	-0.06972536980308847	9	52	7	chr19-5977487-5977570	3.053311785834103e-5	0.0010694944005864317
WDR76	E2F7	-0.054385582211707466	6	52	7	chr15-43824691-43824910	1.7261986495537405e-5	6.5959427237221e-4
WEE1	E2F7	0.059921716095422524	18	52	15	chr11-9573325-9573669	6.711743406589991e-8	4.931223266046777e-6
XRCC2	E2F7	-0.09616841513700203	9	52	13	chr7-152508722-152509096;chr7-152522575-152522984	4.765051068711493e-10	5.364777120484974e-8
ZNF367	E2F7	-0.05396447558491408	12	52	12	chr9-96854515-96854702	1.1063341518457895e-5	4.513952306393981e-4
ANP32E	E2F8	0.027754574655462855	12	44	8	chr1-150293641-150293719;chr1-151198312-151198550	9.89311982590027e-8	7.007274135674747e-6
ATAD2	E2F8	-0.11790199506438387	12	44	13	chr8-123416933-123417139	1.9181845129657554e-13	3.6632772573377875e-11
BEST3	E2F8	-0.03837083232076945	17	44	15	chr12-69239016-69239181	6.411692485800606e-4	0.012578241216833853
BIRC5	E2F8	-0.12089869403387421	24	44	17	chr17-78599429-78599761;chr17-78865786-78866109	0.0010449784877400354	0.018323061949050146
CBX5	E2F8	0.06918723459931578	9	44	9	chr12-54360847-54361109	8.746496431056054e-5	0.002559192611127874
CDC25C	E2F8	-0.06283710615388119	24	44	24	chr5-139294316-139294529	1.0720574536339809e-6	5.8729650741765086e-5
CDCA7	E2F8	-0.0962426713472344	11	44	14	chr2-173373446-173373602	3.254615026793815e-6	1.5528328368860937e-4
CENPF	E2F8	-0.09429224519995581	18	44	20	chr1-214565381-214565623	6.628522205514684e-7	3.833275344018541e-5
CENPM	E2F8	-0.06858781388686105	3	44	4	chr22-41092152-41092591	6.400618722929208e-5	0.001985453461140765
CIT	E2F8	-0.18641293264804876	15	44	14	chr12-120946286-120946429	1.1540168515238084e-10	1.452524606370606e-8
CKAP2	E2F8	0.024643462485725874	13	44	9	chr13-52187436-52187784	0.003318625158720852	0.042794415931511405
CLSPN	E2F8	-0.09784767964468576	11	44	9	chr1-34866302-34866625	1.4600608516676822e-6	7.70051565823384e-5
DLX1	E2F8	-0.08638873063813259	18	44	22	chr2-171159380-171159587;chr2-171999387-171999678	3.444460065095303e-5	0.0011810955030270188
DTL	E2F8	0.03319428364346041	25	44	23	chr1-212433415-212433569	1.3214425144888359e-5	5.263534246413464e-4
E2F2	E2F8	0.051513428707500274	11	44	12	chr1-23531234-23531549	5.854092400127735e-10	6.479525690341774e-8
E2F7	E2F8	-0.1281286930910032	13	44	13	chr12-77587452-77587539;chr12-78128307-78128665	3.9959612753763917e-8	3.089822486030128e-6
EXO1	E2F8	-0.124686302098617	6	44	9	chr1-241518870-241519036	3.7607998636202015e-13	6.919527848355157e-11
FANCI	E2F8	-0.09015890696347431	16	44	13	chr15-89443755-89444080	1.040498676136728e-5	4.280678721789907e-4
GTSE1	E2F8	0.07744303822187548	33	44	24	chr22-46845324-46845638	3.4099701931630793e-9	3.257221104483241e-7
HMGB2	E2F8	-0.014694208897957833	16	44	16	chr4-173169821-173169989;chr4-173270637-173270872	0.0011203736095452715	0.01931917495548528
KIF18B	E2F8	0.10038257736336413	28	44	24	chr17-45073655-45073997;chr17-45584296-45584513	3.2408582218092973e-6	1.547223416687701e-4
KIF2C	E2F8	0.015900053635623357	23	44	18	chr1-44355261-44355498;chr1-44536596-44537150	4.32875275186252e-6	1.9921031901195123e-4
KIF4A	E2F8	-0.042743478133505264	19	44	26	chrX-69504126-69505240	2.5357444984527773e-5	9.142376395355982e-4
KIFC1	E2F8	-0.06649124635802697	18	44	13	chr6-33213581-33213940	1.454022679340303e-4	0.003876063675057916
KNL1	E2F8	0.050864196823946356	16	44	18	chr15-40565058-40565301	4.466863110284345e-4	0.009445767356324578
MCM10	E2F8	-0.09018808868657023	17	44	14	chr10-12195544-12195711	1.336357304551225e-13	2.6159728222309563e-11
MELK	E2F8	0.04110737156637556	20	44	18	chr9-36573284-36573420	1.523263939825156e-5	5.941404309185103e-4
MYO3A	E2F8	-0.06999764638725536	17	44	19	chr10-25725948-25726211	8.357815769824317e-5	0.002467619092898597
NUCKS1	E2F8	-0.08391466831254521	10	44	10	chr1-205764060-205764415	0.002221777495111103	0.03208841789365498
PLK4	E2F8	-0.20042958739667804	14	44	9	chr4-127217549-127217969;chr4-128287153-128287290	8.393651841777662e-13	1.467664672445903e-10
POLQ	E2F8	-0.365140182639455	17	44	18	chr3-120756153-120756244	2.7938322807453083e-25	1.9528402361368384e-22
PRRX1	E2F8	-0.06275266276409358	22	44	20	chr1-170532291-170532447	1.4425235457356498e-9	1.4813870127534643e-7
RRM2	E2F8	0.06609583402793306	21	44	11	chr2-9178993-9179496;chr2-9674976-9675298	7.49887432530808e-7	4.2786265114361616e-5
SMC4	E2F8	0.0628577482996925	16	44	11	chr3-160225300-160225495	9.188317121157157e-5	0.002661720536670876
SPC25	E2F8	0.16408158277163692	18	44	13	chr2-168180689-168181374	7.338546414524777e-18	2.4234409607356207e-15
STIL	E2F8	0.13544113901821722	11	44	7	chr1-47507929-47508211;chr1-48058288-48058570	5.0613234201464464e-8	3.826420274345284e-6
TACC3	E2F8	-0.01574768695985798	14	44	12	chr4-1011331-1011625;chr4-1248132-1248297	1.5842845445466412e-4	0.004154120016320798
TK1	E2F8	-0.05772617919561723	12	44	9	chr17-77802110-77802285	0.002520875247984559	0.03514932444893859
TOP2A	E2F8	0.06442501575045331	25	44	22	chr17-40542636-40542951	0.0012702642999160023	0.02120167983903174
TPX2	E2F8	0.028803702338006772	26	44	20	chr20-31836132-31836446	1.984226531923112e-7	1.3111348153352602e-5
TUBA1B	E2F8	-0.0806825278567038	15	44	11	chr12-49706329-49706676	8.059208729632447e-5	0.0023957350222141875
TYMS	E2F8	-0.10057275599695954	11	44	13	chr18-741904-742180	1.2065091668782111e-07	8.375100227154345e-6
UHRF1	E2F8	-0.07972250615963326	9	44	7	chr19-5978143-5978390	0.0011481852963284038	0.019686670894317856
XRCC2	E2F8	-0.12100947522442435	9	44	13	chr7-152508722-152509096	9.655552994000798e-11	1.2391219694214509e-8
ANKFN1	EBF1	-0.04795649596830924	26	8	22	chr17-54864997-54865315	0.002258250840799648	0.03245709879814546
ERBB4	EBF1	-0.08305897141867419	21	8	19	chr2-212494522-212494783	1.1101904943315999e-6	6.0571288078301055e-5
FIGN	EBF1	0.031792552609958676	18	8	14	chr2-164009837-164010210	0.0022149640317704364	0.032014634825256
GRID2	EBF1	0.030131692418552448	27	8	28	chr4-92864227-92864525	5.684161399710564e-7	3.3476299909773546e-5
NTRK2	EBF1	0.04106287065487543	16	8	15	chr9-84711967-84712208	0.001077448005038854	0.018748846586322882
PBX3	EBF1	0.03659722382590996	11	8	10	chr9-126335837-126336165	0.0038161335235718428	0.047211851739424326
TMTC2	EBF1	-0.08142694153776615	19	8	16	chr12-82968642-82968848	3.4036026720350455e-4	0.007638919900291228
WDR49	EBF1	0.0555827299412647	18	8	17	chr3-168581920-168582197	3.465412051081172e-9	3.302340732980566e-7
ACTG1	EGR1	-0.06324804109176768	14	34	14	chr17-81484205-81484554	0.002755306276787564	0.0374604095327134
ATP5ME	EGR1	0.0612521120357991	9	34	7	chr4-576301-576322	0.002765109876366612	0.03754569048006512
BMP7	EGR1	-0.04697995489155121	10	34	8	chr20-57391116-57391395	0.0014714323157391587	0.023616191044417048
CBX5	EGR1	-0.048459675657756454	9	34	9	chr12-53493071-53493289	0.003392047958625369	0.04349535640318555
CCND2	EGR1	-0.05091140372958117	12	34	10	chr12-3490997-3491163	0.0023947190997832437	0.03391740067124672
COX7A2	EGR1	-0.04844834485432974	7	34	7	chr6-75749011-75749191	2.5791403935675666e-4	0.0061428769549678516
DHFR	EGR1	-0.04611716772036554	27	34	24	chr5-80654102-80654352	2.091354421777249e-4	0.005202805149434189
EOMES	EGR1	-0.05991593538788062	19	34	23	chr3-27483870-27484066	2.6240912320004824e-7	1.679573413183858e-5
EVA1C	EGR1	-0.05013686973317763	26	34	32	chr21-33266515-33266555	1.9523725774748762e-4	0.004917416231660389
FLRT2	EGR1	0.03393530614382385	25	34	32	chr14-85533045-85533535	0.0027353558272979763	0.03726290661531903
GRIA4	EGR1	-0.057626155248149895	9	34	10	chr11-106482956-106483306	1.1523673246964826e-5	4.675361539590267e-4
GSTP1	EGR1	-0.062131171285071556	7	34	6	chr11-67629938-67630134	0.0018503703799133799	0.02805181811085517
HLA-E	EGR1	0.04039612493655968	18	34	24	chr6-30955641-30955935	0.0019468116772735423	0.029145268992941332
HMGN2	EGR1	-0.03821172574749107	18	34	15	chr1-27521371-27521821	0.0035543030352844698	0.04489335584294154
HSP90AB1	EGR1	0.011705393421187628	12	34	12	chr6-43181947-43182183;chr6-44002184-44002521	0.0018956820665976294	0.028566558676503838
IQCJ-SCHIP1	EGR1	-0.041219411800159034	45	34	36	chr3-159765139-159765231	6.987284578202458e-6	3.0229583671231e-4
KCND2	EGR1	0.05936921667378163	15	34	12	chr7-120272770-120273174	1.4690850646251695e-6	7.745210029089724e-5
MAMDC2	EGR1	-0.0718165008123729	22	34	32	chr9-70259264-70259457	1.230019359544205e-10	1.5378790652019845e-8
NEUROD4	EGR1	-0.04827860526156755	9	34	11	chr12-54017895-54018245	2.614424203702493e-4	0.006210635469227148
NHLH1	EGR1	0.004504082273793786	18	34	24	chr1-160366740-160367070;chr1-160400233-160400563	2.978205759982e-4	0.006880993934787809
OOEP	EGR1	-0.04348277106802655	19	34	25	chr6-73653174-73653523	6.170144926993573e-5	0.001927118443823949
PBK	EGR1	-0.04225584864494001	15	34	12	chr8-27772302-27772475	0.0013342768261879164	0.02197581939828534
PDE10A	EGR1	0.04279978495303644	41	34	34	chr6-166008414-166008752	0.0036157111557776024	0.045420517100918344
POU3F2	EGR1	0.05240965450593486	11	34	13	chr6-98824450-98824697	1.1850519039045967e-4	0.0032746446028142618
POU6F2	EGR1	-0.040050066146733565	20	34	20	chr7-38908859-38909025	0.0014993007321971396	0.023957003985059403
PTMA	EGR1	-0.05213507577990559	12	34	8	chr2-231786273-231786382	0.0034284240392460233	0.043802284452794465
SHTN1	EGR1	-0.055571233948346684	12	34	14	chr10-117004833-117005021	0.003012741792804168	0.03996323392423272
SOX6	EGR1	-0.09067840204703914	43	34	35	chr11-15688382-15688550;chr11-17351704-17351799	0.0035447667075968778	0.044808893543701565
STAT3	EGR1	-0.008664467301600962	19	34	19	chr17-42017627-42017705;chr17-42609387-42609497	0.0011738778303860729	0.020011477005655583
TBC1D1	EGR1	-0.013706944964919969	21	34	17	chr4-36944322-36944634;chr4-37908583-37908893	0.0016952559474790515	0.026279818372593067
TPX2	EGR1	0.05025424452138957	26	34	20	chr20-32358833-32358965	0.0031964590491326966	0.041653753620966176
TUBA1A	EGR1	0.0053688164177077	15	34	14	chr12-48788522-48788838;chr12-49234451-49234786	4.861357541363142e-5	0.0015825676711274514
TUBB2B	EGR1	-0.05910568192002167	11	34	9	chr6-3457023-3457292	0.0012424054271334458	0.020864026753858372
ZEB1	EGR1	-0.042862997458259014	29	34	34	chr10-31319934-31320112	0.0011764675545653535	0.020042038838075794
SCGN	EHF	4.863815837367502	24	1	14	chr6-26304790-26305138	1.1616484008817396e-4	0.0032246811644059035
ABHD3	ELF1	0.05612599627738067	7	22	8	chr18-22559817-22560272	1.0717542216976322e-5	4.389392944315295e-4
AGBL1	ELF1	0.06288197876745816	38	22	36	chr15-85668037-85668384	3.45141686209188e-6	1.6337247788315604e-4
ANKFN1	ELF1	0.04821742872426178	26	22	22	chr17-57455074-57455457	7.176066685864303e-5	0.0021787305720425906
ATP10B	ELF1	0.047223962430205386	22	22	23	chr5-160748333-160748467	0.0014758167887509285	0.023662293313407086
CACNA1E	ELF1	-0.06323053597303793	22	22	19	chr1-180609842-180610005	2.8007646218519987e-4	0.006552174954982888
CNTN1	ELF1	-0.038041624286857145	25	22	24	chr12-40827539-40828058	0.0031094663837400714	0.040842375530902766
FBXO32	ELF1	0.03236889599479121	12	22	15	chr8-123537581-123537931	0.0038474431013579466	0.047510984517340434
FGFR1	ELF1	0.04839672294077552	26	22	25	chr8-38797558-38797854	0.0035714326633687244	0.04504306545530942
FLRT2	ELF1	-0.05844048046427436	25	22	32	chr14-85468969-85469204	0.00109153493941745	0.018936655606608455
HS6ST2	ELF1	0.002098046969480502	20	22	21	chrX-132761444-132761675;chrX-132837048-132837398	3.603017851761716e-5	0.001227544870177501
IDO1	ELF1	0.03559847787223788	9	22	16	chr8-38936643-38936993	0.0016818743314734464	0.026114385427888607
IRF1	ELF1	0.054419930380029714	8	22	10	chr5-132496212-132496551	1.9591380325890566e-4	0.004931369782861329
ITGA6	ELF1	0.03942684361311933	13	22	17	chr2-172253199-172253526	4.3439207336875234e-4	0.009235708592893339
LINGO2	ELF1	-0.07143304569783793	22	22	20	chr9-27705360-27705593	1.0609144971012318e-4	0.0029902842174149087
[truncated: 10,247 more rows]
