# Supplementary material for: Single-cell brain organoid screening identifies developmental defects in autism
Source: Nature. 2023 Sep 13;621(7978):46. doi: 10.1038/s41586-023-06473-y (PMC10499611; doi:10.1038/s41586-023-06473-y)
Supplement: Supplementary file 9 — CHOOSE DEG-enriched TF modules. [file 41586_2023_6473_MOESM9_ESM.txt]

lineage	tf	pval	logodds	ngenes	ngenes_de
excitatory	AC073111.5	1	-Inf	8	0
excitatory	AEBP2	1	-0.5326633354274992	28	1
excitatory	AR	0.05624774052084482	0.9707862719665726	35	5
excitatory	ARID5A	0.15931704553875825	0.6032867385461274	58	6
excitatory	ARID5B	0.19585693144992022	0.6586590505525781	46	5
excitatory	ARX	1.3003126926441505e-5	1.0238632143567332	194	29
excitatory	ASCL1	0.829147861458257	0.03303134828703879	98	6
excitatory	BACH1	0.19585693144992022	0.6586590505525781	46	5
excitatory	BACH2	1.0042073807976802e-8	1.6940546601021973	86	22
excitatory	BCL11A	1.786535191791318e-5	1.4077482308244142	78	16
excitatory	BCL11B	0.11415666480258894	1.0279282280272064	20	3
excitatory	BCL6	0.019406470162543522	1.152998822093218	36	6
excitatory	BHLHE22	2.9439352306047866e-4	1.422481561186587	53	11
excitatory	CCDC88A	0.04538230192249386	1.039758846881427	33	5
excitatory	CEBPD	0.1167445752254458	1.376028568444521	10	2
excitatory	CREB3L2	0.06711954798938537	1.0577600221942964	26	4
excitatory	CREB5	0.007672580016327873	0.7167708342621242	166	19
excitatory	CREM	0.6443542107957096	0.4115127672047938	23	2
excitatory	CUX2	6.52664674241005e-4	1.493638970175767	41	9
excitatory	DACH1	2.7567768863524508e-8	1.1972552285351645	214	37
excitatory	DACH2	0.006276092820555763	2.4732015746259486	7	3
excitatory	DDIT3	0.23273560501751944	0.6425493520839263	28	3
excitatory	DLX1	0.006774548475201071	0.6833499502972996	207	23
excitatory	DLX2	0.01732863136337216	0.9167932067339785	66	9
excitatory	DLX5	1.2133448828609225e-4	1.1017829244147297	119	19
excitatory	DLX6	1	-0.6380101333541106	31	1
excitatory	E2F7	0.5493799558329302	0.2780527462033406	52	4
excitatory	E2F8	1	-0.28139267477344315	44	2
excitatory	EGR1	0.01485846793416321	1.2219327652631349	34	6
excitatory	ELF1	0.03969342765245731	1.2582638004541153	22	4
excitatory	ELMSAN1	1	-Inf	6	0
excitatory	EMX2	0.17045649932271087	0.8168266652850837	24	3
excitatory	EOMES	1.8135684211940206e-7	1.455090173248441	108	23
excitatory	ESR1	1	-Inf	9	0
excitatory	ESR2	0.27835556232169945	0.65258656106177515	37	4
excitatory	ESRRG	0.0011715555676223217	1.5093650382097603	36	8
excitatory	ETV1	0.001587928302483981	0.868060332312941	153	20
excitatory	ETV5	1	-0.07012870770049981	18	1
excitatory	ETV6	0.2529757453485131	0.39011996924680864	129	11
excitatory	FOS	0.001010428067421876	1.3271305458668994	52	10
excitatory	FOSB	0.3962872018010126	-Inf	24	0
excitatory	FOXG1	0.0015446188335900863	1.7809919881746694	22	6
excitatory	FOXM1	0.8393576037158159	0.04553338492255313	113	7
excitatory	FOXN3	0.3146094360762673	0.6227795007690143	19	2
excitatory	FOXN4	1	-0.4148975294769663	25	1
excitatory	FOXO1	0.009901276463506695	0.9300337800450433	87	12
excitatory	FOXP1	0.7402943741769925	0.17273383799419992	43	3
excitatory	FOXP2	0.003824848616564233	1.2864212366249095	43	8
excitatory	GLI2	1	-0.5326633354274992	28	1
excitatory	GLI3	5.590211160341891e-4	0.853150720221457	186	24
excitatory	GLIS3	0.02481485489728903	1.0885124775792523	38	6
excitatory	GRHL2	1	-Inf	9	0
excitatory	HBP1	1	-Inf	6	0
excitatory	HELT	0.38067671280576126	0.46028089416106294	22	2
excitatory	HES1	0.308442014005632	1.1529826215411316	6	1
excitatory	HES5	0.6443542107957096	0.4115127672047938	23	2
excitatory	HIVEP1	0.6017197443826334	0.12396175361725154	15	1
excitatory	HIVEP3	0.0035005739754804988	1.013437220403497	81	12
excitatory	HMGB1	1	-0.3723447693498073	24	1
excitatory	HMGB2	0.33630338970983037	0.2721236324411702	183	14
excitatory	HMGB3	0.15923949826902972	0.524801083345613	83	8
excitatory	HMGXB4	1	-0.23260854825147956	21	1
excitatory	HOPX	2.2896619633582978e-5	1.0345973404519604	179	27
excitatory	ID4	0.017713664318148203	0.8564976280244063	85	11
excitatory	IKZF2	0.6369459906478437	-Inf	22	0
excitatory	IKZF4	0.27835556232169945	0.65258656106177515	37	4
excitatory	INSM1	0.008731885834811109	1.538307884621757	22	5
excitatory	IRF1	1	-0.10480797104078626	93	5
excitatory	IRF2	0.04538230192249386	1.039758846881427	33	5
excitatory	JAZF1	8.903389484906254e-6	1.4743455365652451	74	16
excitatory	JUNB	0.767143378778248	-0.4355212790634906	51	2
excitatory	KLF10	1	-Inf	6	0
excitatory	KLF6	0.15479635284011534	0.7150497840146319	35	4
excitatory	LCORL	0.9999999999999999	-0.28138908911921195	22	1
excitatory	LHX2	0.006671608779625006	1.1783021540644374	47	8
excitatory	MAFF	0.6814098868615985	0.1980413182863968	28	2
excitatory	MECOM	2.730507910108518e-4	0.9948912627322478	144	21
excitatory	MEF2C	1.1496904469730553e-8	0.9577931923624382	446	63
excitatory	MEIS1	0.10203448537874797	0.890801100305945	30	4
excitatory	MEIS2	2.4475477716289675e-5	1.2409356355703145	106	19
excitatory	MXD3	0.48422148649011476	-0.5569713151134661	86	3
excitatory	MYT1L	2.8977651153885056e-4	0.9868090303656032	145	21
excitatory	NEUROD2	3.047241071495707e-4	1.9349315916921468	23	7
excitatory	NEUROD4	0.0011215773326750842	1.663315410549136	28	7
excitatory	NEUROD6	7.816424736476405e-4	1.008491413452396	122	18
excitatory	NEUROG2	0.006671608779625006	1.1783021540644374	47	8
excitatory	NFATC2	0.02427196888748222	0.7785811291633573	91	11
excitatory	NFE2L2	0.1884789408117045	0.48275429665916525	97	9
excitatory	NFIA	1.3341877607697508e-8	1.2126702317565465	217	38
excitatory	NFIB	0.048156705686726496	0.6549255231062622	120	13
excitatory	NFIC	1	-0.6041128478741494	30	1
excitatory	NFIL3	0.42473688892929834	0.6833210670232465	9	1
excitatory	NHLH1	0.004276889459060325	0.9847699341011633	83	12
excitatory	NPAS1	1	-Inf	7	0
excitatory	NPAS2	1	-0.009522438215593664	17	1
excitatory	NPAS3	8.910003917334455e-6	1.0816515952072276	172	27
excitatory	NR2E1	0.04581693019314463	1.2042428046169953	23	4
excitatory	NSD2	0.3496226126393583	0.970772713977608	7	1
excitatory	OLIG1	0.15479635284011534	0.7150497840146319	35	4
excitatory	OTX2	0.17045649932271087	0.8168266652850837	24	3
excitatory	PAX6	0.14137048632255259	0.9167791875919018	22	3
excitatory	PBX1	0.002825450507384103	1.2460211608916558	50	9
excitatory	PBX3	0.29854354906513286	0.5655991035699636	40	4
excitatory	POU2F2	3.671910416274298e-5	1.963059614116708	29	9
excitatory	POU2F3	0.6198483279165565	-Inf	17	0
excitatory	POU3F2	8.653539801164956e-4	1.0974964566374867	88	14
excitatory	POU3F4	0.26961192127411077	0.7477558254553728	17	2
excitatory	POU6F2	0.014509720647115202	0.6907169471585841	152	17
excitatory	PPARA	1	-Inf	6	0
excitatory	PRDM16	0.0014209329852921324	0.7289987114399838	242	28
excitatory	PRDM6	1	-Inf	13	0
excitatory	PRRX1	0.00732185894228307	0.7596585747935936	143	17
excitatory	RBPJ	0.03141987970176301	1.663296368493546	12	3
excitatory	RELB	1	-Inf	7	0
excitatory	RFX4	3.7858144856650735e-6	1.0409959604213848	211	32
excitatory	RORA	0.0684696428941083	0.9063213406666578	37	5
excitatory	RORB	0.3496226126393583	0.970772713977608	7	1
excitatory	SALL1	1	-0.12727502908248278	76	4
excitatory	SALL3	0.012709557307982695	0.6598357639564	193	21
excitatory	SATB2	1.0481406776445402e-10	1.1908339187802097	314	54
excitatory	SMAD3	1	-Inf	6	0
excitatory	SOX11	0.41404907593291057	0.23418062029956754	176	13
excitatory	SOX2	0.04219555403400305	0.85845460362526	54	7
excitatory	SOX4	0.17219772875024372	0.4115275763219369	161	14
excitatory	SOX5	0.02481485489728903	1.0885124775792523	38	6
excitatory	SOX6	0.0049030978071547115	0.8337321648565332	134	17
excitatory	SOX9	0.035872384006456044	1.1138070174729118	31	5
excitatory	SP8	1	-0.20729816806854526	41	2
excitatory	SP9	0.4833546277620499	-0.5325837051377468	84	3
excitatory	SREBF2	0.45895825711861615	0.5655950470822766	10	1
excitatory	SSRP1	0.6896466948442291	0.1603157718362662	29	2
excitatory	ST18	0.10230628849690403	0.6162759498250509	86	9
excitatory	STAT1	0.01275799307391346	0.7207752096005021	148	17
excitatory	STAT3	0.0063010130000564265	0.7837454374812477	140	17
excitatory	TCF3	0.23273560501751944	0.6425493520839263	28	3
excitatory	TCF4	0.07908408901491211	0.8168365326002115	56	7
excitatory	TCF7L1	0.09688752623146282	0.788607658141845	41	5
excitatory	TCF7L2	0.07571631768579165	0.5749071370827825	119	12
excitatory	TEAD1	0.010176322152138565	0.9542959838084917	71	10
excitatory	TEAD4	0.756698872153629	0.07743111878794326	47	3
excitatory	TFAP2C	0.047519575419970164	1.4628841215629664	14	3
excitatory	TGIF1	0.11415666480258894	1.0279282280272064	20	3
excitatory	TOX	1.659109330878255e-5	1.0058888369731855	197	29
excitatory	TOX3	1.0718255867268176e-4	1.66332927179911	40	10
excitatory	TRPS1	5.152306625084807e-7	1.4629480033863398	98	21
excitatory	TSHZ2	0.005845041891381414	1.2042539776958139	46	8
excitatory	TSHZ3	0.04581693019314463	1.2042428046169953	23	4
excitatory	YBX3	2.206823099548025e-4	0.9784295551890534	153	22
excitatory	ZBTB16	0.00798793948539023	1.8454459251485216	14	4
excitatory	ZBTB20	2.7293712166152244e-4	1.3554700813197844	61	12
excitatory	ZBTB38	1	-Inf	12	0
excitatory	ZBTB7C	0.3883381272178611	0.8168215898500023	8	1
excitatory	ZEB1	0.6886152971172597	0.15110454474816384	117	8
excitatory	ZEB2	0.002376002611041931	1.1937999502967858	58	10
excitatory	ZFPM2	6.352572889378956e-8	1.485921133221109	110	24
excitatory	ZHX3	1	-0.009522438215593664	17	1
excitatory	ZIC1	0.33688196621778765	0.5655964166527189	20	2
excitatory	ZNF107	1	-0.49492828199864425	27	1
excitatory	ZNF22	1	-0.49492828199864425	27	1
excitatory	ZNF233	1	-Inf	6	0
excitatory	ZNF286B	0.2315356129936383	0.44610842570762016	78	7
excitatory	ZNF292	0.015419994997671294	1.0974769170244256	44	7
excitatory	ZNF331	1	-0.5690260872827666	29	1
excitatory	ZNF33B	0.38067671280576126	0.46028089416106294	22	2
excitatory	ZNF367	0.8054274394406428	0.09578450909841645	77	5
excitatory	ZNF460	0.5765725959679907	0.19804088167573877	14	1
excitatory	ZNF521	7.294261555371623e-4	0.890808823701015	165	22
excitatory	ZNF536	1	-0.3723447693498073	24	1
excitatory	ZNF618	0.308442014005632	1.1529826215411316	6	1
excitatory	ZNF680	0.308442014005632	1.1529826215411316	6	1
excitatory	ZNF714	1	-Inf	6	0
excitatory	ZNF730	1	-0.3938538929784036	49	2
excitatory	ZNF732	1	-Inf	7	0
excitatory	ZNF850	0.40286011873772476	-Inf	27	0
excitatory	ZNF90	0.3772812997737307	0.36502252602446456	96	8
excitatory	ZNF93	0.7194747142000187	-0.7332666739376904	34	1
excitatory	CREB1	1	-Inf	6	0
excitatory	E2F2	0.5498282398205934	0.2780509374998744	13	1
excitatory	FOSL1	1	-Inf	7	0
excitatory	GTF3A	1	-Inf	6	0
excitatory	HDX	1	-Inf	8	0
excitatory	HES6	1	-Inf	8	0
excitatory	JUND	1	-Inf	9	0
excitatory	MYB	1	-Inf	7	0
excitatory	MYBL2	1	-Inf	11	0
excitatory	NEUROG1	0.308442014005632	1.1529826215411316	6	1
excitatory	NFATC3	0.3496226126393583	0.970772713977608	7	1
excitatory	NR2F1	1	-Inf	13	0
excitatory	NR2F2	1	-Inf	6	0
excitatory	OLIG2	0.308442014005632	1.1529826215411316	6	1
excitatory	PRDM8	1	-Inf	7	0
excitatory	SMAD9	0.009591657043458438	2.250434346746759	8	3
excitatory	THRB	1	-Inf	10	0
excitatory	UBTF	0.42473688892929834	0.6833210670232465	9	1
excitatory	ZBTB18	0.004355761685568936	2.0680852344230143	12	4
excitatory	ZFHX3	0.3496226126393583	0.970772713977608	7	1
excitatory	ZNF148	0.308442014005632	1.1529826215411316	6	1
excitatory	ZNF462	1	-Inf	8	0
excitatory	ZNF519	1	-Inf	6	0
excitatory	ZNF609	1	-Inf	6	0
excitatory	ZNF677	0.308442014005632	1.1529826215411316	6	1
excitatory	ZNF704	0.45895825711861615	0.5655950470822766	10	1
excitatory	ZNF724	1	-Inf	6	0
excitatory	ZNF83	0.07861401058984956	1.663291504299401	8	2
excitatory	ZNF85	1	-Inf	6	0
inhibitory	AC073111.5	0.3058894494547716	1.1237755934558846	8	1
inhibitory	AEBP2	0.35727198722152465	0.5051579446374757	28	2
inhibitory	AR	0.0044852003833133185	1.4938249819264766	35	6
inhibitory	ARID5A	0.32903946312706656	0.467436181006926	58	4
inhibitory	ARID5B	0.1501818759222326	0.718622385200685	46	4
inhibitory	ARX	5.6212908960569595e-6	1.1587305616669132	194	25
inhibitory	ASCL1	0.04309188325674499	0.7785352167545685	98	9
inhibitory	BACH1	0.45867496370999894	0.4075613643005838	46	3
inhibitory	BACH2	3.897280260777313e-5	1.4318693830099616	86	14
inhibitory	BCL11A	0.0028499802165180745	1.1527783543732373	78	10
inhibitory	BCL11B	0.22429191851116795	0.8726646918435886	20	2
inhibitory	BCL6	0.21698829550004545	0.6721339391923923	36	3
inhibitory	BHLHE22	6.088766924115866e-4	1.482426625981709	53	9
inhibitory	CCDC88A	0.0591381391820742	1.0887280671392694	33	4
inhibitory	CEBPD	0.3663444560470239	0.8726615546060792	10	1
inhibitory	CREB3L2	1	-0.14850845325964768	26	1
inhibitory	CREB5	9.447581211039041e-8	1.3860478650554098	166	26
inhibitory	CREM	1	-0.020712229531761064	23	1
inhibitory	CUX2	0.11067822413555525	0.8453553692993103	41	4
inhibitory	DACH1	1.0837595842170987e-5	1.0914620424739028	214	26
inhibitory	DACH2	1	-Inf	7	0
inhibitory	DDIT3	0.35727198722152465	0.5051579446374757	28	2
inhibitory	DLX1	6.689343429309926e-5	1.0384500040234732	207	24
inhibitory	DLX2	0.002949288310932215	1.2238095674423215	66	9
inhibitory	DLX5	0.06745474057981901	0.681272021628759	119	10
inhibitory	DLX6	0.048804308830908985	1.1601254741553755	31	4
inhibitory	E2F7	0.5027174061969703	0.2770115267291098	52	3
inhibitory	E2F8	0.9999999999999999	0.025798672726400393	44	2
inhibitory	EGR1	0.06470377595297476	1.0548550084575763	34	4
inhibitory	ELF1	0.015657376895951394	1.5651865858284855	22	4
inhibitory	ELMSAN1	1	-Inf	6	0
inhibitory	EMX2	0.2912147727348858	0.6721320656876798	24	2
inhibitory	EOMES	0.030786140065243158	0.7875385163131078	108	10
inhibitory	ESR1	0.3368105976506017	0.9903594149837041	9	1
inhibitory	ESR2	0.08294788390343055	0.9595452598498755	37	4
inhibitory	ESRRG	0.21698829550004545	0.6721339391923923	36	3
inhibitory	ETV1	0.0012288115544805299	0.9904654028632476	153	17
inhibitory	ETV5	1	-Inf	18	0
inhibitory	ETV6	0.016941589630697203	0.7926386202794748	129	12
inhibitory	FOS	1.0862920030066232e-4	1.6342601654871878	52	10
inhibitory	FOSB	1	-0.06515024957443614	24	1
inhibitory	FOXG1	0.015657376895951394	1.5651865858284855	22	4
inhibitory	FOXM1	0.6393470386575182	0.18918718649770988	113	6
inhibitory	FOXN3	0.051115920632401016	1.3955056599624307	19	3
inhibitory	FOXN4	0.6250024338276139	-Inf	25	0
inhibitory	FOXO1	2.3903046199768223e-6	1.5792203886841436	87	16
inhibitory	FOXP1	0.4395222975043225	0.4798521124007902	43	3
inhibitory	FOXP2	0.12588141873926756	0.792746642581996	43	4
inhibitory	GLI2	0.35727198722152465	0.5051579446374757	28	2
inhibitory	GLI3	0.030086470398952465	0.6364768640250421	186	15
inhibitory	GLIS3	0.0067820523241217505	1.3955189431632047	38	6
inhibitory	GRHL2	1	-Inf	9	0
inhibitory	HBP1	1	-Inf	6	0
inhibitory	HELT	0.07354339488036048	1.223780680694543	22	3
inhibitory	HES1	0.02668113842928483	2.374926858538849	6	2
inhibitory	HES5	0.018281594124232015	1.5112204392078097	23	4
inhibitory	HIVEP1	1	-Inf	15	0
inhibitory	HIVEP3	0.0037492164153663577	1.109641958584473	81	10
inhibitory	HMGB1	1	-0.06515024957443614	24	1
inhibitory	HMGB2	0.06589081916687205	0.5792353297288101	183	14
inhibitory	HMGB3	0.10055731073498277	0.6852030201316462	83	7
inhibitory	HMGXB4	0.9999999999999999	-Inf	21	0
inhibitory	HOPX	0.0018119232352937359	0.8788473038996556	179	18
inhibitory	ID4	0.014976492031509366	0.9363314994162951	85	9
inhibitory	IKZF2	1	0.025798823377007108	22	1
inhibitory	IKZF4	0.2288153906409231	0.6423143256995054	37	3
inhibitory	INSM1	0.0025958906950657255	1.8450591678513084	22	5
inhibitory	IRF1	0.6073611915956014	0.2023520129555253	93	5
inhibitory	IRF2	0.18235402477434684	0.7673705534282409	33	3
inhibitory	JAZF1	0.0019268319283266301	1.2133514066538615	74	10
inhibitory	JUNB	0.2881589089390254	0.6061588995613879	51	4
inhibitory	KLF10	1	-Inf	6	0
inhibitory	KLF6	0.0705303740669303	1.0220924028551026	35	4
inhibitory	LCORL	0.6223129980058602	-Inf	22	0
inhibitory	LHX2	0.0011716770364744555	1.4852626417395163	47	8
inhibitory	MAFF	0.35727198722152465	0.5051579446374757	28	2
inhibitory	MECOM	0.03956849206385848	0.672150017582122	144	12
inhibitory	MEF2C	8.670579829309383e-8	1.000537264951918	446	50
inhibitory	MEIS1	0.001998200546080498	1.6828491206360565	30	6
inhibitory	MEIS2	4.7638478451630245e-7	1.5478117256468993	106	19
inhibitory	MXD3	1	-0.2498427211619358	86	3
inhibitory	MYT1L	0.0011161227679455116	0.9826984685103406	145	16
inhibitory	NEUROD2	0.018281594124232015	1.5112204392078097	23	4
inhibitory	NEUROD4	0.03533189150739703	1.2778061151896172	28	4
inhibitory	NEUROD6	0.12220044892712016	0.5399407874191925	122	9
inhibitory	NEUROG2	0.1586467708474195	0.6951072226882717	47	4
inhibitory	NFATC2	9.22854790240546e-4	1.1851396250075836	91	12
inhibitory	NFE2L2	5.037215545018725e-4	1.2038028560876983	97	13
inhibitory	NFIA	1.7601166751243232e-6	1.160220013871505	217	28
inhibitory	NFIB	0.11664513258353061	0.5577900403766032	120	9
inhibitory	NFIC	0.6405485813753532	-Inf	30	0
inhibitory	NFIL3	0.05852026388812368	1.8161267786405586	9	2
inhibitory	NHLH1	0.27282848707026497	0.5180629382036406	83	6
inhibitory	NPAS1	1	-Inf	7	0
inhibitory	NPAS2	1	-Inf	17	0
inhibitory	NPAS3	1.6239971144694343e-4	1.0416771845061252	172	20
inhibitory	NR2E1	0.08183266499378	1.1725323554258607	23	3
inhibitory	NSD2	1	-Inf	7	0
inhibitory	OLIG1	2.63633614248784e-6	2.152315861267454	35	10
inhibitory	OTX2	0.0038811695309007876	1.734015324036036	24	5
inhibitory	PAX6	1	0.025798823377007108	22	1
inhibitory	PBX1	0.2835019732486019	0.6277379381771548	50	4
inhibitory	PBX3	0.6975334541726608	0.12583996247378643	40	2
inhibitory	POU2F2	0.03955052627720244	1.237019724352062	29	4
inhibitory	POU2F3	1	-Inf	17	0
inhibitory	POU3F2	0.2889906465317125	0.4551743053673525	88	6
inhibitory	POU3F4	0.5391592151745523	0.297620457550404	17	1
inhibitory	POU6F2	7.003313907538169e-4	0.9978119502398746	152	17
inhibitory	PPARA	1	-Inf	6	0
inhibitory	PRDM16	0.0014207287575336664	0.8163784912413192	242	23
inhibitory	PRDM6	1	-Inf	13	0
inhibitory	PRRX1	3.508767447252435e-4	1.066727832291438	143	17
inhibitory	RBPJ	0.09816452082416396	1.4599394030195845	12	2
inhibitory	RELB	0.27351534093647845	1.2777904488932545	7	1
inhibitory	RFX4	2.3193403441338344e-5	1.0629547949497904	211	25
inhibitory	RORA	0.024354330403668457	1.2133280108265583	37	5
inhibitory	RORB	1	-Inf	7	0
inhibitory	SALL1	0.021569676672362467	0.9297807672218876	76	8
inhibitory	SALL3	5.1178234503593465e-8	1.3371271070795334	193	29
inhibitory	SATB2	2.1090507457557548e-6	1.0257695634051942	314	36
inhibitory	SMAD3	0.23961946896067624	1.4599333869273403	6	1
inhibitory	SOX11	3.496279521204196e-4	1.0157514586662253	176	20
inhibitory	SOX2	0.010656560549360272	1.1654397185015664	54	7
inhibitory	SOX4	2.238925283271676e-5	1.1726064982446773	161	21
inhibitory	SOX5	0.08952801180038039	0.9297642179593826	38	4
inhibitory	SOX6	1.598258180849819e-5	1.2690876039356158	134	19
inhibitory	SOX9	0.6469587423222168	0.39600419885367605	31	2
inhibitory	SP8	0.11067822413555525	0.8453553692993103	41	4
inhibitory	SP9	0.10367745787993	0.6721412592516759	84	7
inhibitory	SREBF2	0.3663444560470239	0.8726615546060792	10	1
inhibitory	SSRP1	1	-0.2618094576326444	29	1
inhibitory	ST18	0.005729203143737049	1.041643219447692	86	10
inhibitory	STAT1	0.008887775417274773	0.8111815124973359	148	14
inhibitory	STAT3	0.006156620626823537	0.8726936769898258	140	14
inhibitory	TCF3	0.35727198722152465	0.5051579446374757	28	2
inhibitory	TCF4	0.10624691042660668	0.7475574370059164	56	5
inhibitory	TCF7L1	0.7037394906187067	0.09986841497455702	41	2
inhibitory	TCF7L2	0.023151948598008426	0.7856945559435621	119	11
inhibitory	TEAD1	0.13569537820651337	0.6873948224199765	71	6
inhibitory	TEAD4	0.7216441851008072	-0.7581378181149184	47	1
inhibitory	TFAP2C	0.47181862028560273	0.5051560642464656	14	1
inhibitory	TGIF1	0.5978584339451434	0.12583959854998042	20	1
inhibitory	TOX	0.013286611416831401	0.7102865761137698	197	17
inhibitory	TOX3	0.032875692686324724	1.1237937895476329	40	5
inhibitory	TRPS1	0.001754113787456387	1.100311480519882	98	12
inhibitory	TSHZ2	3.627647386767423e-5	1.788087325318599	46	10
inhibitory	TSHZ3	0.2744885373987325	0.7186177774843437	23	2
inhibitory	YBX3	1.790073655229128e-8	1.483388408811913	153	26
inhibitory	ZBTB16	0.12764763440710225	1.2777957474499095	14	2
inhibitory	ZBTB20	0.019895644125539597	1.026718557840068	61	7
inhibitory	ZBTB38	0.4214981775721557	0.6721301749160743	12	1
inhibitory	ZBTB7C	0.9999999999999999	-Inf	8	0
inhibitory	ZEB1	0.06537990209392416	0.6997784938346003	117	10
inhibitory	ZEB2	0.004543554981351877	1.2370391088055697	58	8
inhibitory	ZFPM2	0.004531042226853379	0.9697159875854205	110	12
inhibitory	ZHX3	0.17489991335901822	1.0548468547813645	17	2
inhibitory	ZIC1	9.464882147975124e-8	2.866581040332398	20	9
inhibitory	ZNF107	0.6298270975813379	-Inf	27	0
inhibitory	ZNF22	1	-0.18771909647451895	27	1
inhibitory	ZNF233	1	-Inf	6	0
inhibitory	ZNF286B	0.08734126845456705	0.7532294623638613	78	7
inhibitory	ZNF292	0.013727415383005514	1.2237954555913555	44	6
inhibitory	ZNF331	1	-0.2618094576326444	29	1
inhibitory	ZNF33B	0.015657376895951394	1.5651865858284855	22	4
inhibitory	ZNF367	0.7742881511946068	-0.5539023835637616	77	2
inhibitory	ZNF460	0.47181862028560273	0.5051560642464656	14	1
inhibitory	ZNF521	0.011930365132284034	0.7674036037090015	165	15
inhibitory	ZNF536	1	-0.06515024957443614	24	1
inhibitory	ZNF618	0.02668113842928483	2.374926858538849	6	2
inhibitory	ZNF680	1	-Inf	6	0
inhibitory	ZNF714	1	-Inf	6	0
inhibitory	ZNF730	0.47993780610247394	0.3401537246564819	49	3
inhibitory	ZNF732	1	-Inf	7	0
inhibitory	ZNF850	0.6298270975813379	-Inf	27	0
inhibitory	ZNF90	0.4454441928116829	0.36212646196887355	96	6
inhibitory	ZNF93	0.6622459424783183	0.29761428143461555	34	2
inhibitory	CREB1	1	-Inf	6	0
inhibitory	E2F2	1	-Inf	13	0
inhibitory	FOSL1	1	-Inf	7	0
inhibitory	GTF3A	1	-Inf	6	0
inhibitory	HDX	0.046896581308416764	1.970146736822947	8	2
inhibitory	HES6	0.9999999999999999	-Inf	8	0
inhibitory	JUND	1	-Inf	9	0
inhibitory	MYB	1	-Inf	7	0
inhibitory	MYBL2	0.3945537061764908	0.7673653944891047	11	1
inhibitory	NEUROG1	0.23961946896067624	1.4599333869273403	6	1
inhibitory	NFATC3	1	-Inf	7	0
inhibitory	NR2F1	0.44723497843713805	0.5851612701033946	13	1
inhibitory	NR2F2	1	-Inf	6	0
inhibitory	OLIG2	0.02668113842928483	2.374926858538849	6	2
inhibitory	PRDM8	0.27351534093647845	1.2777904488932545	7	1
inhibitory	SMAD9	0.046896581308416764	1.970146736822947	8	2
inhibitory	THRB	0.3663444560470239	0.8726615546060792	10	1
inhibitory	UBTF	1	-Inf	9	0
inhibitory	ZBTB18	0.4214981775721557	0.6721301749160743	12	1
inhibitory	ZFHX3	0.27351534093647845	1.2777904488932545	7	1
inhibitory	ZNF148	1	-Inf	6	0
inhibitory	ZNF462	0.9999999999999999	-Inf	8	0
inhibitory	ZNF519	1	-Inf	6	0
inhibitory	ZNF609	1	-Inf	6	0
inhibitory	ZNF677	0.02668113842928483	2.374926858538849	6	2
inhibitory	ZNF704	0.07100587208285052	1.6828198020925786	10	2
inhibitory	ZNF724	1	-Inf	6	0
inhibitory	ZNF83	0.046896581308416764	1.970146736822947	8	2
inhibitory	ZNF85	1	-Inf	6	0
